# Supplementary material for: Associations between high-density lipoprotein cholesterol, non-high-density lipoprotein cholesterol, and their ratio with metabolic dysfunction-associated steatotic liver disease: a retrospective cohort study
Source: Front Endocrinol (Lausanne). 2025 Jun 18;16:1585811. doi: 10.3389/fendo.2025.1585811 (PMC12213369; doi:10.3389/fendo.2025.1585811)
Supplement: Supplementary file 2 [file DataSheet2.xlsx]

## Sheet: Sheet1
Patient ID	Age	Sex	SBP	DBP	WC	PLT	ALT	AST	ASTALT	ALB	GGT	TyG	IBIL	BMI	TBIL	DBIL	BUN	UA	Cr	FPG	TC	TG	HDL-C	LDL-C	Diabetes	Hypertension	Hyperuricemia	Non-HDL-C	NHHR	TIME	NHHR4	Non-HDL-C4	HDL-C4	STATUS	Age3	BMI1
877	82	0	162	82	91	290	18.74	25.97	1.38581	42.79	30.92	7.79106	6.85	25	9.77	2.92	4.91	335.52	85.93	7.01	5.44	2.13	1.77	2.69	1	1	0	3.67	2.07345	0.916667	2	3	4	0	3	2
917	70	0	146	82	99	231	13.98	20.68	1.47926	42	20.76	6.61981	10.4	26.0276	15.32	4.92	7.14	500.69	94.19	6.09	4.73	0.76	1.2	2.96	0	1	1	3.53	2.94167	1.5	3	3	2	0	3	2
1233	43	1	117	67	81	397	12	13	1.08333	43.72	11	6.8092	6.97	23.533	10.89	3.92	2.66	243.63	51	4.95	5.25	1.13	1.18	2.92	0	0	0	4.07	3.44915	2	4	4	1	1	2	1
1704	31	0	126	66	94	284	13.48	17.23	1.27819	45.93	20.46	7.72715	4.41	25.8806	9.22	4.81	4.23	472.96	100.76	4.83	5.09	2.9	1.65	2.59	0	0	1	3.44	2.08485	2.5	2	3	4	0	1	2
2296	40	1	118	64	73	297	11	18	1.63636	46	7	6.85786	10.2	21.9671	15.8	5.6	3.1	329.02	50	5.54	4.79	1.06	1.49	2.53	0	0	0	3.3	2.21477	3	2	2	3	0	2	1
2366	65	1	131	74	81	230	13.02	20.09	1.54301	45.01	11.24	7.73403	6.91	24.1672	9.24	2.33	4.8	341.57	67.71	5.71	5.99	2.47	1.73	3.22	0	1	0	4.26	2.46243	5.66667	3	4	4	0	3	1
2549	39	1	121	71	82	246	24	26	1.08333	44.22	13	6.77852	5.41	22.8624	8.13	2.72	4.56	385.96	60	5.71	4.52	0.95	1.69	1.87	0	0	1	2.83	1.67456	5.91667	1	2	4	0	1	1
2591	45	1	121	76	71	199	12.07	19.22	1.59238	48.77	11.42	6.16519	7.2	23.533	11.35	4.15	5.3	262.92	61.57	5.44	4.83	0.54	1.93	2.53	0	0	0	2.9	1.50259	5.08333	1	2	4	0	2	1
2648	58	0	163	91	85	188	22	19	0.863636	45.47	22	7.01714	14.05	24.5675	22.24	8.19	5.84	385.7	76	5.38	3.09	1.28	0.96	1.32	0	1	0	2.13	2.21875	8	2	1	1	0	2	1
3437	42	1	112	65	78	340	24.79	21.38	0.862445	46.81	14.33	6.20284	9.37	25.2174	13.68	4.31	5.17	254.56	53.9	5.17	4.88	0.59	1.48	2.76	0	1	0	3.4	2.2973	5.83333	2	3	3	0	2	2
4725	61	1	119	71	77	200	13.91	17.9	1.28684	44.33	15.88	7.75582	9.2	22.6409	12.52	3.32	5.37	333.82	53.34	6.16	4.05	2.34	0.89	2.01	0	0	0	3.16	3.55056	4.08333	4	2	1	1	3	1
4880	40	1	123	66	78	374	12.79	16.67	1.30336	45.04	19.91	7.07984	7.67	24.9199	10.73	3.06	3.58	301.71	55.43	5.2	4.5	1.41	1.21	2.47	0	0	0	3.29	2.71901	2	3	2	2	1	2	1
5071	60	1	119	78	74	210	10.5	15.38	1.46476	47.34	9.85	7.7311	10.2	19.1467	14.13	3.93	4.91	217.28	59.9	7.48	6.58	1.88	2.06	3.49	1	0	0	4.52	2.19417	1	2	4	4	0	2	1
5179	42	1	111	71	78	204	10	16	1.6	47.39	8	6.23785	21.86	22.4323	31.18	9.32	5.53	269.59	69.31	4.86	5.87	0.65	1.87	3	0	0	0	4	2.13904	8	2	4	4	0	2	1
5282	41	1	128	65	80	350	31.29	23.73	0.758389	42.65	15.46	6.7858	6.19	22.5827	9.39	3.2	3.22	247.25	54.89	5.41	4.25	1.01	1.39	2.35	0	0	0	2.86	2.05755	5	2	2	2	0	2	1
5387	53	0	120	81	95	217	23.84	22.7	0.952181	45.47	26.73	7.33944	6.58	25.4694	9.65	3.07	5.79	303.17	72.07	5.34	5.52	1.78	1.01	3.28	0	0	0	4.51	4.46535	5.83333	4	4	1	0	2	2
6033	46	1	159	93	94	212	14.4	18.93	1.31458	43	9.53	7.22495	6.92	29.7442	9.35	2.43	5.22	282.28	56.77	4.9	5.53	1.73	1.37	3.22	0	1	0	4.16	3.0365	1	3	4	2	1	2	2
6676	78	1	140	84	86	222	15.03	21.99	1.46307	42.65	11.45	6.94963	8.52	22.546	12.38	3.86	5.29	274.94	69.91	5.96	4.95	1.08	1.76	2.39	0	0	0	3.19	1.8125	5.75	1	2	4	0	3	1
6741	66	1	153	64	94	274	15.55	15.33	0.985852	45.37	13.67	7.49862	7.66	23.6244	13.63	5.97	5.08	255.26	53.7	8.38	7.23	1.33	1.92	4.38	1	1	0	5.31	2.76562	1	3	4	4	1	3	1
7363	70	0	139	81	96	150	13.85	22.83	1.64838	38.97	6.49	7.5421	9.53	28.306	12.2	2.67	6.12	313.81	98.3	5.22	4.41	2.23	1.07	2.36	0	1	0	3.34	3.1215	4.16667	4	3	1	0	3	2
7393	57	1	128	82	86	249	16.6	18.83	0.991895	43.93	16.36	7.72874	10.78	23.6614	16.13	5.35	5.77	355.22	58.44	5.87	6.43	2.39	1.14	4.2	0	0	0	5.29	4.64035	1.5	4	4	1	1	2	1
8108	73	0	146	65	93	234	14.46	27.9	1.92946	43.94	24.86	7.76279	5.61	22.3214	9.56	3.95	4.24	390.6	76.6	5.67	3.22	2.56	0.75	1.44	0	1	0	2.47	3.29333	1.83333	4	1	1	0	3	1
8986	67	0	141	85	88	299	14.5	18.18	1.25379	40.24	14.17	6.67141	7.24	23.0388	11.13	3.89	4.16	210.82	63.05	5.13	4.64	0.95	1.48	2.31	0	1	0	3.16	2.13514	2.66667	2	2	3	1	3	1
9712	51	1	111	70	84	217	17.74	22	1.24014	43.42	10.9	6.3175	11.62	21.9671	15.8	4.18	5.09	309.11	68.43	5.43	6.02	0.63	2.16	3.36	0	0	0	3.86	1.78704	0.916667	1	3	4	0	2	1
10017	34	1	139	86	77	129	21.67	19.83	0.91509	45.96	28.11	7.03332	7.24	27.7344	10.33	3.09	4.15	251.27	51.08	5.69	5.13	1.23	1.66	2.79	0	0	0	3.47	2.09036	3	2	3	4	1	1	2
10263	59	0	129	72	93	163	13	22	1.69231	43.77	21	6.61017	8.78	24.4536	12.99	4.21	6.03	319.04	62	5.73	4.99	0.8	1.89	2.25	0	1	0	3.1	1.64021	2.16667	1	2	4	1	2	1
10779	47	1	128	77	72	251	14.79	19.96	1.34956	46.15	7.11	6.94848	13.6	20.7967	18.68	5.08	4.46	286.71	64.04	5.27	5.86	1.22	2.34	2.51	0	0	0	3.52	1.50427	1.83333	1	3	4	0	2	1
11393	54	1	134	84	74	255	13.1	20.88	1.59389	45.27	10.24	7.73982	18.72	21.875	25.71	6.99	4.13	304.3	73.74	5.72	5.45	2.48	2.2	2.13	0	0	0	3.25	1.47727	5.91667	1	2	4	0	2	1
11478	40	1	121	71	75	218	16	18	1.125	46	14	6.80743	8.9	21.0077	14.3	5.4	4.9	222	55	5.64	4.6	0.99	1.39	2.53	0	0	0	3.21	2.30935	7.08333	2	2	2	0	2	1
11527	47	1	140	84	79	262	20	24	1.2	49.06	10	7.00927	11.99	23.04	17.7	5.71	5.26	199.08	61.3	5.89	5.2	1.16	1.2	2.85	0	0	0	4	3.33333	5.58333	4	4	2	0	2	1
13366	34	1	120	60	72	318	9.91	11.9	1.20081	46.67	21.7	6.64877	10.13	22.4813	15.93	5.8	2.81	195.3	65	5.54	4.47	0.86	1.38	2.68	0	0	0	3.09	2.23913	2	2	2	2	0	1	1
13414	51	1	119	75	76	286	12.29	18.79	1.52889	43.6	12.57	7.14992	8.56	22.5466	12.12	3.56	3.66	277.36	60.81	5.14	5.01	1.53	1.34	2.85	0	0	0	3.67	2.73881	3	3	3	2	0	2	1
13471	57	1	120	52	77	174	11.71	19.85	1.69513	46.12	12.79	6.68698	12.78	20.4491	16.62	3.84	5.65	266.95	56.87	5	7.06	0.99	2.05	3.77	0	0	0	5.01	2.4439	2.58333	3	4	4	0	2	1
14071	34	1	132	65	86	150	13	18	1.38462	46.44	17	6.75606	11.35	19.8839	17.63	6.28	6.26	264.79	49	5.1	3.86	1.04	1.2	1.86	0	0	0	2.66	2.21667	4	2	1	2	0	1	1
14549	57	1	135	75	89	299	13.84	16.93	1.22327	41.52	7.57	6.71307	13.28	23.0518	15.97	2.69	4.74	230.28	57.26	5.84	4.93	0.87	1.52	2.87	0	0	0	3.41	2.24342	6	2	3	3	0	2	1
15311	37	1	134	72	82	372	11.71	14.74	1.25875	41.32	7.47	7.02434	7.22	23.5078	10.83	3.61	4.34	246.18	48.34	4.99	3.71	1.39	1.42	1.64	0	0	0	2.29	1.61268	3.08333	1	1	3	0	1	1
16290	60	1	136	75	81	204	11.83	15.89	1	46.36	11.78	7.35348	14.56	22.3674	20.47	5.91	5.49	281.46	51.08	5.54	5.35	1.74	1.26	3.12	0	0	0	4.09	3.24603	1.83333	4	4	2	0	2	1
16406	55	1	127	74	79	267	20.56	22.7	1.10409	43.12	12.17	7.29464	10.02	23.1084	13.54	3.52	3.66	306.62	53.5	5.41	4.87	1.68	1.23	2.72	0	1	0	3.64	2.95935	1.83333	3	3	2	1	2	1
16646	74	1	124	78	81	189	23	23	1	46.6	17	7.18904	12.4	22.2656	17	4.6	3.4	199.79	45	5.64	5.96	1.45	1.61	2.92	1	0	0	4.35	2.70186	1.5	3	4	3	0	3	1
17164	39	1	124	81	73	273	8.85	16.85	1.90395	44.98	9.75	7.43439	7.73	24.4352	11.02	3.29	3.33	242.12	51.09	5.36	3.68	1.95	1.15	1.74	0	0	0	2.53	2.2	4.91667	2	1	1	0	1	1
17296	75	1	146	69	93	217	14.87	22.1	1.48621	45.43	16.66	6.83892	8.71	30.0232	12.03	3.32	4.25	300.98	49.07	6.13	5.57	0.94	1.74	3	0	1	0	3.83	2.20115	5.66667	2	3	4	0	3	3
17329	58	0	130	80	95	178	17.92	20.18	1.12612	43.14	73.23	8.11107	8.32	26.8274	11.43	3.11	3.96	455.02	90.61	6.25	5.44	3.29	0.8	3.38	0	0	1	4.64	5.8	1	4	4	1	1	2	2
18299	77	0	172	83	96	239	18.06	25.3	1.40089	42.53	14.35	6.69783	12.64	27.1314	19.56	6.92	4.38	366.29	66.01	5.56	4.38	0.9	1.67	2.16	0	1	0	2.71	1.62275	3.5	1	1	4	1	3	2
18412	70	0	122	70	84	129	12.88	15.72	1.2205	43.19	11.25	6.89326	8.84	21.3294	13.39	4.55	7.41	452.3	90	5.07	4.03	1.2	1.21	2.8	0	0	1	2.82	2.33058	1.83333	2	2	2	0	3	1
18889	64	0	144	86	88	322	17.95	22.26	1.24011	48.43	41.69	7.55587	11.11	26.7036	15.98	4.87	6.32	382.95	86.92	5.62	5.06	2.1	2.27	1.99	0	1	0	2.79	1.22907	5.66667	1	2	4	0	3	2
19052	62	1	118	71	72	151	14.14	19.96	1.4116	41.01	10.64	7.70517	7.5	21.2306	10.04	2.54	4.12	281.12	55.71	5.25	5.36	2.61	1.5	2.79	0	0	0	3.86	2.57333	5.75	3	3	3	0	3	1
19543	80	0	146	87	75	119	21.81	28.74	1.31774	45.15	15.55	6.8046	15.71	19.2336	18.93	3.22	4.59	459.11	58.47	5.74	5.9	0.97	1.57	3.61	0	1	1	4.33	2.75796	3.91667	3	4	3	0	3	1
20987	47	1	105	68	75	211	21	20	0.952381	46.7	12	6.81215	9.24	22.3757	14.3	5.06	3.64	240	47	5.5	4.72	1.02	1.76	1.87	0	0	0	2.96	1.68182	8	1	2	4	0	2	1
20993	40	0	103	63	94	244	13.99	12.54	0.896355	49.9	22.72	7.35397	5.65	22.7904	11.53	5.88	6.79	303.97	86.87	5.64	6.24	1.71	1.04	3.94	0	0	0	5.2	5	1.91667	4	4	1	1	2	1
22074	42	0	105	62	75	341	17.51	18.31	1.04569	47.74	26.89	6.94194	12.26	20.4152	17.95	5.69	4.17	332.87	76.99	5.11	4.41	1.25	1.33	2.34	0	0	0	3.08	2.31579	4.91667	2	2	2	0	2	1
22176	58	1	121	83	91	286	18.29	22.66	1.23893	44.05	18.9	7.36361	12.55	28.0404	17.24	4.69	4.52	320.14	53.99	5.38	5.57	1.81	1.04	3.75	0	0	0	4.53	4.35577	1.83333	4	4	1	0	2	2
22941	53	0	118	67	81	246	8	12	1.5	44.5	12	6.85178	13.9	23.597	20.7	6.8	5.7	363.44	73.94	6.08	4.62	0.96	1.52	2.31	0	0	0	3.1	2.03947	7	2	2	3	0	2	1
23106	60	0	125	85	86	148.4	22.89	18.87	0.824377	49.94	9.33	7.35528	10.17	23.1405	16.56	6.39	4.66	237.56	76.21	10.73	4.13	0.9	1.67	1.52	1	0	0	2.46	1.47305	6.25	1	1	4	0	2	1
23304	88	0	161	88	82	181	12.04	14.98	1.24419	46.92	13.22	6.93347	4.1	22.0317	10.08	5.98	5.01	221.79	78.85	7.28	3.18	0.87	1.22	1.43	1	1	0	1.96	1.60656	3.08333	1	1	2	0	3	1
23332	40	1	123	74	85	266	14.34	16.92	1.17992	43.4	12.1	7.77712	7.57	23.8367	10.36	2.79	3.06	285.64	61.98	5.82	4.89	2.53	1.41	2.51	0	0	0	3.48	2.46809	2.83333	3	3	3	0	2	1
23494	43	0	128	80	78	185	20	24	1.2	49.8	19	7.64127	13	26.8386	19.9	6.9	5.9	371.67	93.55	6.73	4.35	1.91	0.96	2.49	1	0	0	3.39	3.53125	5	4	3	1	1	2	2
23627	63	1	120	73	90	230	16.14	19.05	1.1803	42.85	14.23	7.06852	9.57	26.6193	12.23	2.66	4.97	213.5	49.43	5.41	6.58	1.34	1.48	4.3	0	0	0	5.1	3.44595	4.16667	4	4	3	0	3	2
23934	44	0	130	81	103	222	27.11	20.16	0.743637	45.09	21.71	7.69825	9.77	29.3878	13.7	3.93	3.36	459.57	85.32	5.67	4.98	2.4	1.11	2.87	0	0	1	3.87	3.48649	1.66667	4	3	1	1	2	2
24162	78	0	121	73	90	207	16.6	23.83	1.43554	51.15	24.46	6.30665	10.6	20.7008	13.71	3.11	5.75	438.3	85.04	5.64	6.08	0.6	2.25	3.07	0	0	1	3.83	1.70222	2	1	3	4	0	3	1
24256	68	1	114	72	87	286	21.08	27.81	1.31926	40.32	22.52	7.2512	7.16	26.9598	10.38	3.22	4.45	275.36	53.99	5.88	5.07	1.48	1.36	2.78	0	1	0	3.71	2.72794	1	3	3	2	1	3	2
24259	73	0	168	79	89	212	18.6	19.32	1.03871	40.23	25.49	7.9637	6.81	22.9591	9.24	2.43	7.62	415.79	76.93	8.45	5.52	2.1	1.25	3.2	1	1	0	4.27	3.416	1	4	4	2	0	3	1
24632	65	0	155	82	74	168	13.65	18.94	1.38755	42.16	13.02	6.20477	7.87	18.2099	12.35	4.48	6.21	315.71	56.68	5.18	4.21	0.59	2.18	1.83	0	1	0	2.03	0.931193	2	1	1	4	0	3	1
24694	68	1	139	66	78	247	23	25	1.08696	45.8	14	6.97839	10.8	22.6409	15	4.2	7.01	264	45	5.43	6.31	1.22	1.44	3.76	0	0	0	4.87	3.38194	4.41667	4	4	3	0	3	1
25714	72	0	120	69	95	153	29.64	24.63	0.830972	44.29	15.67	6.87317	11.48	26.2976	15.42	3.94	6.94	324.53	59.47	6.7	6.41	0.89	2.01	3.59	0	0	0	4.4	2.18905	5.66667	2	4	4	0	3	2
25720	44	1	111	65	72	224	20.99	30.96	1.47499	43.66	10.59	7.08427	7.65	19.7777	10.6	2.95	5.62	253.94	54.48	5.15	5.89	1.43	1.7	3.11	0	0	0	4.19	2.46471	6	3	4	4	0	2	1
27473	54	1	122	63	80	249	13.1	18.66	1.42443	46.19	13.15	6.84459	8.34	24.539	12.4	4.06	3.65	208.01	62.11	6.1	5.53	0.95	1.66	2.96	0	0	0	3.87	2.33133	1	2	3	4	1	2	1
27603	85	0	142	56	90	214	19	21.87	1.15105	42.2	10.06	6.39029	6.64	23.9995	11.15	4.51	5.12	286.9	66.44	5.11	3.32	0.72	1.15	1.55	0	1	0	2.17	1.88696	1.08333	2	1	1	0	3	1
27668	62	0	138	80	95	271	45.31	36.29	0.800927	48.01	34.28	8.49584	11.52	24.5779	15.48	3.96	7.64	469.96	81.88	6.64	5.77	4.55	1.03	3.4	0	0	1	4.74	4.60194	0.75	4	4	1	1	3	1
27721	51	0	106	62	89	192	12	20	1.66667	46.27	9	6.29455	13.03	22.2041	21.11	8.08	5.47	365.45	67.37	4.99	4.1	0.67	1.57	1.97	0	0	0	2.53	1.61146	8	1	1	3	0	2	1
27817	49	1	101	70	81	205	18	17	0.944444	45.9	23	6.75387	12.77	23.0469	18.77	6	5.05	259.25	49	5.24	4.1	1.01	1.5	1.75	0	0	0	2.6	1.73333	5.25	1	1	3	0	2	1
27986	58	1	127	62	71	192	26.02	19.18	0.737125	40.79	14.04	7.18173	16.01	20.202	20.43	4.42	4.12	259.65	43.11	6.88	5.17	1.18	2.45	2.13	1	0	0	2.72	1.1102	0.5	1	1	4	0	2	1
28030	54	0	134	80	96	209	12.71	16.2	1.27459	44.89	21.64	6.77214	7.36	25.2493	11.12	3.76	5.56	465.99	83.19	5.5	4.59	0.98	1.43	2.63	0	0	1	3.16	2.20979	5.5	2	2	3	0	2	2
28089	53	0	127	86	106	211	25.38	23.13	0.911348	43.86	40.07	6.84675	11.36	27.7744	16.98	5.62	5.32	452.08	111.38	5.05	5.51	1.15	1.27	3.25	0	0	1	4.24	3.33858	5.91667	4	4	2	0	2	2
28116	85	0	122	69	86	347	9	19	2.11111	41.7	13	6.59759	10.18	21.9363	16.06	5.88	5.84	355	60	5.73	4.7	0.79	1.6	2.35	0	0	0	3.1	1.9375	6	2	2	3	0	3	1
28162	82	0	144	74	80	283	12.01	21.72	1.80849	41.36	12.73	7.31193	8.11	23.4375	11.63	3.52	5.05	504.79	77.38	5.89	4.61	1.57	1.92	1.94	0	1	1	2.69	1.40104	2.75	1	1	4	0	3	1
28377	46	1	111	71	88	155	34.7	23.49	0.676945	42.8	17.03	6.50984	7.73	29.9376	11.52	3.79	3.23	262.05	61.56	5.68	4.67	0.73	2.18	2.05	0	1	0	2.49	1.1422	3	1	1	4	0	2	2
28422	63	1	148	76	78	264	23.27	22.41	0.963043	43.84	15.44	7.2029	2.68	24.8889	6.47	3.79	6.86	281.51	65.52	8.21	5.31	1.01	2.31	2.04	1	1	0	3	1.2987	3.58333	1	2	4	0	3	1
28427	66	1	145	90	103	183	22.06	15.7	0.711695	43.94	9.7	7.83857	8.99	28.6048	13.59	4.6	4.59	264.2	57.5	7.79	3.27	2.01	1.15	1.36	1	1	0	2.12	1.84348	3.75	1	1	1	1	3	2
29053	61	1	139	93	85	153	20.11	21.69	1.07857	49.1	13.6	7.05722	25.19	24.977	30.11	4.92	5.39	374.13	63.2	5.6	4.38	1.28	1.55	2.21	0	1	1	2.83	1.82581	1.08333	1	2	3	1	3	1
29317	46	1	155	86	87	254	15.54	14.19	0.913127	47.05	17.6	6.59872	11.81	27.3438	17.6	5.79	4.52	230.64	57.72	5.46	5.33	0.83	1.79	2.67	0	1	0	3.54	1.97765	5	2	3	4	0	2	2
29533	41	1	143	90	92	284	12	16	1.33333	43.6	8	6.46384	6.43	25.0995	9.76	3.33	4.51	282	53	5.28	5.25	0.75	1.46	2.8	0	1	0	3.79	2.59589	6.33333	3	3	3	0	2	2
29583	25	0	116	65	70	278	6.18	12.08	1.95469	49.2	11.28	6.68151	11.57	21.4692	17.69	6.12	6.13	402.92	80.36	5.47	4.35	0.9	1.27	2.53	0	0	0	3.08	2.4252	1.75	3	2	2	0	1	1
29752	44	1	127	70	86	194	21.25	22	0.975065	47.57	12	6.8758	9.91	25.0298	13.72	3.81	4.55	275.68	59.6	5.11	4.45	1.17	1.89	1.86	0	1	0	2.56	1.3545	4.08333	1	1	4	0	2	2
29882	44	1	135	85	73	314	21.42	21.38	0.998133	44.66	20.03	7.30632	6.53	21.1927	8.59	2.06	5.85	211.99	61.43	5.82	7.1	1.58	1.78	4.22	0	0	0	5.32	2.98876	5	3	4	4	0	2	1
30052	52	1	106	64	85	227	14.4	20.48	1.42222	46.29	11.7	6.22697	11.12	22.7583	16.18	5.06	7.14	206.59	66.98	4.96	5.51	0.63	2.29	2.71	0	0	0	3.22	1.40611	0.833333	1	2	4	0	2	1
30250	73	0	125	55	80	154	18	17	0.944444	43.58	15	7.02993	14.13	23.1834	19.98	5.85	5.58	339.39	68	7.75	5.9	0.9	1.16	3.49	1	1	0	4.74	4.08621	8	4	4	1	0	3	1
30728	43	1	147	87	86	298	20	20	1	47.28	58	7.04986	8.72	27.5802	12.43	3.71	4.78	221.08	40	5.31	5.27	1.34	1.26	2.77	0	1	0	4.01	3.18254	5.25	4	4	2	1	2	2
31117	53	1	112	60	76	189	35.98	30.34	0.843246	42.28	15.41	6.46666	7.47	20.6852	10.74	3.27	3.58	239.11	46.75	5.44	4.82	0.73	1.51	2.66	0	0	0	3.31	2.19205	5.16667	2	2	3	0	2	1
31268	43	1	110	67	83	223	38.01	26.64	0.700868	44.08	19.15	6.93975	15.06	25.5937	21.2	6.14	3.58	363.1	53.7	6.07	5.07	1.05	1.89	2.47	0	0	1	3.18	1.68254	4.91667	1	2	4	0	2	2
31309	46	1	134	80	85	203	14	16	1.14286	45	9	6.19672	5.71	25.5588	8.89	3.18	6.36	300	41	4.97	4.74	0.61	1.44	2.55	0	0	0	3.3	2.29167	3.91667	2	2	3	1	2	2
31354	43	1	98	72	71	191	15	17	1.13333	40.4	11	6.46586	6.5	18.0697	9.2	2.7	3.5	197.88	50.59	4.96	4.88	0.8	2	2.09	0	0	0	2.88	1.44	6.41667	1	2	4	0	2	1
31828	44	1	121	79	72	129	8.02	14.77	1.84165	43.81	8.74	7.09919	6.4	19.257	9.49	3.09	5.16	209.15	57.09	5.84	3.96	1.28	1.69	1.63	0	1	0	2.27	1.3432	5.08333	1	1	4	0	2	1
32887	48	0	156	92	95	288	17.07	20.78	1.21734	48.22	15.44	7.07451	9.83	26.6728	14.46	4.63	5.57	405.8	94.41	5.61	4.39	1.3	1.18	2.51	0	1	0	3.21	2.72034	3	3	2	1	1	2	2
33231	67	1	143	83	80	201	25.43	26.24	1.03185	44.94	30.97	7.15161	10.54	24.5243	14.84	4.3	4.97	352.91	71.82	5.75	5.5	1.37	1.51	2.9	0	1	0	3.99	2.64238	2.91667	3	4	3	0	3	1
33667	79	1	137	52	81	213	13.1	16.07	1.22672	45.25	14.19	7.48621	11.88	25.7812	15.88	4	5.31	320.71	65.59	7.29	6.66	1.51	2.41	3.24	1	0	0	4.25	1.76349	5.5	1	4	4	1	3	2
34263	42	1	110	69	84	224	12	18	1.5	46.2	10	7.09404	12.8	23.6203	18.6	5.8	4.4	260	65	5.81	5.38	1.28	1.12	3.32	0	0	0	4.26	3.80357	6.08333	4	4	1	0	2	1
34767	44	1	119	63	77	326	16.88	20.04	1.1872	44.19	12.52	7.09766	11.15	20.7967	14.97	3.82	4.6	242.77	51.98	5.57	5.29	1.34	1.26	3.19	0	0	0	4.03	3.19841	5.08333	4	4	2	0	2	1
34773	41	1	138	75	92	273	16	20	1.25	46.96	13	6.41605	4.98	27.4648	7.47	2.49	4.37	300.59	54	4.84	4.43	0.78	1.43	2.04	0	1	0	3	2.0979	8	2	2	3	0	2	2
35119	52	1	100	55	82	209	11	15	1.36364	46	17	6.00389	6.53	21.8776	10	3.47	5.22	259	49.2	5	3.88	0.5	1.69	1.45	0	0	0	2.19	1.29586	5.83333	1	1	4	0	2	1
35461	41	1	94	64	78	217	11.46	10.03	0.883136	47.24	7.14	6.56437	6.16	23.4375	13.29	7.13	3.78	190.82	46.7	5.34	4.48	0.82	1.7	2.17	0	0	0	2.78	1.63529	2	1	1	4	0	2	1
35787	47	1	120	64	78	255	14.2	10.02	0.705634	46.49	11.29	6.85588	10.53	22.1367	14.91	4.38	4.32	265.06	49.77	5.28	5.12	1.11	1.47	2.93	0	0	0	3.65	2.48299	5.25	3	3	3	0	2	1
35938	44	0	130	79	94	228	13.14	18.68	1.42161	45.9	30.63	7.18408	8.87	23.8895	11.82	2.95	7.7	323.32	80.58	5.25	6.64	1.55	1.49	3.96	0	0	0	5.15	3.45638	5.58333	4	4	3	0	2	1
36096	42	0	113	69	84	255	24.38	20.77	0.851928	48.38	14.52	7.9676	12.9	23.1837	18.92	6.02	5.69	404.82	86.74	5.86	4.7	3.04	1.41	2.32	0	0	0	3.29	2.33333	4.66667	2	2	3	1	2	1
36213	51	0	134	72	82	167	14	16.08	1.14857	44.95	19.17	7.48592	9.5	22.2041	14.94	5.44	4.66	398	73.94	5.53	3.59	1.99	1.08	2.06	0	0	0	2.51	2.32407	1.58333	2	1	1	1	2	1
36246	47	0	137	84	93	229	17.76	21.93	1.2348	47.1	49.73	8.03353	8.83	29.7211	12.37	3.54	6.02	278.4	71.39	6.06	6.22	3.14	1.3	3.38	0	1	0	4.92	3.78462	3.58333	4	4	2	0	2	2
36291	45	1	129	83	81	202	13.73	15.09	1.22682	46.91	13.02	7.14856	13.08	23.3234	16.96	3.88	7.84	295.88	68.8	5.65	4.42	1.39	1.26	2.19	0	0	0	3.16	2.50794	3.08333	3	2	2	0	2	1
36396	75	1	138	71	95	209	9.63	16.26	1.68847	43.23	12.57	7.10346	9.45	21.6311	13.19	3.74	7.16	355.22	66.04	5.44	5.36	1.38	1.47	3.03	0	0	0	3.89	2.64626	5.83333	3	3	3	0	3	1
36405	79	1	147	88	88	253	24	24	1	41.56	14	7.70642	7.16	27.4506	9.23	2.07	6.18	295.35	72.25	6.18	6.26	2.22	1.09	3.43	0	1	0	5.17	4.74312	6.08333	4	4	1	0	3	2
36414	45	0	161	95	86	242	31.91	25.13	0.787527	45.44	48.96	8.29834	17.58	26.2596	20.6	3.02	3.55	359.86	83.12	5.56	5.07	4.46	0.92	2.67	0	1	0	4.15	4.51087	1	4	4	1	1	2	2
36522	56	1	110	67	75	222	13.23	15.64	1.18216	46.74	14.78	6.9928	10.98	20.4382	14.9	3.92	6.35	339.87	50	5.42	5.6	1.24	1.46	3.36	0	0	0	4.14	2.83562	6	3	4	3	0	2	1
36626	62	1	113	63	67	245	9.7	10.47	1.16667	42.37	10	6.78874	2.61	21.4844	7.1	4.49	5.9	192.23	58	5.17	7.32	1.06	1.66	3.92	0	0	0	5.66	3.40964	8.75	4	4	4	0	3	1
36633	54	0	117	74	90	250	26.27	26.22	0.998097	47.45	44.98	7.71448	15.14	25.0298	21.19	6.05	5.06	306.78	96.12	5.34	4.16	2.59	1.02	2.29	0	0	0	3.14	3.07843	3.66667	4	2	1	0	2	2
36751	56	1	153	85	87	209	25.38	18.6	0.732861	47.25	44.51	8.29249	9.69	24.3046	13.05	3.36	8.91	454.09	106.5	6.42	6.28	3.84	0.93	3.64	0	1	1	5.35	5.75269	1.16667	4	4	1	1	2	1
36910	52	0	129	79	82	271	28	25.71	0.918214	42.36	22.35	7.27814	9.05	23.9512	14.22	5.17	5.73	568.78	89.31	5.29	4.56	1.69	0.79	2.59	0	0	1	3.77	4.77215	2.58333	4	3	1	0	2	1
37067	70	1	131	57	99	228	19.96	24.28	1.21643	45.91	14.92	6.83384	7.29	26.8977	10.98	3.69	5.81	321.84	63.51	5.46	4.25	1.05	1.55	2.26	0	1	0	2.7	1.74194	1.91667	1	1	3	0	3	2
37154	44	1	116	66	80	148	13	19	1.46154	48.7	20	6.68522	7.5	21.1927	10.9	3.4	5.9	220.02	54	5.43	4.95	0.91	1.7	2.4	0	0	0	3.25	1.91176	4.25	2	2	4	0	2	1
37208	80	0	138	71	106	167	41.09	30.33	0.738136	43.47	28.03	7.59398	6.88	27.3982	10.42	3.54	4.23	459.36	65.93	7.91	3.86	1.55	1.01	2.38	1	0	1	2.85	2.82178	1.08333	3	2	1	1	3	2
37469	44	1	96	56	69	293	25.98	18.96	0.729792	46.8	34.47	7.40324	6.75	18.6453	9.5	2.75	5.49	250.39	48.05	5.66	5.5	1.79	1.46	3.05	0	1	0	4.04	2.76712	2.83333	3	4	3	0	2	1
37510	53	1	107	59	82	178	14.43	16.84	1.16701	43.39	9.92	6.39593	9.44	19.5312	12.36	2.92	6.14	257.48	78.12	5	5.99	0.74	2.37	2.82	0	0	0	3.62	1.52743	1.16667	1	3	4	0	2	1
37524	54	0	105	68	96	210	23.41	20.4	0.871422	45.51	25.57	6.9633	13.8	25.9516	19.22	5.42	8.15	497.43	83.6	5.53	5.59	1.18	0.99	3.77	0	0	1	4.6	4.64646	0.666667	4	4	1	0	2	2
37571	38	1	105	59	67	211	15	21	1.4	42.6	16	6.6036	3.56	20.5049	6.1	2.54	4.34	240	51.6	5.06	3.6	0.9	1.14	2.21	0	1	0	2.46	2.15789	6	2	1	1	1	1	1
37775	53	1	114	59	84	210	9.95	15.41	1.54874	45.33	14.96	6.9695	7.12	21.7738	10.23	3.11	3.77	242.19	59.64	4.9	5.33	1.34	1.64	2.65	0	0	0	3.69	2.25	6	2	3	4	0	2	1
38062	77	0	127	74	94	155	31.29	26.02	0.831576	44.85	19.3	7.65941	7.24	25.9701	12.8	5.56	4.49	364.88	67.37	6.48	5.58	2.02	1.27	3.27	0	0	0	4.31	3.3937	1.08333	4	4	2	1	3	2
38143	44	1	100	65	81	190	11.03	18.09	1.64007	49.38	11.76	6.9598	2.72	24.3865	6.67	3.95	3.84	237.05	57.47	5.33	4.12	1.22	1.28	2.16	0	0	0	2.84	2.21875	2.66667	2	2	2	0	2	1
38473	55	1	165	98	72	127	14.75	18.42	1.24881	47.48	11.6	7.62995	8.44	21.6311	11.2	2.76	5.47	350	59.75	6.87	6.67	1.85	1.38	3.98	0	1	0	5.29	3.83333	1	4	4	2	0	2	1
38587	54	1	103	70	74	268	29.12	24.36	0.836538	48.15	14.55	7.1041	8.14	20.5693	10.82	2.68	5.49	340.64	61.15	6.26	7.21	1.2	1.66	4.05	0	0	0	5.55	3.34337	2	4	4	4	1	2	1
39324	55	0	102	75	70	196	12	20	1.66667	48.3	13	6.82861	19.77	19.047	29.17	9.4	5.39	331	82	5.33	4.53	1.07	1.25	2.6	0	0	0	3.28	2.624	7.91667	3	2	2	0	2	1
39326	46	1	124	72	80	278	10.79	15.54	1.44022	44.63	16.87	7.3296	4.1	28.3987	6.07	1.97	6.9	372.24	70.53	5.67	3.95	1.66	0.96	2.3	0	0	1	2.99	3.11458	4.08333	4	2	1	0	2	2
39421	70	1	116	64	76	267	16	19	1.1875	44	25	6.88757	7.4	22.571	11.2	3.8	4.3	390.97	64	5.55	5.48	1.09	1.37	3.13	0	0	1	4.11	3	6.83333	3	4	2	0	3	1
39610	78	1	162	81	90	298	17.49	16.1	0.920526	44.71	14.59	8.18208	12.51	27.1816	17.19	4.68	4.52	281.9	59.28	5.17	4.33	4.27	1.02	1.75	0	1	0	3.31	3.2451	4.5	4	2	1	0	3	2
39628	45	0	151	104	93	270	19.99	18.65	0.932966	47.45	16.67	7.71827	6.93	27.3356	11.92	4.99	5.86	460.67	66.25	6.01	3.53	2.31	1.34	1.54	0	1	1	2.19	1.63433	0.916667	1	1	2	0	2	2
39633	59	1	101	73	88	238	9.35	18.06	1.93155	41.22	16.63	6.71035	7.89	24.8358	11.4	3.51	5.7	299.41	91.22	5.63	3.87	0.9	1.39	1.91	0	0	0	2.48	1.78417	5.66667	1	1	2	0	2	1
39724	80	0	132	76	82	147	20.69	30.21	1.46013	43.01	12.23	6.32074	11.54	22.4996	17.34	5.8	6.3	252.4	57.31	5.28	4.39	0.65	2.25	1.68	0	0	0	2.14	0.951111	1.5	1	1	4	0	3	1
39799	67	1	116	64	70	214	19.03	27.3	1.43458	48.2	11.8	6.64046	10.37	22.6003	12.53	2.16	4.14	356.39	75.7	5.25	5.58	0.9	2.14	2.33	0	0	0	3.44	1.60748	5.83333	1	3	4	0	3	1
39899	52	1	128	74	84	303	14.63	14.41	0.984962	46.09	10.66	7.01916	5.6	25.7812	7.61	2.01	4.8	282.89	46.1	5.61	6.19	1.23	1.38	3.55	0	0	0	4.81	3.48551	1.83333	4	4	2	1	2	2
39923	68	0	148	76	86	237	16.57	21.07	1.27158	46	19.39	7.26734	16.52	25.8166	19.69	3.17	5.47	412.49	73.35	5.36	4.71	1.65	1.16	2.91	0	1	0	3.55	3.06034	1.08333	4	3	1	1	3	2
39991	52	0	152	96	86	197	30.48	21.93	0.719488	45.63	35.36	7.63639	10.65	25.2826	14.76	4.11	4.26	399.08	88.02	5.49	4.94	2.33	1.22	2.65	0	1	0	3.72	3.04918	4	4	3	2	1	2	2
40346	55	1	123	68	73	156	13	23	1.76923	46.89	17	6.37476	9.33	23.3355	13.78	4.45	4.71	352.54	70.54	5.75	4.46	0.63	1.63	1.91	0	1	0	2.83	1.7362	1.33333	1	2	4	1	2	1
40381	47	1	139	85	77	215	14.67	20.02	1.36469	46.42	23.76	6.8839	11.25	22.4914	15.68	4.43	6.57	274.2	67.74	5.43	5.69	1.11	1.63	3.28	0	1	0	4.06	2.4908	5	3	4	4	0	2	1
40449	44	1	117	77	74	262	12.71	18.09	1.42329	45.1	8.61	6.18861	7.23	21.5645	11.4	4.17	4.62	296.5	56.76	5.37	4.24	0.56	1.59	1.86	0	0	0	2.65	1.66667	0.666667	1	1	3	0	2	1
40466	62	0	135	75	88	221	18.13	20.79	1.14672	46.68	13.24	6.86379	10.14	23.3011	16.38	6.24	5.02	297.02	66.47	6.09	4.5	0.97	1.45	2.32	0	0	0	3.05	2.10345	5.91667	2	2	3	0	3	1
41189	50	1	143	96	73	245	19.31	19.76	1.0233	45.51	9.05	6.99321	5.52	20.8325	8.02	2.5	4.76	253.52	53.29	5.95	5.07	1.13	1.29	2.87	0	1	0	3.78	2.93023	4.33333	3	3	2	0	2	1
41277	48	1	128	55	87	401	10.24	15.35	1.49902	46.5	7.45	6.42302	6.87	24.977	10.11	3.24	5.4	233.03	76.21	5.28	4.85	0.72	1.48	2.58	0	0	0	3.37	2.27703	3.08333	2	3	3	1	2	1
41406	81	1	166	91	94	242	18	22	1.22222	45.9	13	6.69154	9.21	26.6667	13.72	4.51	8.72	366	68	5.29	6.2	0.94	1.27	3.6	0	1	1	4.93	3.88189	6	4	4	2	0	3	2
41563	65	1	128	57	85	234	12	16	1.33333	46.6	17	7.0295	12.29	21.4906	16.8	4.51	6.68	264	58.8	5.81	4.99	1.2	1.89	3.58	0	0	0	3.1	1.64021	4.08333	1	2	4	0	3	1
41743	49	1	132	81	76	171	14.34	19.53	1.36192	44.01	11.7	6.81606	7.93	20.1951	11.77	3.84	4.95	299.65	66.19	5.12	4.55	1.1	1.46	2.47	0	0	0	3.09	2.11644	5.91667	2	2	3	0	2	1
41795	41	0	123	78	85	314	14	20	1.42857	49.3	16	6.92109	11.7	24.6181	17.5	5.8	3.7	377	58	5.17	4.89	1.21	1.48	2.73	0	0	0	3.41	2.30405	2.33333	2	3	3	0	2	1
41834	50	0	134	71	83	251	19.79	17.61	0.889843	45.67	29.11	7.07108	5.75	25.7117	9.18	3.43	6.04	467.57	79.68	6.32	4.96	1.15	1.07	3.01	0	0	1	3.89	3.63551	0.5	4	3	1	1	2	2
41843	72	1	116	63	86	234	19.87	26.91	1.3543	44.94	21.27	7.03556	16.38	24.9989	18.77	2.39	5.42	324.74	61.87	5.12	5.68	1.37	1.57	3.26	0	1	0	4.11	2.61783	0.916667	3	4	3	1	3	1
41887	47	1	136	65	65	183	7.93	12.52	1.57881	41.37	8.54	6.59876	7.4	19.8352	10.87	3.47	3.89	316.98	47.48	5.15	4.88	0.88	1.53	2.64	0	1	0	3.35	2.18954	1	2	3	3	0	2	1
41917	61	0	152	95	95	170	18	18	1	48.13	34	7.56578	4.28	26.6749	12.99	8.71	4.94	305.54	64.77	6.02	5.03	1.98	1.11	2.66	0	1	0	3.92	3.53153	1.16667	4	3	1	1	3	2
42079	64	0	165	64	78	213	24	20	0.833333	46.72	23	7.62699	8.4	21.4692	12	3.6	5.27	310.57	50	10.56	5.56	1.2	1.45	2.77	1	1	0	4.11	2.83448	5	3	4	3	0	3	1
42090	47	1	154	87	81	223	19.13	17.67	0.92368	43.36	11.52	6.76327	6.05	24.3375	8.56	2.51	4.58	307.2	73.99	5.04	5.23	1.06	1.55	3.09	0	1	0	3.68	2.37419	5.08333	2	3	3	0	2	1
42583	47	1	110	63	77	338	41.57	39.39	0.947558	44.64	23.07	6.47349	6.26	20.3223	9.22	2.96	4.28	282.1	51.6	4.76	4.06	0.84	1.22	2.18	0	0	0	2.84	2.32787	2.08333	2	2	2	0	2	1
42711	78	1	158	94	98	289	10	11	1.1	42	15	7.89056	4.57	27.8876	7.24	2.67	5.53	290	62	10.71	4.87	1.54	1.11	2.65	1	1	0	3.76	3.38739	3.91667	4	3	1	0	3	2
42879	79	1	134	80	92	145	13.37	22.69	1.69708	42.8	9.65	7.38003	5.99	26.0617	8.44	2.45	7.32	257.3	68.56	5.21	5.11	1.9	1.67	2.38	0	0	0	3.44	2.05988	3.75	2	3	4	0	3	2
43176	37	0	123	78	92	231	14.26	20.06	1.40673	46.9	15.12	6.8221	5.91	25.2493	9.85	3.94	3.92	399.94	78.15	5.61	4.15	1.01	1.09	2.24	0	0	0	3.06	2.80734	0.666667	3	2	1	1	1	2
43483	72	1	119	82	81	230	13.06	21.37	1.63629	43.2	14.73	7.13593	6.66	19.8413	9.06	2.4	3.51	273.61	58.13	5.5	5.87	1.41	2.23	2.71	0	1	0	3.64	1.63229	5.41667	1	3	4	0	3	1
43593	49	0	120	78	90	225	17.93	22.45	1.25209	45.42	16.55	6.52168	8.45	25.7959	13.25	4.8	5.91	335.86	62.86	5.67	4.54	0.74	1.13	2.65	0	0	0	3.41	3.0177	2.66667	3	3	1	0	2	2
43703	54	0	123	72	82	201	18	22	1.22222	48.23	19	6.57649	9.74	24.9135	14.35	4.61	5.48	375.98	77	5.34	4.86	0.83	1.04	3.08	0	0	0	3.82	3.67308	7.91667	4	3	1	0	2	1
43907	65	0	137	89	91	192	14.77	20.4	1.38118	46.52	22.95	7.00933	11.75	24.8591	17.59	5.84	5.44	419.42	66.72	5.84	5.06	1.17	1.09	3.16	0	0	0	3.97	3.6422	5.58333	4	4	1	0	3	1
44401	41	1	127	69	74	252	10.51	15.56	1.48049	44.55	10.7	6.94969	9.59	20.3125	14.33	4.74	3.15	262.47	61.19	5.32	3.5	1.21	1.09	1.89	0	0	0	2.41	2.21101	4.08333	2	1	1	0	2	1
44424	58	1	117	84	83	260	12.86	19.23	1.49533	46.91	7.69	7.08319	8.81	23.9188	11.87	3.06	2.78	314.18	66.77	5.49	6.02	1.34	1.57	3.55	0	0	0	4.45	2.83439	6.16667	3	4	3	0	2	1
44793	59	1	141	69	85	197	21.39	20.76	0.970547	46.74	16.81	7.18222	8.95	24.6548	12.56	3.61	4.68	344.43	74.2	5.72	5.93	1.42	1.23	3.66	0	1	0	4.7	3.82114	2.83333	4	4	2	1	2	1
44897	63	0	150	95	95	192	17.37	18.66	1.07427	46.33	16.49	7.58715	15.95	25.5102	22.15	6.2	5.14	388.58	78.86	5.51	6.08	2.21	1.16	3.75	0	1	0	4.92	4.24138	2.33333	4	4	1	1	3	2
45016	82	0	160	88	94	134	16	17.63	1.10187	43.12	17.58	7.43886	17.53	25.6544	26.09	8.56	4.52	388.9	63	6.73	4.05	1.56	1.3	2.15	1	1	0	2.75	2.11538	1.75	2	1	2	0	3	2
45323	85	0	135	78	87	196	21.94	29.04	1.32361	44.6	75.08	7.99769	10.82	21.6041	17.46	6.64	7.18	384.54	72.92	5.98	4.21	3.07	0.96	2.26	0	0	0	3.25	3.38542	3.75	4	2	1	1	3	1
45859	42	1	114	66	79	161	18.55	18.37	0.990296	43.66	23.68	6.64629	6.43	21.9076	9.59	3.16	5.05	222.49	64.18	5.34	4.57	0.89	1.37	2.65	0	0	0	3.2	2.33577	0.833333	2	2	2	0	2	1
45864	77	0	120	81	88	159	31.46	38.07	1.21011	40.01	58.98	6.83095	23.8	25.1024	34.99	11.19	6.12	429.44	74.86	5.15	3.9	1.11	1.53	1.74	0	1	1	2.37	1.54902	2.83333	1	1	3	0	3	2
45914	66	0	149	92	85	191	21	25.41	1.21	45.81	12.83	6.52168	8.05	25.8478	13.12	5.07	5.65	279.06	81.15	5.67	4.16	0.74	1.21	2.31	0	1	0	2.95	2.43802	4.16667	3	2	2	0	3	2
46123	52	1	145	78	78	217	33.89	26.18	0.772499	46.26	11.74	7.76632	5.7	26.5643	7.99	2.29	6.41	205.28	49.66	5.85	4.72	2.49	1.16	2.81	0	1	0	3.56	3.06897	1.08333	4	3	1	0	2	2
47063	55	1	131	78	66	232	29.1	32.37	1.11237	45.76	16.04	7.74658	15.42	19.8347	18.29	2.87	2.83	304.01	54.53	5.27	6.41	2.71	1.76	3.26	0	0	0	4.65	2.64205	4.25	3	4	4	0	2	1
47080	54	1	149	88	72	232	15.77	18.3	1.16043	50.79	9.44	7.19499	14.77	22.9421	21.66	6.89	5.68	230.75	63.25	5.24	5.5	1.57	2.21	2.4	0	1	0	3.29	1.48869	5.66667	1	2	4	0	2	1
47093	47	0	160	98	96	256	17.72	19.92	1.12415	46.9	28.59	6.39387	8.18	29.0466	13.08	4.9	5.96	348.75	88.27	5.43	4.5	0.68	1.83	1.89	0	1	0	2.67	1.45902	1.75	1	1	4	1	2	2
47154	82	1	169	66	94	190	15.8	18.8	1.18987	42.85	10.02	7.43293	11.24	29.271	15.58	4.34	6.06	277.27	69.76	5.93	5.78	1.76	1.33	3.15	0	1	0	4.45	3.34586	1	4	4	2	0	3	2
47357	63	1	134	77	66	245	20.4	23.06	1.13039	42.13	29.92	7.18684	11.38	24.2439	15.7	4.32	3.94	262.55	65.89	5.44	7.3	1.5	1.8	4.04	0	0	0	5.5	3.05556	5.08333	4	4	4	1	3	1
47358	46	1	128	71	76	206	6.1	14.21	2.32951	46.91	6.99	6.63243	8.23	19.8352	12.7	4.47	3.6	253.61	54.4	5.58	4.96	0.84	1.76	2.46	0	0	0	3.2	1.81818	5.83333	1	2	4	0	2	1
47372	59	1	132	75	68	302	9.38	13.34	1.55599	42.78	9.81	6.51623	10.17	19.0677	11.96	1.79	3.1	261.22	51.29	5.35	5.73	0.78	2.11	3	0	0	1	3.62	1.71564	6.66667	1	3	4	0	2	1
47543	50	1	113	68	67	366	20.18	25.51	1.26412	45.87	36.53	6.54751	7.94	20.9366	11.46	3.52	6.09	302.75	64.21	4.68	4.72	0.92	1.51	2.39	0	1	0	3.21	2.12583	5.66667	2	2	3	0	2	1
48017	61	1	136	84	81	229	23.46	24.87	1.0601	45.58	63	6.96172	6.33	22.5896	9.25	2.92	6.18	273.28	58.67	5.13	5.36	1.27	1.6	2.85	0	0	0	3.76	2.35	3.75	2	3	3	1	3	1
48327	41	0	127	77	88	227	34	18	0.529412	50.06	57	6.42538	10.53	26.1224	16.21	5.68	5.61	443.57	82.73	5.22	5.71	0.73	1.49	3.3	0	0	1	4.22	2.83221	8	3	4	3	0	2	2
48364	59	1	135	75	83	212	10	16	1.6	43.7	7	6.68585	8.14	19.9594	11.69	3.55	4.38	301	51	5.26	5.97	0.94	1.68	2.91	0	0	0	4.29	2.55357	8.08333	3	4	4	0	2	1
48877	55	1	113	78	70	199	11.56	12.72	1.10035	44.66	15.44	7.76849	7.28	21.6713	10.11	2.83	5.09	255.06	61.19	5.77	5.46	2.53	1.34	3.05	0	0	0	4.12	3.07463	1.75	4	4	2	1	2	1
49066	56	0	122	81	82	134	12.33	16.15	1.30981	43.41	13.17	6.2235	11.11	25.2163	17.76	6.65	4.45	311.17	80.96	5.19	3.89	0.6	1.64	1.67	0	0	0	2.25	1.37195	2.91667	1	1	4	0	2	2
49349	49	0	127	76	95	230	36.57	25.93	0.709051	47.01	46.04	7.61768	8.17	25.4694	11.33	3.16	5.64	409.79	83.51	5.95	5.34	2.11	1.48	2.92	0	0	0	3.86	2.60811	5.66667	3	3	3	0	2	2
49425	53	0	150	96	102	289	21	19	0.904762	45.4	29	7.3435	14.28	26.8612	21.16	6.88	5.3	241	58	10.97	5.72	0.87	1.46	3.29	1	1	0	4.26	2.91781	2	3	4	3	1	2	2
50091	45	1	104	62	72	188	16	19	1.1875	41.3	6	6.43057	9.52	19.052	15.28	5.76	3.56	187	43	5.04	3.76	0.76	1.21	1.86	0	0	0	2.55	2.10744	7.91667	2	1	2	0	2	1
50573	57	0	121	84	93	250	18.72	21.64	1.15598	44.95	14.78	7.29236	6.66	23.8895	10.1	3.44	4.67	420.72	69.65	5.43	5.06	1.67	1.27	3.04	0	0	1	3.79	2.98425	3.08333	3	3	2	0	2	1
50609	44	1	123	66	77	339	12.02	19.22	1.599	45.12	9.68	7.21676	5.98	22.4082	8.8	2.82	3.95	273.53	57.78	5.19	4.79	1.62	1.83	2.24	0	0	0	2.96	1.61749	6.08333	1	2	4	1	2	1
50825	71	0	147	86	89	226	37.07	28.92	0.780146	43.17	26.15	6.81794	14.54	26.3958	20.86	6.32	4.77	420.4	71.27	6.34	4	0.89	1.47	1.8	0	1	1	2.53	1.72109	5.5	1	1	3	0	3	2
51023	38	1	110	72	80	187	15	20	1.33333	48.93	11	6.08712	7.83	23.9361	11.59	3.76	3.98	183.81	45	4.94	3.55	0.55	1.42	1.42	0	0	0	2.13	1.5	8.08333	1	1	3	0	1	1
51059	49	1	122	76	85	285	21.23	21.68	1.0212	47.62	34.58	6.72159	10.92	22.6562	15.39	4.47	7.2	281.28	63.06	5.51	5.66	0.93	2.29	2.5	0	0	0	3.37	1.47162	5.91667	1	3	4	0	2	1
51064	77	1	137	69	75	216	22.45	24.28	1.08151	46.04	11.1	7.17451	12.77	22.151	17.88	5.11	3.93	425.48	59.62	6.5	4.3	1.24	1.76	1.88	0	0	1	2.54	1.44318	2	1	1	4	0	3	1
51540	44	1	113	68	80	183	14.28	16.15	1.13095	48.48	9.86	6.70055	5.39	22.3214	9.29	3.9	4.2	216.2	53.47	5.12	4.72	0.98	1.65	2.54	0	0	0	3.07	1.86061	0.583333	2	2	4	0	2	1
51637	41	1	103	65	74	296	72	48	0.666667	47.8	24	6.30266	11.5	22.9591	15.07	3.57	4.6	275.08	53	5.35	3.92	0.63	1.21	2.21	0	0	0	2.71	2.23967	6	2	1	2	0	2	1
51678	57	1	105	60	69	159	12.68	16.91	1.3336	42.1	10.53	7.33247	5.5	18.4911	8.15	2.65	4.15	259.11	63.04	5.52	4.83	1.71	1.37	2.49	0	1	0	3.46	2.52555	5.75	3	3	2	0	2	1
51992	48	1	131	73	78	250	13.29	18.84	1.41761	45.89	18.07	6.97944	7.24	21.9076	10.93	3.69	5.69	259.41	51.64	5.62	4.99	1.18	1.81	2.39	0	0	0	3.18	1.75691	5.91667	1	2	4	0	2	1
52124	49	0	107	60	81	214	11.03	15.33	1.38985	45.29	20.04	6.7834	16.91	23.8087	26.6	9.69	5.47	394.44	85.1	4.74	3.39	1.15	1.3	1.4	0	0	0	2.09	1.60769	6.25	1	1	2	0	2	1
52296	65	0	152	79	82	307	16.04	19.22	1.19825	47.88	24.42	7.29701	6.92	25.7959	10.27	3.35	7.87	281.37	77.39	5.84	5.17	1.56	1.34	2.9	0	1	0	3.83	2.85821	5.75	3	3	2	0	3	2
52818	44	1	126	83	78	224	10.03	18.49	1.84347	44	10.67	6.67038	9.14	20.5693	12.48	3.34	4.33	221.79	55.02	5.35	6.45	0.91	1.66	3.74	0	0	0	4.79	2.88554	5.91667	3	4	4	0	2	1
52973	68	1	165	86	76	149	14	19	1.35714	47.5	21	7.78761	9.08	21.4109	13.3	4.22	4.89	323	84.9	6.2	5.35	2.4	1.11	2.85	0	1	0	4.24	3.81982	4.08333	4	4	1	0	3	1
52985	36	1	120	78	77	313	16.69	23.1	1.38406	47.49	12.89	6.77325	5.84	21.3382	8.57	2.73	6.34	188.38	60.54	5.68	4.64	0.95	1.44	2.54	0	0	0	3.2	2.22222	5.08333	2	2	3	0	1	1
53042	45	1	113	64	84	183	22	14	0.636364	47.5	33	6.89654	4.8	23.3355	7.3	2.5	4.8	218.31	56.13	5.6	5.01	1.09	1.15	3.17	0	0	0	3.86	3.35652	7.75	4	3	1	0	2	1
53699	53	1	117	67	83	221	11.57	17.88	1.54538	40.47	11.15	6.47649	9.81	25.9107	14.29	4.48	5.32	253.33	47.49	5.57	4.51	0.72	1.65	2.34	0	0	0	2.86	1.73333	5.16667	1	2	4	1	2	2
53762	43	0	119	86	87	268	39	31	0.794872	51.1	21	7.45757	8	26.7698	12	4	4.8	344.09	88	5.43	6.06	1.97	1.1	3.73	0	0	0	4.96	4.50909	0.916667	4	4	1	1	2	2
53767	48	0	140	87	99	280	31.66	27.66	0.873658	48.43	36.33	7.74364	9.5	28.4091	13.44	3.94	6.14	527.08	92.07	5.86	5.2	2.43	1.19	3.11	0	0	1	4.01	3.36975	1.58333	4	4	1	0	2	2
53781	44	0	127	76	74	248	20.2	26.41	1.30743	42.01	13.37	7.40574	11.42	21.6713	16.23	4.81	8.17	392.72	110.33	5.52	4.02	1.84	1.02	2.25	0	0	0	3	2.94118	2.75	3	2	1	0	2	1
54540	62	0	129	75	95	253	13.98	16.36	1.17024	45.32	14	7.84143	9.31	26.8274	14.07	4.76	5.09	398.4	74.47	6.11	5.39	2.57	1.23	3.52	0	0	0	4.16	3.38211	1.91667	4	4	2	0	3	2
54782	53	1	125	70	78	296	20	21	1.05	46.71	13	7.86233	8.16	19.1571	11.89	3.73	3.66	256.44	45	5.24	5.69	3.06	1.1	2.82	0	0	0	4.59	4.17273	8	4	4	1	1	2	1
54990	58	1	152	83	78	199	49.08	45.93	0.935819	44.5	52.59	7.69197	8.1	22.0386	11.51	3.41	4.68	301.06	64.06	5.73	5.2	2.36	1.33	3.06	0	1	0	3.87	2.90977	1.25	3	3	2	0	2	1
55027	55	1	130	78	88	225	17.84	20.18	1.13117	49.45	9.3	6.79416	10.79	23.6244	13.84	3.05	5.28	267.66	49.9	5.51	5.54	1	2.03	2.67	0	0	0	3.51	1.72906	6.16667	1	3	4	0	2	1
55043	74	1	123	78	69	205	14.29	20.27	1.41847	40.49	12.25	7.20923	5.38	20.8117	8.45	3.07	4.68	292.63	66.56	5.49	4	1.52	1.04	2.22	0	1	0	2.96	2.84615	1.91667	3	2	1	0	3	1
55461	59	0	133	88	87	153	12.88	15.49	1.20264	47.68	13.1	6.56206	8.22	23.6652	12.24	4.02	6.74	315.94	76.16	5.53	5.31	0.79	1.77	2.82	0	0	0	3.54	2	1	2	3	4	1	2	1
55700	67	1	118	74	73	185	21.7	28.68	1.32166	44.12	85.95	7.16536	11.54	21.83	17.46	5.92	4.42	337.49	55.95	5.22	4.87	1.53	1.26	3.06	0	0	0	3.61	2.86508	0.666667	3	3	2	0	3	1
55769	77	1	162	80	88	159	16.14	20.38	1.2627	48.42	42.3	6.8377	7.18	23.4236	11.48	4.3	7.42	372.9	82	5.28	4.85	1.09	1.55	3.15	0	1	1	3.3	2.12903	1.75	2	2	3	0	3	1
55913	82	1	147	57	85	289	21.23	29.07	1.36929	46.32	13.99	6.84675	13.32	22.0604	17.95	4.63	7.01	365.21	82.09	5.75	5.49	1.01	2.16	2.38	0	1	1	3.33	1.54167	2	1	3	4	0	3	1
55921	59	0	113	69	77	186	24.24	22.96	0.947195	45.12	37.41	7.13027	18.78	22.4082	27.07	8.29	6.03	353.07	83	5.67	4.73	1.36	1.37	2.79	0	0	0	3.36	2.45255	1.08333	3	3	2	0	2	1
55959	46	1	133	86	72	187	10.58	18	1.70132	43.36	6.01	6.68074	11.34	21.3675	15.37	4.03	3.76	191.87	49.39	5.72	4.8	0.86	1.65	2.48	0	0	0	3.15	1.90909	4	2	2	4	0	2	1
56065	47	1	132	69	84	262	11.73	16.03	1.36658	46.05	20.07	7.23563	6.5	22.8624	9.32	2.82	4.7	220.96	57.35	6.3	5.52	1.36	1.27	3.37	0	0	0	4.25	3.34646	3.08333	4	4	2	0	2	1
56070	72	1	142	79	96	255	10.45	15.8	1.51196	42.24	13.85	6.98755	8.93	24.0055	12.93	4	7.74	260.59	46.87	5.48	4.9	1.22	1.37	2.72	0	1	0	3.53	2.57664	5.66667	3	3	2	1	3	1
56249	41	1	110	64	80	335	9	18	2	43.93	12	6.64578	8.68	23.1834	13.42	4.74	3.29	227.31	48.63	5.46	3.89	0.87	1.24	2.26	0	0	0	2.65	2.1371	6.08333	2	1	2	0	2	1
56314	44	1	97	63	64	186	14	14	1	47.2	21	6.27751	10.51	18.2899	16.07	5.56	7.22	208	60	4.98	4.76	0.66	1.63	2.13	0	0	0	3.13	1.92025	7.91667	2	2	4	0	2	1
56319	47	0	120	65	85	184	18.52	21.96	1.18575	46.03	36.08	6.92356	7.62	22.2291	11.41	3.79	6.76	391.33	61.61	6.03	4.25	1.04	1.63	2.25	0	0	0	2.62	1.60736	1.83333	1	1	4	0	2	1
56380	63	1	120	69	81	235	27	23	0.851852	48.3	35	7.00098	6.57	24.974	9.4	2.83	5.96	264	44.3	4.84	5.38	1.4	1.45	4.75	0	0	0	3.93	2.71034	4.08333	3	3	3	0	3	1
58168	61	0	157	97	83	156	31	29	0.935484	46.5	11	6.58967	10.19	23.03	15	4.81	5.2	303.43	80.6	4.99	4.98	0.9	1.16	2.93	0	1	0	3.82	3.2931	5.33333	4	3	1	0	3	1
58387	44	1	139	86	76	259	17.24	15.83	0.918213	41.87	9.56	6.36016	4.76	24.974	6.81	2.05	5.73	209.98	54.51	5.25	5.26	0.68	1.47	3.06	0	0	0	3.79	2.57823	2.25	3	3	3	0	2	1
58426	38	1	117	60	85	281	11.68	16.53	1.41524	44.17	13.59	6.47681	8.13	23.255	11.37	3.24	3.52	302.48	58.87	5.21	5.18	0.77	1.63	2.98	0	1	0	3.55	2.17791	3.58333	2	3	4	0	1	1
58538	39	1	153	104	68	242	19.43	19.3	0.993309	47.98	10.89	6.7122	10.56	20.7031	14.31	3.75	5.8	248.62	51.52	5.18	5.05	0.98	2.07	2.32	0	1	0	2.98	1.43961	4.33333	1	2	4	0	1	1
58751	43	1	121	65	75	211	21.76	17.67	0.81204	45.59	16.41	7.11903	10.81	24.5578	15.75	4.94	5.56	321.71	62.94	6.1	5.6	1.25	1.28	3.29	0	0	0	4.32	3.375	6	4	4	2	0	2	1
58770	58	0	120	82	92	231	18.94	19.53	1.03115	40.08	43.87	7.47342	25.11	24.3827	34.38	9.27	3.69	461.46	81.5	5.2	5.06	2.09	0.76	3.06	0	0	1	4.3	5.6579	0.916667	4	4	1	1	2	1
58994	54	1	128	74	72	241	23.42	23.87	1.01921	47.09	11.04	7.85979	8.28	19.0039	12.27	3.99	3.69	287.49	66.72	5.44	4.92	2.94	1.45	2.48	0	0	0	3.47	2.3931	5.91667	3	3	3	0	2	1
59092	54	1	174	108	79	171	18.47	23.53	1.27396	45.27	12.09	7.65681	6.71	24.9199	9.98	3.27	6.07	339.99	58.53	5.14	5.48	2.54	1.83	2.7	0	1	0	3.65	1.99454	6	2	3	4	0	2	1
59194	56	0	129	77	92	221	24.49	15.57	0.63577	44	35.86	7.56497	4.48	27.1314	8.69	4.21	5.63	341.62	82.56	7.94	3.44	1.5	0.97	1.98	1	0	0	2.47	2.54639	1.08333	3	1	1	1	2	2
59215	57	0	126	72	87	143	16	20	1.25	51.07	25	6.29596	11.37	21.2228	19.27	7.9	6.06	335.25	69.81	7.44	3.75	0.45	1.38	1.67	1	0	0	2.37	1.71739	3.08333	1	1	2	0	2	1
59518	47	0	141	89	88	191	36	25	0.694444	49.9	39	7.95586	9.2	24.3911	13.6	4.4	5.1	459.76	89	5.24	5.37	3.36	1.07	2.75	0	1	1	4.3	4.01869	5	4	4	1	1	2	1
59639	79	1	108	64	76	184	13.92	18.7	1.34339	42.28	25.37	6.85404	7.91	20.9566	13.6	5.69	5	300.69	70.85	5.85	3.71	1	1.6	1.41	0	0	0	2.11	1.31875	4.5	1	1	3	0	3	1
59822	50	1	104	54	71	250	19.23	19	1.32562	43.31	13.15	6.95747	7.95	18.026	11.15	3.2	4.09	184.27	51.35	5.19	5.2	1.25	1.88	2.57	0	0	0	3.32	1.76596	3	1	2	4	0	2	1
59921	42	1	115	71	63	248	12	15	1.25	47.74	11	6.2066	8.03	19.5717	12.24	4.21	4.27	281.61	68.17	4.86	4.78	0.63	1.86	1.97	0	0	0	2.92	1.56989	8	1	2	4	0	2	1
60017	52	1	119	64	87	280	11.14	17.38	1.56014	42.69	9.71	6.68294	4.62	25.3155	6.87	2.25	5.95	269.64	59.07	5.8	4.9	0.85	1.16	3.06	0	0	0	3.74	3.22414	5.58333	4	3	1	0	2	2
60167	55	1	132	74	75	242	18.57	21.97	1.18309	42.2	13.21	6.9884	11.41	23.1911	16.07	4.66	5.04	370.02	74.52	5.53	5.39	1.21	1.98	2.97	0	0	1	3.41	1.72222	0.916667	1	3	4	0	2	1
60191	51	1	115	82	75	214	14.66	18.99	1.29536	42.7	10.81	7.40278	12.32	21.7993	17.31	4.99	5.24	340.8	56.84	5.22	5.11	1.94	1.24	3	0	0	0	3.87	3.12097	3.91667	4	3	2	0	2	1
60566	45	1	95	57	87	307	11.47	15.46	1.34786	45.22	15.6	6.97992	5.25	23.8751	7.41	2.16	5.3	200.92	65.37	5.82	4.29	1.14	1.57	2.18	0	0	0	2.72	1.73248	4	1	1	3	0	2	1
60674	46	1	135	80	69	234	41.28	28.72	0.695736	39.77	66.04	6.78505	4.95	22.4766	7.57	2.62	3.08	229.07	53.07	5.46	4.13	1	1.47	1.96	0	0	0	2.66	1.80952	1.08333	1	1	3	0	2	1
60845	57	1	141	80	80	217	12.68	17.53	1.38249	41.75	9.07	7.33931	7.13	20.4294	9.95	2.82	4.19	226.34	43.52	5.76	5.54	1.65	1.31	3.14	0	1	0	4.23	3.22901	5.75	4	4	2	0	2	1
60846	46	1	136	93	89	317	26.67	18.68	0.700412	49.93	14.61	7.44669	8.24	25.7657	12.4	4.16	4.88	434.81	51.88	5.54	4.48	1.91	1.26	2.25	0	1	1	3.22	2.55556	1.08333	3	2	2	1	2	2
61052	54	1	139	64	80	278	15.65	21.05	1.34505	43.62	14.37	6.90214	7.65	23.7253	10.57	2.92	6.39	277.07	44.7	5.53	5.9	1.11	1.81	3.09	0	0	0	4.09	2.25967	5.58333	2	4	4	0	2	1
61659	57	1	121	75	84	194	16.83	16.72	0.993464	46.21	25.64	7.65575	22.87	26.1066	29.18	6.31	3.75	317.08	58.39	6.01	5.3	2.17	1.4	2.79	0	0	0	3.9	2.78571	3.33333	3	3	3	1	2	2
61675	58	1	138	73	69	209	23.05	31.39	1.36182	45.29	9.82	7.21783	12.75	20.6905	16.67	3.92	6.35	322.61	55.69	5.01	6.83	1.68	2.21	3.51	0	0	0	4.62	2.0905	5.66667	2	4	4	1	2	1
61698	75	1	126	66	76	129	12.6	17.65	1.40079	48.67	8.3	7.04814	13.13	19.052	19.89	6.76	5.04	285.52	60.68	6.83	4.37	1.04	1.56	2.05	0	0	0	2.81	1.80128	5.66667	1	2	3	0	3	1
61777	52	1	145	84	80	256	17	18	1.05882	43.1	12	6.92991	8.77	24.1672	12.12	3.35	5.29	277.74	54	5.79	4.45	1.09	1.24	1.99	0	1	0	3.21	2.58871	7.75	3	2	2	0	2	1
61787	38	1	127	75	75	274	26.1	19.19	0.775159	45.2	12.65	7.09051	10.43	21.4844	16.1	5.67	4.55	218.8	58.34	5.37	4.54	1.38	1.66	2.2	0	1	0	2.88	1.73494	4.25	1	2	4	0	1	1
61820	52	0	143	85	88	177	10.9	15.27	1.40092	46.25	11.58	6.705	6.57	21.6128	9.93	3.36	4.58	411.57	77.52	5.25	4.31	0.96	1.65	2.34	0	1	0	2.66	1.61212	1.08333	1	1	4	0	2	1
62094	87	0	110	72	91	193	10.69	14.42	1.34892	42.03	21.37	7.1819	16.23	27.7769	25.67	9.44	4.3	298.56	62	6.94	3.73	1.17	1.46	1.81	0	0	1	2.27	1.55479	0.583333	1	1	3	0	3	2
62100	83	1	138	65	75	194	22.12	31.53	1.42541	46.64	11.77	6.78202	15	22.0604	20.28	5.28	7.51	338.24	74.48	5.73	5.53	0.95	1.95	2.75	0	1	0	3.58	1.8359	4.66667	1	3	4	0	3	1
62218	42	1	92	58	73	224	15.71	10.97	0.698281	43.61	12.13	6.78119	7	21.4536	11.04	4.04	5.08	260.84	54.03	5.18	4.12	1.05	1.21	2.26	0	0	0	2.91	2.40496	1	3	2	2	0	2	1
62497	69	0	124	76	69	229	15.6	18.39	1.17885	40.81	14.53	6.89123	13.04	20.6852	18.1	5.06	6.38	292.34	69.37	5.47	5.53	1.11	1.83	3.19	0	0	0	3.7	2.02186	1.41667	2	3	4	0	3	1
62829	59	0	142	65	91	252	19.58	18.89	0.96476	42.67	11.29	7.44086	16.06	25.2595	22.8	6.74	4.63	340.89	70.84	5.34	5.84	1.97	1.38	3.25	0	1	0	4.46	3.23188	1.08333	4	4	2	0	2	2
62851	48	0	114	72	83	175	15.48	19.28	1.24548	47.73	13.9	7.29905	7.27	23.1983	10.34	3.07	6.32	390.14	82.44	5.37	5.38	1.7	1.61	2.77	0	0	0	3.77	2.34161	4.66667	2	3	3	0	2	1
63292	76	0	145	70	88	149	12.86	22.12	1.72006	39.51	18.01	7.45906	10.82	26.0276	16.2	5.38	4.91	322.82	80.51	7.19	4.23	1.49	0.9	2.71	1	1	0	3.33	3.7	0.75	4	3	1	0	3	2
63514	52	1	111	68	62	317	17.36	21.04	1.21198	42.63	13.85	7.0997	2.53	19.257	7.26	4.73	3.55	389.07	62.34	5.54	5.64	1.35	1.9	3.11	0	0	1	3.74	1.96842	4	2	3	4	0	2	1
63522	41	1	119	77	76	284	9.64	14.36	1.48963	46.95	11.4	6.74428	9.97	23.1405	14.33	4.36	6.24	325.79	53.89	5.19	5.47	1.01	1.54	3.09	0	0	0	3.93	2.55195	2.83333	3	3	3	1	2	1
63537	59	0	158	95	87	250	19.32	17.38	0.899586	45.86	22.75	7.50696	8.91	22.5981	12.56	3.65	6.1	388.1	81.99	6.01	5.15	1.87	0.88	3.24	0	1	0	4.27	4.85227	1	4	4	1	0	2	1
63772	60	0	140	80	91	185	22	20	0.909091	52.3	18	6.70857	12.45	26.1738	16.4	3.95	6.21	380	71.6	5.62	6.48	0.9	1.68	3.5	0	0	0	4.8	2.85714	6.08333	3	4	4	1	2	2
63970	55	0	143	86	85	291	33.85	24.49	0.723486	47.09	16.46	7.33096	11.2	24.5089	15.68	4.48	5.28	345.16	87.17	6.5	6.36	1.45	1.18	4.2	0	1	0	5.18	4.38983	0.916667	4	4	1	0	2	1
64146	55	0	139	81	93	184	21.31	19.07	0.894885	49.85	38	7.72189	6.59	27.4506	9.66	3.07	6.02	377.72	72.68	5.98	5.34	2.33	1.3	2.81	0	0	0	4.04	3.10769	6	4	4	2	0	2	2
64165	47	1	99	64	69	214	9	15	1.66667	47.88	9	6.56708	8.4	20.8325	13.24	4.84	5.88	201.4	52.8	5.29	4.37	0.83	1.32	2.46	0	0	0	3.05	2.31061	2.91667	2	2	2	0	2	1
64229	48	1	143	83	76	332	30.99	25.03	0.80768	44.26	68.4	6.931	7.92	25.0762	10.97	3.05	3.29	344.93	43.93	5.85	5.3	1.08	1.6	2.94	0	1	0	3.7	2.3125	1	2	3	3	1	2	2
64255	42	1	117	62	65	184	17	16	0.941176	49.12	9	6.47626	10.55	19.4734	15.97	5.42	5.08	241.11	52.23	4.95	5.1	0.81	1.62	2.49	0	0	0	3.48	2.14815	8.25	2	3	3	0	2	1
64323	48	1	126	79	74	247	19.18	25.1	1.4479	45.9	14.49	7.70134	5.18	23.3067	12.22	7.04	4.36	335.31	67.92	5.46	5.47	2.5	1.1	3.19	0	0	0	4.37	3.97273	4.08333	4	4	1	0	2	1
64628	48	1	134	80	86	285	20.22	16.18	0.800198	45.22	12.06	7.21441	8.49	23.7387	12.37	3.88	4.08	266.96	75.29	5.21	5.57	1.61	1.21	3.18	0	0	0	4.36	3.60331	5	4	4	2	1	2	1
64798	85	1	172	79	102	239	16.3	17.73	1.08773	42.79	12.89	7.28659	8.8	29.0548	13.91	5.11	6.48	373.73	68.42	7.33	3.46	1.23	1.29	1.59	1	1	1	2.17	1.68217	0.583333	1	1	2	0	3	2
64998	82	0	165	80	87	232	24	24	1	45.61	15	7.14018	12.61	22.0386	19.25	6.64	5.59	393.78	81	5.9	5.78	1.32	0.91	3.37	0	1	0	4.87	5.35165	3.91667	4	4	1	0	3	1
65014	50	0	101	55	84	241	21	19	0.904762	45.8	31	7.55278	5.5	24.1588	8.6	3.1	7.5	292	81	6.16	4.04	1.91	0.9	2.18	0	0	0	3.14	3.48889	1.08333	4	2	1	1	2	1
65035	46	1	119	66	77	198	24.02	22.91	0.953789	46.09	27.39	6.40239	6.95	23.1247	9.79	2.84	4.45	250.2	71.06	5.32	5.74	0.7	1.92	3.09	0	0	0	3.82	1.98958	5.08333	2	3	4	0	2	1
65045	40	1	125	85	79	238	12.41	18.49	1.48993	47.09	9.49	6.9798	9.82	22.4813	13.76	3.94	4.4	337.28	70.97	5.35	5.86	1.24	1.51	3.56	0	0	0	4.35	2.88079	5	3	4	3	1	2	1
65129	53	1	134	83	82	280	39.65	25.14	0.634048	48.54	19.67	8.16302	9.21	24.0882	13.13	3.92	4.37	453.34	52.11	6.05	5.07	3.58	0.98	2.58	0	0	1	4.09	4.17347	2	4	4	1	1	2	1
65187	78	0	168	82	104	231	15.17	17.59	1.15953	45.09	24.84	8.07336	9.92	26.2976	14.8	4.88	6.78	379.55	90.86	8.84	3.85	2.24	0.92	2.32	1	1	0	2.93	3.18478	1.25	4	2	1	1	3	2
65250	79	1	123	65	99	234	17.88	26.76	1.49664	41.94	9.63	7.64991	8.55	26.4236	10.76	2.21	6.52	204.63	60.1	5.38	7.12	2.41	1.84	3.89	0	1	0	5.28	2.86957	3.58333	3	4	4	0	3	2
65360	54	0	109	73	84	243	32.65	29.82	0.913323	45.57	14.84	7.28996	7.82	22.3435	10.64	2.82	5.66	366.26	67.93	5.14	6.02	1.76	1.22	3.65	0	0	0	4.8	3.93443	1	4	4	2	0	2	1
65417	46	1	119	76	74	275	10.82	17.65	1.63124	44.87	12.62	6.86931	5.18	23.3067	7.83	2.65	7.68	360.76	55.99	5.5	5.23	1.08	1.55	3.06	0	1	1	3.68	2.37419	4.91667	2	3	3	0	2	1
65439	45	1	116	77	77	261	17	16	0.941176	45.65	16	6.17616	6.23	22.1003	9.07	2.84	6.25	252.85	56.77	5.4	5.01	0.55	1.46	2.91	0	0	0	3.55	2.43151	8.08333	3	3	3	0	2	1
65727	53	1	111	70	72	257	21	21	1	46.18	19	6.21557	6.89	22.9591	10.08	3.19	4.94	242.19	53.49	5.42	5.37	0.57	2.04	2.29	0	0	0	3.33	1.63235	8	1	3	4	0	2	1
65764	68	1	164	94	69	193	18	20	1.11111	47.17	14	6.19269	14.13	17.2635	18.89	4.76	5.21	230.58	46	5.49	5.97	0.55	2.41	2.35	0	1	0	3.56	1.47718	8.08333	1	3	4	0	3	1
66031	70	1	165	86	84	227	16	25	1.5625	41.94	16	6.9723	15.16	25.1039	20.66	5.5	6.02	401.32	68.5	5.31	6.2	1.24	1.57	3.21	0	1	1	4.63	2.94904	3.91667	3	4	3	1	3	2
66089	51	0	130	79	99	215	22.6	25.58	1.13186	44.56	24.6	7.4628	6.34	25.3815	10.89	4.55	5.47	343.83	85.96	5.22	5.58	2.06	1.19	3.65	0	0	0	4.39	3.68908	1	4	4	1	0	2	2
66229	46	0	112	71	98	217	13.6	20.87	1.53456	44.22	16.59	7.04181	5.76	27.4506	8.8	3.04	6.69	336.09	79.87	5.19	4.69	1.36	1.38	2.65	0	0	0	3.31	2.39855	4.75	3	2	2	0	2	2
66230	46	1	111	55	73	316	21.44	22.12	1.03172	42.56	23.59	6.31108	8.61	23.4952	13	4.39	3.44	248.91	43.2	5.15	3.83	0.66	1.43	1.92	0	0	0	2.4	1.67832	6.16667	1	1	3	0	2	1
66282	49	1	145	85	74	264	15.33	18.64	1.21592	45.25	16.62	7.41203	6.55	24.6097	9.65	3.1	4.52	327.4	61.96	5.71	4.44	1.79	1.73	2.02	0	1	0	2.71	1.56647	4.83333	1	1	4	1	2	1
66468	48	1	132	80	72	225	23.42	21.55	0.920154	48.21	12.5	6.70101	8.79	22.0386	12.95	4.16	5.71	254.52	49.06	5.77	4.26	0.87	1.63	2.02	0	0	0	2.63	1.6135	4.91667	1	1	4	0	2	1
66637	51	0	103	67	75	251	18	22	1.22222	47.71	33	6.88205	11.07	21.3669	15.65	4.58	8.23	364.57	76	5.42	5.53	1.11	1.35	2.67	0	0	0	4.18	3.0963	2.08333	4	4	2	1	2	1
66664	39	1	108	72	73	205	13.4	17.96	1.3403	43.7	8.55	6.26641	10.61	20.9042	15.53	4.92	3.96	304.95	59.36	5.91	4.78	0.55	2.09	2.24	0	0	0	2.69	1.28708	5	1	1	4	0	1	1
67007	79	1	166	63	83	248	7.8	12.83	1.64487	43.68	6.34	7.44525	7.07	21.9289	9.8	2.73	3.93	288.88	40.6	6.73	5.35	1.57	1.18	3.49	1	1	0	4.17	3.5339	1.91667	4	4	1	0	3	1
67469	63	0	127	81	79	204	23.65	25.12	1.06216	42.1	19.01	7.0686	5.95	25.6544	12.21	6.26	6.28	308.78	68.74	5.8	5.93	1.25	1.83	3.21	0	0	0	4.1	2.24044	3.58333	2	4	4	0	3	2
67599	49	1	115	62	73	253	15.22	22.31	1.46583	47.6	10.96	6.71003	11.71	19.9184	14.65	2.94	5.25	237.81	61.51	5.89	5.9	0.86	2.2	2.98	0	0	0	3.7	1.68182	1.66667	1	3	4	0	2	1
67660	48	1	107	75	78	223	19	18	0.947368	46.86	54	7.97877	11.32	22.231	16.64	5.32	3.87	316.44	57	6.48	4.1	2.78	0.88	1.63	0	0	0	3.22	3.65909	8.25	4	2	1	0	2	1
67709	46	0	125	66	89	212	33.61	30.41	0.90479	50.55	31.03	7.78303	12	27.7698	17.87	5.87	4.52	459.41	77.06	5.29	5.21	2.8	1.57	2.69	0	0	1	3.64	2.31847	5.66667	2	3	3	0	2	2
68002	61	1	127	83	75	231	19.33	20.35	1.05277	44.84	16.53	7.1902	8.12	20.3074	11.58	3.46	4.38	219.09	57.9	6.25	5.88	1.31	1.79	3.19	0	0	0	4.09	2.28492	5.91667	2	4	4	0	3	1
68068	43	0	134	78	89	228	23.83	19.59	0.822073	45.18	14.6	7.77603	8.94	23.2438	12.01	3.07	4.3	280.71	71.6	5.86	6.98	2.51	1.25	4.23	0	0	0	5.73	4.584	5.08333	4	4	2	1	2	1
68361	57	1	113	72	72	207	25.51	26.87	1.05331	45.87	15.15	6.61017	8.91	19.7055	12.67	3.76	5.02	290.18	43.34	5.73	5.12	0.8	1.59	2.91	0	0	0	3.53	2.22013	0.916667	2	3	3	0	2	1
68456	54	0	139	85	96	268	10.69	16.45	1.53882	43.7	29.01	6.77459	7.57	24.7555	12.51	4.94	4.88	461.8	58.6	6.14	4.33	0.88	1.34	2.23	0	0	1	2.99	2.23134	2.08333	2	2	2	1	2	1
68521	67	1	148	75	81	318	18.54	28.24	1.52319	46.01	15.84	7.58911	8.78	23.533	11.81	3.03	5.46	334.57	62.83	5.81	6.22	2.1	1.38	3.49	0	1	0	4.84	3.50725	1	4	4	2	0	3	1
68655	89	0	159	92	87	146	14.77	26.11	1.76777	43	40.35	7.35993	13.42	22.3863	22.6	9.18	7.88	361.47	82.97	6.3	3.48	1.54	1.04	1.79	0	1	0	2.44	2.34615	1	2	1	1	0	3	1
68688	46	1	123	75	75	255	32.12	25.7	0.800125	46.12	38.98	6.78592	10.32	21.6311	15.01	4.69	4.78	211.48	59.45	5.52	5.04	0.99	1.53	2.7	0	0	0	3.51	2.29412	5.91667	2	3	3	0	2	1
68727	47	1	139	87	71	255	12.06	20.32	1.68491	45.09	8.94	6.95474	7.94	22.6562	11.51	3.57	6.33	295.36	48.4	5.26	4.37	1.23	1.25	2.41	0	0	0	3.12	2.496	2.16667	3	2	2	0	2	1
68891	49	1	123	61	93	188	31.68	19.83	0.625947	44.42	25.84	7.65477	10.77	25	15.55	4.78	3.94	288.61	50.34	5.05	4.11	2.58	1.24	1.8	0	1	0	2.87	2.31452	1.33333	2	2	2	0	2	2
69052	54	1	150	92	81	324	12	10.25	0.76	45.61	18	7.2233	5.8	24.3046	12.64	6.84	7.06	495.35	107.19	5.46	3.96	1.55	1.28	1.92	0	1	1	2.68	2.09375	2.75	2	1	2	1	2	1
69056	46	1	130	72	79	262	10.41	16.78	1.61191	44.86	12.1	6.67239	7.99	24.539	12.24	4.25	3.68	339.57	65	4.83	4.29	1.01	2.06	1.49	0	0	0	2.23	1.08252	1	1	1	4	0	2	1
69102	57	0	125	80	86	240	17.69	14.52	0.820803	44.7	24.55	7.73858	8.61	22.2291	11.9	3.29	4.53	426.15	95.87	4.6	5.76	3.08	1.09	3.12	0	0	1	4.67	4.2844	1.25	4	4	1	1	2	1
69373	51	1	109	77	77	252	17.74	16.9	0.952649	43.43	7.25	7.03881	11.63	22.3081	16.32	4.69	4.1	378.26	48.29	4.82	5.6	1.46	1.56	3.16	0	0	1	4.04	2.58974	6.16667	3	4	3	0	2	1
69479	44	1	100	61	74	237	12.27	17.28	1.40831	44.57	7.47	7.13946	9.51	21.7555	13.62	4.11	4.39	275.45	65.05	5.12	3.88	1.52	1.42	1.84	0	0	0	2.46	1.73239	4	1	1	3	0	2	1
69499	49	1	132	93	77	288	20.05	16.34	0.814963	44.82	10.69	6.61548	9.02	23.4375	12.79	3.77	4.76	281.58	60	5.62	5.23	0.82	1.75	2.65	0	1	0	3.48	1.98857	5.58333	2	3	4	0	2	1
69743	47	0	128	79	90	155	41.03	30.43	0.801482	48.71	36.21	7.80183	8.11	29.0174	15.44	7.33	4.09	411.7	67.98	5.59	5.87	2.7	1.19	3.26	0	0	0	4.68	3.93277	3.08333	4	4	1	1	2	2
69854	52	1	132	63	88	232	16.9	20.78	1.22959	43.94	12.59	6.63665	5.23	24.9649	8.79	3.56	4.31	244.21	55.02	5.23	3.7	0.9	1.55	1.55	0	0	0	2.15	1.3871	6.16667	1	1	3	0	2	1
69942	47	1	124	73	100	215	6.86	17.19	2.50583	45.82	8.37	6.77812	7.85	25.4581	11.04	3.19	4.67	200.79	52.19	5.59	4	0.97	1.57	1.79	0	0	0	2.43	1.54777	6	1	1	3	0	2	2
70006	74	1	120	74	96	302	15.53	17.72	1.14102	48.48	17.96	7.60859	8.69	25.8478	12.9	4.21	4.21	298.42	57.65	7.54	5.12	1.65	1.43	2.69	1	0	0	3.69	2.58042	1	3	3	3	1	3	2
70052	36	1	118	81	89	328	22	24	1.09091	46.4	23	7.19205	11.09	24.8016	15.53	4.44	5.87	359	52	5.58	5.63	1.47	1.39	2.98	0	0	0	4.24	3.05036	7.75	4	4	2	0	1	1
70190	45	1	129	77	68	189	11.84	17.43	1.47213	45.43	12.76	6.83853	15.58	20.8325	22.2	6.62	3.71	268.34	63.48	4.8	4.94	1.2	1.79	2.24	0	0	0	3.15	1.75978	1.25	1	2	4	0	2	1
70363	60	1	108	69	81	268	16.06	18.9	1.17684	43.96	17.32	7.78365	16.03	22.9591	19.6	3.57	5.1	346.24	54.5	5.37	7.36	2.76	1.47	4.04	0	0	0	5.89	4.0068	4.25	4	4	3	1	2	1
70417	57	1	97	55	72	225	20.13	21.86	1.08594	45.36	9.56	7.11862	6.4	22.0741	8.61	2.21	7.03	283.73	53.02	4.51	5.85	1.69	1.43	3.33	0	0	0	4.42	3.09091	4.91667	4	4	3	0	2	1
70450	52	1	117	72	75	273	14.61	23.23	1.59001	39.75	17.62	6.62511	12.84	21.048	18.65	5.81	4.19	300.27	64.32	4.7	5.46	0.99	1.9	2.76	0	0	0	3.56	1.87368	3	2	3	4	0	2	1
70597	41	1	117	77	77	213	10	14	1.4	42.29	9	6.38801	6.53	22.1893	9.93	3.4	4.07	196.16	54	5.32	5.09	0.69	1.46	2.44	0	0	0	3.63	2.4863	7.83333	3	3	3	0	2	1
70654	45	1	123	79	76	253	8.65	15.84	1.83121	45.9	7.78	7.06823	9.19	24.6097	13.21	4.02	4.25	293.21	66.03	5.29	4.31	1.37	1.49	1.98	0	0	0	2.82	1.89262	4.16667	2	2	3	0	2	1
70690	41	0	131	73	78	193	25	23	0.92	48.6	48	6.76263	8.5	22.571	13.2	4.7	6.16	370	69	5.62	4.97	0.95	1.51	2.39	0	1	0	3.46	2.29139	5.33333	2	3	3	0	2	1
71132	63	0	139	80	79	205	45.65	41.76	0.914786	46.7	13.24	7.01746	9.93	22.921	14.8	4.87	4.39	325.71	59.09	5.34	4.58	1.29	1.18	2.74	0	0	0	3.4	2.88136	2	3	3	1	0	3	1
71172	46	0	119	70	89	329	25.02	21.36	0.853717	47.06	27.43	7.45596	11.62	27.2817	16.26	4.64	4.34	327.15	80.42	5.11	6.22	2.09	1.13	3.85	0	0	0	5.09	4.50443	2	4	4	1	1	2	2
71399	50	1	133	79	68	184	17.5	21.29	1.21657	50.13	7.54	6.71962	11.52	18.424	16.82	5.3	5.03	260.18	53.43	5.62	4.96	0.91	1.34	2.83	0	0	0	3.62	2.70149	1.83333	3	3	2	0	2	1
71500	45	1	122	77	76	321	10.93	15.82	1.44739	47.19	15.08	6.84704	9.43	21.0962	13.95	4.52	4.19	283.44	52.24	6.18	4.83	0.94	1.63	2.72	0	0	0	3.2	1.96319	4.33333	2	2	4	1	2	1
71510	48	1	112	69	82	294	18	18	1	49	20	7.825	8.2	24.9135	11.3	3.1	5.4	327.83	55	5.29	6.44	2.92	1.13	3.63	0	0	0	5.31	4.69911	2	4	4	1	1	2	1
71735	70	0	153	71	91	155	83.56	52.88	0.632839	49.01	30.5	7.19154	15.71	26.5625	20.99	5.28	3.6	342.23	58.65	8.54	5.63	0.96	2.28	2.33	1	1	0	3.35	1.4693	3.91667	1	3	4	0	3	2
71760	53	0	107	69	82	186	27	20	0.740741	50.04	23	7.47414	4.88	23.3011	10.96	6.08	6.18	349	64	6.11	4.38	1.78	0.98	2.7	0	0	0	3.4	3.46939	5.91667	4	3	1	0	2	1
72196	60	0	142	76	87	175	18.89	19.93	1.05506	46.71	22.22	6.93968	15.04	23.5036	20.92	5.88	5.45	361.19	77.45	6.31	5.38	1.01	1.72	3.15	0	1	0	3.66	2.12791	0.916667	2	3	4	0	2	1
72540	51	0	137	77	86	259	20	17	0.85	48.7	13	7.35044	9.1	25.1429	13.5	4.4	6	382	77	5.86	5.82	1.64	1.48	3.21	0	0	0	4.34	2.93243	7.08333	3	4	3	0	2	2
72667	45	1	111	56	64	236	29.3	25.42	0.867577	44.77	11.18	6.56897	7.31	19.4734	9.99	2.68	4.88	310.66	61.03	5.3	5.7	0.83	2.36	2.54	0	0	0	3.34	1.41525	5.5	1	3	4	0	2	1
72720	44	1	134	72	77	270	13.45	15.96	1.18662	42.71	17	7.14455	7.31	24.8358	10.06	2.75	3.54	214.81	50.56	5.47	4.91	1.43	1.46	2.7	0	0	0	3.45	2.36301	1.08333	2	3	3	1	2	1
72779	65	1	136	70	86	210	31.65	29.5	0.93207	42.65	8.59	6.51162	11.55	23.3355	16.43	4.88	5.1	210.63	59.11	6.02	5.24	0.69	1.71	3.05	0	0	0	3.53	2.06433	1.91667	2	3	4	0	3	1
73334	57	0	113	75	89	322	15.05	15.59	1.03588	44.2	32.66	7.18915	6.13	22.8571	9.24	3.11	5.6	402.72	75.96	5.97	5.9	1.37	1.13	3.71	0	0	0	4.77	4.22124	4.25	4	4	1	0	2	1
73345	50	0	121	68	81	220	17	25	1.47059	49.41	16	6.26067	27.63	22.1453	31.67	4.04	5.86	343.5	65.5	5.13	4.37	0.63	1.18	2.66	0	0	0	3.19	2.70339	7	3	2	1	0	2	1
73388	36	1	121	60	76	246	29.76	25.62	0.860887	47.3	10.2	7.86929	14.98	21.7738	21.37	6.39	4	346.28	65.04	5.03	5.22	3.21	1.43	2.8	0	0	0	3.79	2.65035	6	3	3	3	0	1	1
73884	51	0	129	82	91	212	15	15	1	46.1	11	7.07142	7.4	24.9337	11.4	4	4.8	323	72	5.55	4.81	1.31	1.13	2.74	0	0	0	3.68	3.25664	2	4	3	1	1	2	1
74077	47	0	133	83	84	130	29	18	0.62069	43.88	32	6.84113	11.28	22.0384	15.3	4.02	4.81	392.07	77.23	5.25	4.3	1.1	1.03	2.15	0	1	0	3.27	3.17476	1	4	2	1	1	2	1
74385	41	1	130	82	74	203	9	16	1.77778	46.19	12	6.70194	6.49	18.1252	9.28	2.79	3.71	188.34	39	5.18	3.73	0.97	1.53	1.43	0	0	0	2.2	1.43791	7.16667	1	1	3	0	2	1
74417	50	1	116	75	69	182	21.06	20.3	0.963913	49.8	12.71	6.6261	3.31	18.7328	9.93	6.62	6.2	288.48	59.01	5.68	4.41	0.82	1.56	2.11	0	0	0	2.85	1.82692	2.5	1	2	3	0	2	1
74472	50	1	115	71	78	218	16.06	18.94	1.17933	45.38	11.05	8.04176	7.81	23.9188	11.42	3.61	3.76	291	56	5.71	6.42	3.36	1.16	3.84	0	0	0	5.26	4.53448	5.91667	4	4	1	0	2	1
74938	50	1	144	80	81	264	14	22	1.57143	42.8	12	6.49207	8.39	25.3902	11.93	3.54	2.51	308.27	49	4.38	5.93	0.93	1.37	3.08	0	1	0	4.56	3.32847	8	4	4	2	0	2	2
75163	48	0	139	79	80	190	18	20	1.11111	43.9	20	6.88189	10	23.7812	16.8	6.8	4.8	446	88	5.84	4.36	1.03	1.12	2.53	0	0	1	3.24	2.89286	1	3	2	1	1	2	1
75257	48	1	126	86	76	263	14.31	19.72	1.37806	46	18.03	7.0367	6.69	22.8624	9.71	3.02	5.58	290.2	81.45	5.28	4.19	1.33	1.66	1.76	0	0	0	2.53	1.5241	1	1	1	4	0	2	1
75757	42	0	115	64	83	133	24	39	1.625	49.8	23	6.84197	11	22.0243	18.9	7.9	4.4	281.13	64	5.07	3.22	1.14	1.34	1.31	0	0	0	1.88	1.40299	6.58333	1	1	2	0	2	1
75906	47	1	115	83	78	206	14	20	1.42857	44.7	9	6.74287	14.8	24.7475	22.7	7.9	2.7	298.71	56	5.51	4.49	0.95	1.63	2.3	0	0	0	2.86	1.7546	5.91667	1	2	4	0	2	1
76052	60	0	144	84	86	239	15	18	1.2	46.2	13	6.48201	12.28	22.571	19.86	7.58	6.48	273	64	5.17	3.96	0.78	1.31	1.74	0	1	0	2.65	2.0229	7	2	1	2	0	2	1
76056	60	1	153	84	76	256	19.42	20.05	1.03244	48.21	8.09	7.59747	13.41	24.9199	17.72	4.31	4.05	259.12	69.44	5.42	6.02	2.27	1.4	3.29	0	1	0	4.62	3.3	5.91667	4	4	3	0	2	1
76192	57	1	138	90	88	257	29.91	21.76	0.727516	42.66	16.01	8.10389	10.5	24.187	14.61	4.11	4.95	334.73	49.22	6.65	4.57	3.07	1.18	2.18	0	1	0	3.39	2.87288	1.08333	3	3	1	1	2	1
76301	80	1	147	61	91	297	24.62	24.54	0.996751	43.24	31.76	7.75731	8.28	22.806	11.02	2.74	5.13	325.01	43.84	5.99	6.08	2.41	1.41	2.98	0	1	0	4.67	3.31206	1.08333	4	4	3	1	3	1
76360	52	1	141	81	82	394	11.67	15.32	1.31277	45.2	10.63	7.16284	13	24.974	16.54	3.54	3.9	214.3	48.3	5.65	4.65	1.41	1.2	2.84	0	1	0	3.45	2.875	2.33333	3	3	2	1	2	1
76365	81	1	171	64	79	217	12.92	19.07	1.47601	44.22	16.81	6.99746	8.48	21.3675	12.03	3.55	7.27	398.54	72.8	6.37	5.26	1.06	1.9	2.44	0	1	1	3.36	1.76842	3.75	1	3	4	0	3	1
76381	34	1	124	92	77	339	19	20	1.05263	49.45	14	6.68442	6.49	22.4996	9.88	3.39	3.55	201.99	52	5.09	5.32	0.97	1.44	2.92	0	1	0	3.88	2.69444	3.75	3	3	3	1	1	1
76427	44	1	116	56	76	270	14.39	15.96	1.1091	46.2	11.59	6.69503	7.3	23.5883	11.06	3.76	3.61	348.46	46.45	4.99	4.7	1	1.47	2.47	0	0	0	3.23	2.19728	5.08333	2	2	3	0	2	1
76433	79	0	140	71	92	169	24.43	20.24	0.82849	42.75	46.46	7.05471	12.27	26.7755	17.94	5.67	6.06	371.46	93.89	5.5	4.5	1.3	1.4	2.46	0	0	0	3.1	2.21429	1.08333	2	2	3	1	3	2
77307	55	1	140	72	73	244	21.13	25.06	1.18599	44.41	15.81	6.45796	11.94	22.1003	17.15	5.21	6.63	253.97	67.11	5.18	5.6	0.76	1.89	2.74	0	1	0	3.71	1.96296	5.91667	2	3	4	0	2	1
77451	55	1	124	82	76	220	15.96	22.87	1.43296	40.43	10.75	6.42994	4.53	23.8751	9.8	5.27	4.4	256.28	67.68	5.8	4.09	0.66	1.6	1.76	0	0	0	2.49	1.55625	3.41667	1	1	3	1	2	1
77502	77	1	140	73	94	211	8.39	18.14	2.1621	43.95	16.63	7.475	10.88	25.2241	14.66	3.78	4.76	249.2	75.83	5.79	6.04	1.88	1.25	3.72	0	1	0	4.79	3.832	5.66667	4	4	2	0	3	2
77557	45	1	143	89	84	346	26.7	25.53	0.95618	43.02	13.43	6.61344	4.39	22.448	6.42	2.03	4.43	285.13	48.34	5.11	4.37	0.9	1.47	2.21	0	1	0	2.9	1.97279	4	2	2	3	0	2	1
78010	55	1	122	74	78	218	10.91	16.94	1.5527	46.34	11.31	7.4599	6.57	22.4059	8.35	1.78	7.18	352.8	58.96	5.99	5.37	1.79	1.39	2.81	0	0	0	3.98	2.86331	2.91667	3	4	2	0	2	1
78133	51	0	141	86	102	256	15.29	17.91	1.17135	46.64	37.93	6.90502	12.04	30.0947	17.96	5.92	5.77	389.7	82.48	5.7	4.67	1.08	1.64	2.66	0	1	0	3.03	1.84756	1	2	2	4	1	2	3
78896	50	1	130	88	75	191	15.06	15.47	1.02722	44.91	11.88	7.64674	20.05	21.0772	26.56	6.51	7.39	333.41	57.56	5.77	6.15	2.24	1.51	3.7	0	0	0	4.64	3.07285	1.75	4	4	3	0	2	1
79503	57	0	97	65	82	163	21	24	1.14286	43.1	29	6.81876	12.1	21.4692	19.9	7.8	4.8	551.08	72	5.43	4.66	1.04	1.27	2.45	0	0	1	3.39	2.66929	2	3	3	2	0	2	1
79560	41	1	141	78	75	263	28.79	23.11	0.802709	46.83	64.65	6.58162	20.12	20.3223	29.24	9.12	3.69	280.93	47.23	4.95	5.76	0.9	1.24	3.69	1	1	0	4.52	3.64516	0.916667	4	4	2	0	2	1
80065	48	1	160	100	81	294	17.63	23.36	1.32501	45.24	11.13	7.29991	7.04	24.5089	9.69	2.65	4.21	330.45	62.69	5.64	5.41	1.62	1.55	2.96	0	1	0	3.86	2.49032	4	3	3	3	0	2	1
80080	57	1	140	83	85	205	32.86	31.08	0.945831	42.42	16.23	7.36806	17.25	22.719	22.23	4.98	3.48	304.2	50.23	5.72	5.5	1.71	2.11	2.3	0	0	0	3.39	1.60664	5.66667	1	3	4	0	2	1
80209	44	1	109	57	65	250	17.16	15.85	0.92366	43.98	11.28	6.7404	10.83	22.4323	14.5	3.67	5.02	247.14	56.84	4.88	5.06	1.07	1.53	2.69	0	0	0	3.53	2.30719	4.08333	2	3	3	0	2	1
80224	39	1	135	59	84	266	12.81	17	1.32709	43.33	21.34	6.74428	5.99	25.2092	9.21	3.22	6.49	199.46	48.85	5.19	4.79	1.01	1.61	2.47	0	0	0	3.18	1.97516	2.16667	2	2	3	1	1	2
80578	44	1	110	70	76	290	17	15	0.882353	47	10	6.9193	5.76	22.4996	7.94	2.18	4.69	264	53	5.43	5.56	1.15	1.58	2.69	0	0	0	3.98	2.51899	8.08333	3	4	3	0	2	1
80608	59	1	129	86	89	266	27.09	24.69	0.911406	47.31	28.87	7.08242	10.87	26.2976	15.34	4.47	4.92	216.3	60.36	6.87	5.78	1.07	2.06	2.57	0	1	0	3.72	1.80583	5.83333	1	3	4	0	2	2
80648	39	1	118	69	81	234	12.81	15.1	1.17877	48.68	8.45	7.51396	15.7	24.3046	19.83	4.13	3.33	212.17	42.22	6.58	7.03	1.72	1.74	3.91	0	0	0	5.29	3.04023	1.33333	3	4	4	0	1	1
81130	74	1	172	88	83	212	15.48	20.41	1.31848	42.32	11.29	7.1713	11.17	23.6244	16.03	4.86	7.53	306.52	64.44	5.78	5.57	1.39	1.43	3.29	0	1	0	4.14	2.8951	1	3	4	3	0	3	1
81266	45	1	127	77	82	286	14.17	17.68	1.24771	42.22	12.76	6.7976	7.12	21.9671	10.34	3.22	6.44	224.83	40.99	5.82	5.31	0.95	1.45	3.07	0	0	0	3.86	2.66207	2.16667	3	3	3	0	2	1
81578	51	0	114	73	98	299	15.36	14.89	0.969401	44.19	51.24	7.38689	9.68	29.4076	14.15	4.47	5.31	420.09	79.16	5.33	4.55	1.87	0.91	2.96	0	0	1	3.64	4	0.75	4	3	1	0	2	2
81694	58	0	120	73	89	284	21.76	22.18	1.0193	45.21	25.49	7.63604	9.54	26.3465	14.3	4.76	6.19	313.69	62.77	5.92	5.3	2.16	1.63	2.82	0	0	0	3.67	2.25153	5.66667	2	3	4	0	2	2
81746	58	1	137	85	67	198	16.34	20.86	1.27662	45.15	16.83	7.21079	13.56	19.5965	18.4	4.84	3.3	414.24	59.22	6.38	5.08	1.31	1.37	2.97	0	1	1	3.71	2.70803	0.916667	3	3	2	0	2	1
81763	50	0	121	72	89	321	26.86	17.49	0.651154	47.21	15.76	6.8478	6.04	25.3515	10.47	4.43	5.51	485.67	68.86	5.59	4.94	1.04	1.09	2.91	0	0	1	3.85	3.53211	3.83333	4	3	1	0	2	2
81902	58	0	130	83	95	238	21	20.35	0.969048	48.1	15.58	7.27309	8.21	25.6896	14.33	6.12	4.48	425.85	77.65	5.93	5.72	1.5	1.14	3.95	0	0	1	4.58	4.01754	2.16667	4	4	1	1	2	2
82062	44	1	117	61	75	199	10.36	19	1.64286	39.82	7.81	6.59812	10.64	24.4352	15.85	5.21	3.2	211.22	66.92	4.87	3.85	0.93	1.52	1.81	0	0	0	2.33	1.53289	3.08333	1	1	3	0	2	1
82190	42	0	114	67	79	369	6.9	10.96	1.58841	41.21	14.17	6.65417	3.82	19.7133	5.81	1.99	3.88	332.53	54.88	5.57	4.17	0.86	1.43	2.15	0	0	0	2.74	1.91608	3.75	2	1	3	0	2	1
82284	47	0	128	71	93	229	41	34	0.829268	49.59	21	6.1717	15.98	24.858	24.08	8.1	6.23	393.56	77	5.28	4.9	0.56	1.59	2.72	0	0	0	3.31	2.08176	1	2	2	3	1	2	1
82486	51	1	148	92	89	246	14	18	1.28571	40.3	14	6.57283	11.4	24.2215	19.07	7.67	3.15	230	52	4.8	4.25	0.92	1.27	2.21	0	1	0	2.98	2.34646	8	2	2	2	0	2	1
82609	42	1	133	74	88	163	14.39	20.16	1.40097	40.82	7.99	7.15111	9.97	23.2254	14.15	4.18	3.54	190.18	64.51	5.32	4.96	1.48	1.45	2.58	0	0	0	3.51	2.42069	5	3	3	3	0	2	1
82761	49	0	129	90	84	154	18.83	20.69	1.09878	49.18	25.13	7.36603	7.02	20.679	10.69	3.67	4.53	364.56	73.97	5.61	4.89	1.74	1.34	2.82	0	0	0	3.55	2.64925	6	3	3	2	0	2	1
83145	57	0	120	74	95	212	23.95	19.64	0.820042	43.56	12.83	6.64961	9.47	24.9337	13.3	3.83	7.74	265.89	85.55	5.24	6.43	0.91	1.34	4.14	0	0	0	5.09	3.79851	1	4	4	2	0	2	1
83306	51	0	127	86	86	220	22	15	0.681818	45.79	27	7.76546	26.92	25.9909	31.97	5.05	6.44	316.14	73.18	9.27	4.67	1.57	0.96	2.71	1	0	0	3.71	3.86458	5.91667	4	3	1	0	2	2
83361	60	1	172	104	83	245	34.01	25.72	0.756248	45.32	18.28	7.00184	8.19	24.1217	11.48	3.29	8.61	320.89	43.44	5.34	6.27	1.27	1.77	3.48	0	1	0	4.5	2.54237	1	3	4	4	0	2	1
83482	36	0	128	84	82	202	16	16	1	46.85	16	6.49355	11.43	24.8971	18.38	6.95	4.69	326.25	90.12	5.23	4.47	0.78	1.49	2.14	0	0	0	2.98	2	8	2	2	3	0	1	1
83646	44	1	131	68	75	267	40.43	23.91	0.591393	48.66	43.62	6.92146	5.54	26.6728	8.49	2.95	3.59	271.03	47.06	5.96	4.81	1.05	1.64	2.44	0	0	0	3.17	1.93293	6.08333	2	2	4	0	2	2
83736	54	1	114	74	74	320	52.67	26	0.521565	44.9	21.48	7.31114	8.76	22.2656	13.12	4.36	4.71	274.68	65.47	5.5	5.96	1.68	1.72	3.09	0	0	0	4.24	2.46512	3.91667	3	4	4	0	2	1
84077	39	1	104	70	68	272	16	20	1.25	45.03	9	6.35859	9.64	19.8413	15.24	5.6	3.4	234.52	49.6	5.32	4.07	0.67	1.28	1.84	0	0	0	2.79	2.17969	5.25	2	2	2	0	1	1
84115	55	1	100	59	80	293	18.86	16.24	0.861082	43.78	13.71	7.16511	8.39	23.3377	11.14	2.75	5.78	407.68	70.66	4.81	5.7	1.66	1.24	3.24	0	0	1	4.46	3.59677	3.08333	4	4	2	0	2	1
84173	59	1	135	80	71	203	9.11	15.92	1.74753	47.4	12.84	7.06229	14.36	19.9481	20.44	6.08	3.62	214.9	47.37	5.81	4.64	1.24	1.7	1.85	0	0	0	2.94	1.72941	5.41667	1	2	4	0	2	1
84255	49	1	107	70	78	206	12.09	17.92	1.48222	41.71	7.91	7.60932	6.05	19.8791	8.32	2.27	5.81	301.97	49.94	5	6.66	2.49	1.87	3.99	0	0	0	4.79	2.5615	1.91667	3	4	4	0	2	1
84589	59	0	111	70	82	220	14.73	20.34	1.38086	44.34	14.6	7.39527	21.64	23.5294	28.66	7.02	5.92	393.27	81.45	5.29	5.68	1.9	1.02	3.76	0	0	0	4.66	4.56863	0.916667	4	4	1	0	2	1
85145	52	1	124	89	74	274	11.26	17.82	1.58259	44.22	8.24	6.86544	8.5	21.8871	12.74	4.24	3.69	216.28	58.14	5.53	5.05	1.07	1.94	2.49	0	0	0	3.11	1.60309	5.58333	1	2	4	0	2	1
85438	44	1	101	60	65	257	23	16	0.695652	49.51	10	6.62961	16.21	20.061	21.94	5.73	3.28	275.54	43.39	5.7	6.69	0.82	1.67	3.99	0	0	0	5.02	3.00599	6.08333	3	4	4	1	2	1
86006	83	0	145	72	96	168	15.78	15.56	0.986058	42.27	9.23	7.25457	14.8	25.8166	19.4	4.6	4.39	248.25	61.11	5.39	5.98	1.62	1.25	3.63	0	1	0	4.73	3.784	4.66667	4	4	2	0	3	2
86103	51	1	111	64	78	244	22	26	1.18182	46.51	12	6.32672	11.83	19.2336	16.43	4.6	5.08	226.45	52.66	5.66	5.86	0.61	2.3	2.39	0	0	0	3.56	1.54783	8.08333	1	3	4	0	2	1
86195	65	1	136	87	104	186	21.52	25.12	1.16729	39.85	14.3	7.74275	8.74	27.7744	12.28	3.54	4.09	322.16	56.6	5.76	5.6	2.47	1.6	2.76	0	0	0	4	2.5	1	3	4	3	0	3	2
86215	41	1	138	72	85	201	23.03	17.28	0.750326	45.83	11.83	6.94533	6.68	24.9108	9.94	3.26	5.19	331.96	62.02	5.88	4.53	1.09	1.83	2.19	0	0	0	2.7	1.47541	1.08333	1	1	4	1	2	1
86261	56	0	132	75	83	138	36.87	31.1	0.843504	48.58	12.58	7.62167	13	22.9481	17.89	4.89	6.01	364.64	67.61	6.24	6.16	2.02	1.52	3.38	0	0	0	4.64	3.05263	4.66667	4	4	3	1	2	1
86642	52	1	121	79	83	278	12	15	1.25	45.44	17	7.00951	7.03	24.2424	12.07	5.04	3.84	295.84	50	5.1	3.8	1.34	1.11	1.71	0	0	0	2.69	2.42342	2	3	1	1	1	2	1
86867	61	1	118	65	84	183	10.08	19.3	1.91468	45.48	8.95	6.59955	9.66	21.5645	13.48	3.82	5.94	313.65	74.01	4.93	5.99	0.92	2.36	2.72	0	0	0	3.63	1.53814	5.75	1	3	4	0	3	1
86939	49	1	135	82	90	246	21.63	24.05	1.11188	43.77	24.58	7.38367	8.68	25.9107	12.02	3.34	3.75	331.95	49.88	5.81	5.89	1.71	1.28	3.54	0	0	0	4.61	3.60156	1.08333	4	4	2	1	2	2
87118	52	1	112	79	77	261	15.62	21.44	1.3726	46.91	17.04	7.01412	7.96	22.3081	10.81	2.85	4.39	333.27	64.9	6.13	5.55	1.12	1.73	3.12	0	0	0	3.82	2.20809	0.833333	2	3	4	0	2	1
87161	62	0	110	70	82	210	21.15	19.26	0.910638	41.55	23.38	7.36172	8.48	21.9713	11.89	3.41	5.21	345.9	68	5.82	6.09	1.67	1.47	3.82	0	0	0	4.62	3.14286	1.83333	4	4	3	0	3	1
87217	54	0	143	92	75	159	13.65	20.07	1.47033	45.76	21.65	6.46762	13.13	21.8724	19.85	6.72	6.09	477.43	100.88	5.3	4.65	0.75	1.61	2.45	0	1	1	3.04	1.8882	1.58333	2	2	3	0	2	1
87737	54	1	117	66	79	415	13.93	16.2	1.16296	44.8	7.67	6.27918	13.45	23.9361	20.38	6.93	4.06	213.93	52.23	4.51	4.03	0.73	1.66	1.86	0	0	0	2.37	1.42771	5.58333	1	1	4	0	2	1
87842	69	1	155	61	77	214	15.65	22.79	1.45623	44.03	9.24	7.06655	8.83	21.2183	11.8	2.97	6.24	335.46	66.61	6.08	4.98	1.19	1.65	2.45	0	1	0	3.33	2.01818	1	2	3	4	0	3	1
88065	47	1	113	60	74	236	11.73	17.89	1.52515	44.39	11.32	6.62704	6.14	23.2434	8.65	2.51	5.56	260.5	62.92	5.18	5.5	0.9	1.59	3.19	0	0	0	3.91	2.45912	5	3	3	3	0	2	1
88105	78	1	156	69	80	242	38.16	40.04	1.04927	42.99	9.72	7.17892	7.47	25.6896	10.22	2.75	7.65	260.7	62.58	5.47	6.15	1.48	1.41	3.63	0	1	0	4.74	3.3617	4.5	4	4	3	0	3	2
88191	78	1	182	80	95	292	27.07	23.77	0.878094	43.47	19.72	8.35838	8.16	24	11.14	2.98	6.32	300.81	55.14	11.6	5.57	2.27	1.55	2.85	1	1	0	4.02	2.59355	2.75	3	4	3	0	3	1
88313	60	1	122	74	83	261	19	14	0.736842	45.64	13	6.7501	10.04	21.1927	13.79	3.75	4.25	177.08	45	4.75	5.68	1.11	1.6	3.12	0	0	0	4.08	2.55	6.08333	3	4	3	1	2	1
88328	50	1	112	64	93	261	23.81	23.58	0.99034	46.77	19.14	7.21361	10.38	24.858	14.19	3.81	4.64	328.97	58.26	6.87	4.81	1.22	1.81	2.33	0	1	0	3	1.65746	3.16667	1	2	4	0	2	1
88379	61	1	124	68	76	233	23	20	0.869565	45.1	30	6.9021	7.08	23.6128	9.49	2.41	4.82	247.91	52	5.58	6.09	1.1	2.46	2.17	0	0	0	3.63	1.47561	3.91667	1	3	4	1	3	1
88953	45	1	103	68	83	224	12.49	14.48	1.15933	43.64	9.67	6.80625	10.49	26.1719	15.03	4.54	4.1	267.74	57.99	5.07	3.92	1.1	1.32	2.15	0	0	0	2.6	1.9697	2.16667	2	1	2	0	2	2
88981	82	1	157	63	85	208	22	30	1.36364	47.6	15	7.00188	14.87	24.3046	20.8	5.93	5.79	318	53	6.11	5.42	1.11	1.78	2.54	0	1	0	3.64	2.04494	1.91667	2	3	4	0	3	1
89056	57	1	137	83	81	245	25.17	23.95	0.95153	46.52	10.92	7.1312	13.86	22.3757	19.65	5.79	4.85	339.83	56.12	5.36	5.74	1.44	1.71	3.01	0	0	0	4.03	2.35673	1.08333	2	4	4	1	2	1
89138	48	1	132	80	90	298	15.77	19.01	1.20545	43.83	8.77	6.97285	5.56	27.1669	8.08	2.52	3.99	260.67	54.84	5.4	5.21	1.22	1.56	2.95	0	1	0	3.65	2.33974	5.08333	2	3	3	0	2	2
89163	66	0	132	82	95	242	16.24	20.79	1.28017	44.05	21.27	7.10963	13.26	26.5731	18.51	5.25	6.6	371.02	77.43	6.93	5.46	1.09	1.22	3.51	0	0	0	4.24	3.47541	1.75	4	4	2	1	3	2
89247	50	1	118	75	71	235	20.74	26.77	1.6414	45.02	14.18	7.01038	10.48	20.5693	15.91	5.43	4.72	307.6	52.2	6	6.53	1.14	2.02	3.54	0	0	0	4.51	2.23267	3.08333	2	4	4	0	2	1
89265	41	1	94	58	68	220	15.21	19.76	1.29915	43.07	10.37	6.89901	4.9	19.6752	7.27	2.37	4.95	260.88	58.71	5.23	4.26	1.17	1.22	2.37	0	0	0	3.04	2.4918	3.66667	3	2	2	0	2	1
89285	41	1	121	79	84	204	21	17	0.809524	46.1	14	6.27226	7.75	23.5666	12.02	4.27	7.31	349	81	4.88	4.97	0.67	1.01	2.89	0	0	0	3.96	3.92079	8.83333	4	4	1	0	2	1
89297	46	1	107	66	75	176	13.25	17.71	1.3366	43.66	11.48	7.19349	10.94	21.3578	15.05	4.11	5.7	224.95	71.24	5.44	5.48	1.51	1.18	2.9	0	0	0	4.3	3.64407	4.08333	4	4	1	0	2	1
89298	49	1	127	76	77	193	42.66	34.61	0.811299	48.64	66.21	7.76807	10.07	20.1956	13.32	3.25	7.15	290.88	40.08	5.7	6.94	2.56	1.48	4.2	0	0	0	5.46	3.68919	1.58333	4	4	3	0	2	1
89397	50	1	108	71	65	229	10	16	1.6	46.4	17	6.77622	4.68	19.052	6.8	2.12	4.24	263	56.4	4.92	5	1.1	1.44	3.08	0	0	0	3.56	2.47222	1	3	3	3	0	2	1
89407	51	0	133	74	70	199	16.26	25.09	1.54305	45.87	16.94	7.65405	8.3	21.6296	11.47	3.17	5.24	314.94	85.92	5.38	5.8	2.42	1.66	3.08	0	0	0	4.14	2.49398	5.66667	3	4	4	0	2	1
89504	45	1	133	79	95	247	14.92	21.64	1.4504	44.35	13.24	6.98206	8.32	25.6544	11.86	3.54	4.02	370.08	71.89	5.45	5.5	1.22	1.71	2.77	0	0	1	3.79	2.21637	5.91667	2	3	4	1	2	2
89552	52	1	102	61	79	239	11.95	17.93	1.50042	45.45	16.55	7.49018	8.1	20.0692	10.71	2.61	3.59	274.86	58.26	5.61	5.69	1.97	1.24	2.83	0	0	0	4.45	3.58871	4.41667	4	4	2	0	2	1
89687	42	1	129	81	86	304	12	17	1.41667	45.6	15	6.7394	9.71	21.6128	14.5	4.79	4.2	254.35	47	6.21	5.98	0.84	1.51	3.46	0	0	0	4.47	2.96026	6.83333	3	4	3	0	2	1
89830	57	1	103	64	73	336	9.9	16.51	1.66768	46.63	12.65	7.19984	7.54	19.3821	11.59	4.05	6.1	256.76	56.28	4.98	6.1	1.66	1.75	3.42	0	0	0	4.35	2.48571	2.5	3	4	4	0	2	1
89905	60	1	132	86	80	176	36.32	26.67	0.734306	43.97	133.39	7.90197	16.94	23.4952	19.97	3.03	6.54	408.63	82.8	9.32	6.14	1.79	1.76	3.43	1	0	1	4.38	2.48864	6	3	4	4	0	2	1
90184	85	1	146	81	95	171	25.47	30.22	1.18649	39.95	15.46	6.79572	12.09	25.4694	18.7	6.61	7.09	479.64	51.91	6.73	4.39	0.82	1.97	1.59	1	1	1	2.42	1.22843	1	1	1	4	0	3	2
90272	75	1	137	64	84	272	14	18	1.28571	42.25	15	7.0361	8.04	24.1288	11.21	3.17	4.89	351.89	63	5.57	6.17	1.26	1.53	3.23	0	0	0	4.64	3.03268	6.08333	3	4	3	0	3	1
90368	42	1	128	88	76	329	14.39	21.2	1.47325	44.57	15.62	6.4923	8.5	22.9421	12.24	3.74	5.22	271.08	67.01	5.03	5.23	0.81	1.26	3.25	0	0	0	3.97	3.15079	4.91667	4	4	2	0	2	1
90415	68	1	163	100	81	202	15.56	19.16	1.23136	48.04	44.15	6.85281	10.17	19.7777	13.97	3.8	6.47	253	53	5.41	5.47	1.08	1.78	3.37	0	1	0	3.69	2.07303	1.75	2	3	4	0	3	1
90456	54	0	115	70	78	274	10	16	1.6	49.6	10	6.63282	6.68	23.0518	9.2	2.52	5.4	240	57.5	5.21	5.3	0.9	2.22	2.25	0	0	0	3.08	1.38739	6.08333	1	2	4	0	2	1
90475	59	0	136	91	81	185	44.19	29.88	0.676171	50.02	16.07	8.32069	11.9	21.4533	15.7	3.8	6.28	439.22	78.63	10.61	4.67	2.39	1.67	2.13	1	1	1	3	1.79641	2.91667	1	2	4	0	2	1
90556	71	1	167	89	105	278	11.65	15.28	1.31159	45.84	17.73	7.23205	7.99	30.0712	11.48	3.49	6.56	328.66	75.88	5.58	5.39	1.53	1.27	3.21	0	1	0	4.12	3.24409	1	4	4	2	1	3	3
90609	41	0	106	59	85	216	37	25	0.675676	45.2	20	7.10716	20	26.4463	24.72	4.72	4.1	349	66	5.5	4.76	1.37	0.96	2.79	0	1	0	3.8	3.95833	4.08333	4	3	1	1	2	2
91026	46	1	138	77	80	297	15.14	19.19	1.2675	43.14	30.43	7.47917	7.04	21.3039	9.7	2.66	3.07	286.13	68.16	5.23	5.37	2.09	2.08	2.31	0	0	0	3.29	1.58173	5	1	2	4	1	2	1
91422	55	1	125	70	81	195	15.53	17.41	1.12106	44.77	12.95	6.11267	9.29	23.7332	14.82	5.53	8.23	382.3	67	4.89	4.49	0.57	1.55	2.51	0	0	1	2.94	1.89677	1.66667	2	2	3	0	2	1
91642	64	1	139	84	83	253	17.86	28.29	1.58399	42.82	12.45	7.00661	7.35	22.5981	10.5	3.15	5.08	228.97	71.75	5.54	5.45	1.23	1.76	2.9	0	0	0	3.69	2.09659	4.66667	2	3	4	0	3	1
91846	47	0	118	80	88	242	27	21	0.777778	49.2	17	6.62069	10.9	26.1286	17.13	6.23	6.35	360	79	5.45	4.91	0.85	1.19	2.95	0	0	0	3.72	3.12605	5.25	4	3	1	1	2	2
91891	54	1	131	78	87	202	28.68	24.82	0.865411	45.43	16.9	6.86931	6.45	27.6095	9.22	2.77	5.15	301.55	53.39	5.5	4.44	1.08	1.33	2.68	0	0	0	3.11	2.33835	0.833333	2	2	2	0	2	2
91973	42	1	140	100	66	232	14	16	1.14286	43.32	9	6.65045	13.01	21.3382	18.79	5.78	3.03	297.24	64.08	4.92	4.3	0.97	1.43	2.18	0	1	0	2.87	2.00699	8	2	2	3	0	2	1
92085	45	0	102	69	79	171	28.57	21.72	0.760238	46.18	12.03	7.52221	15.69	19.6623	24.1	8.41	6.09	295.47	88.82	4.94	4.1	2.31	1.69	1.91	0	0	0	2.41	1.42604	0.666667	1	1	4	0	2	1
92322	50	1	113	61	67	283	20.14	21.16	1.05065	46.09	19.59	6.69098	7.79	21.2585	10.26	2.47	6.52	435.48	75.05	5.02	5.92	0.99	1.9	3.05	0	0	1	4.02	2.11579	3.66667	2	4	4	0	2	1
92678	39	1	106	60	75	215	13.53	14.29	1.05617	45.11	9.7	7.01177	6.31	22.5827	9.05	2.74	3.87	199.06	49.6	5.15	4.72	1.33	1.39	2.52	0	0	0	3.33	2.39568	2	3	3	2	0	1	1
92804	48	1	130	74	88	312	19.98	20.7	1.03604	44.32	16.42	7.26923	7.93	26.0617	10.54	2.61	3.84	334.6	50.7	5.68	6.38	1.56	2.06	3.31	0	0	0	4.32	2.09709	0.833333	2	4	4	1	2	2
93014	70	0	172	100	86	162	18.48	23.12	1.25108	47.13	39.05	7.66191	19.37	24.841	26.03	6.66	5.52	355.33	82.19	5.27	5.7	2.49	1.44	2.91	0	1	0	4.26	2.95833	4.91667	3	4	3	1	3	1
93098	42	1	115	70	70	276	54.05	33.52	0.620167	44.67	44.61	7.28041	6.95	20.8209	9.84	2.89	3.54	209.22	51.82	5.24	5.76	1.71	1.57	3.49	0	0	0	4.19	2.66879	6.08333	3	4	3	0	2	1
93215	46	1	135	72	72	157	10.02	17.53	1.7495	46.63	12.2	7.12128	8.12	20.202	11.47	3.35	3.07	235.19	57.93	5.42	5.3	1.41	1.92	2.51	0	1	0	3.38	1.76042	5.08333	1	3	4	0	2	1
93361	62	1	144	73	89	179	19.73	25.88	1.31171	45.64	11.77	7.88421	7.42	25.6369	10.54	3.12	4.32	350.68	53.21	6.07	5.38	2.7	1.6	2.53	0	1	0	3.78	2.3625	5.91667	2	3	3	1	3	2
93479	45	0	147	90	96	303	20.7	14.66	0.708213	47.58	63.92	8.16525	8.16	27.6601	11.23	3.07	3.02	581.9	64.28	5.98	5.44	3.63	1.26	2.97	0	1	1	4.18	3.31746	2.16667	4	4	2	1	2	2
93514	38	1	117	71	78	211	28.24	28.12	1.06743	43.36	14.46	6.81734	7.88	25.8166	12.5	4.62	4.64	275.08	42.5	5.32	4.21	1.06	1.94	1.58	0	1	0	2.27	1.1701	3	1	1	4	0	1	2
93575	42	0	135	86	80	286	15	17	1.13333	44.75	22	6.28524	11.17	21.9525	17.32	6.15	5.24	364.41	75.87	5.43	5.1	0.61	1.79	2.32	0	0	0	3.31	1.84916	8	2	2	4	0	2	1
93677	54	1	118	69	90	247	25.67	21.23	0.827035	42.71	14.78	7.80347	9.78	28.7201	12.82	3.04	6.8	425.17	74.35	5.38	5.46	2.81	1.41	2.5	0	0	1	4.05	2.87234	2.66667	3	4	3	1	2	2
93700	26	0	139	70	68	272	16	23	1.4375	52.39	18	6.1896	9.16	19.3213	14.54	5.38	4.93	320.59	64	5.19	4.3	0.58	1.47	2.08	0	0	0	2.83	1.92517	4	2	2	3	0	1	1
93865	75	1	128	83	92	225	11.99	17.05	1.42202	44.13	16.46	8.12492	28.45	27.268	30.79	2.34	4.7	335.65	62.99	8.58	5.32	2.43	0.99	2.97	1	0	0	4.33	4.37374	1.66667	4	4	1	0	3	2
93898	53	0	128	71	73	180	13.17	17.5	1.32878	45.9	16.37	6.62618	7.95	18.9292	13.79	5.84	5.44	237.67	58.27	5.48	4.5	0.85	1.12	2.64	0	0	0	3.38	3.01786	0.916667	3	3	1	0	2	1
93974	47	1	121	76	71	256	48.28	29.73	0.615783	51.94	34.35	7.68658	5.5	23.0469	7.85	2.35	4.95	327.45	48.1	5.38	5.36	2.5	1.49	2.53	0	0	0	3.87	2.59732	3.08333	3	3	3	0	2	1
94141	64	1	140	80	82	207	21	22	1.04762	45.6	30	7.10125	7.6	24.3046	10.2	2.6	4.8	228.76	53	5.59	7.15	1.34	2.23	3.61	0	0	0	4.92	2.20628	7.33333	2	4	4	1	3	1
94199	76	1	130	64	98	225	12.52	30.1	2.40415	43.47	6.63	7.37837	6.75	25.721	10	3.25	6.07	469.5	64.49	5.43	4.98	1.82	1.17	2.95	0	0	1	3.81	3.25641	5.66667	4	3	1	0	3	2
95218	67	0	145	84	92	207	42.7	26.74	0.62623	42.31	22.9	7.45863	10.28	25.462	14.74	4.46	6.17	371.58	92.97	6.49	4.34	1.65	1.12	2.47	0	1	0	3.22	2.875	1.5	3	2	1	1	3	2
95339	47	1	136	79	78	217	21	20	0.952381	43.1	14	7.10895	5.26	23.833	8.04	2.78	7.34	320	67	4.87	4.6	1.55	1.21	2.31	0	0	0	3.39	2.80165	8	3	3	2	1	2	1
95415	79	1	131	80	98	195	12.92	20.6	1.59443	41.72	35.92	8.04769	10.24	24.2382	13.36	3.12	6.4	389.11	72.9	11.42	4.98	1.69	1.57	2.6	1	0	1	3.41	2.17197	3.75	2	3	3	0	3	1
95461	52	1	105	61	78	201	9.35	14.66	1.56791	46.59	13.83	7.35269	6.8	23.4375	9.9	3.1	4.28	269.62	49.13	5.6	5.18	1.72	1.42	2.69	0	0	0	3.76	2.64789	5.91667	3	3	3	0	2	1
96042	76	1	105	66	78	305	17	19	1.11765	45	19	7.32994	8.48	21.2953	12.08	3.6	6.26	370	69	5.26	5.81	1.79	1.19	3.08	0	0	1	4.62	3.88235	8.08333	4	4	1	0	3	1
96288	57	1	130	86	77	228	14	26	1.85714	46.3	33	7.61748	7.23	18.9619	9.2	1.97	5.31	301	72.4	5.23	6.9	2.4	2.05	2.81	0	0	0	4.85	2.36585	2.41667	2	4	4	0	2	1
96546	46	0	116	86	94	190	29	26	0.896552	47.04	17	7.36543	6.55	24.7252	9.17	2.62	4.14	337.25	77	5.45	5.62	1.79	1.18	2.99	0	0	0	4.44	3.76271	0.75	4	4	1	1	2	1
96938	54	1	136	68	89	186	29.45	28.21	0.957895	45.9	14.8	6.93654	17.54	24.677	24.56	7.02	3.88	268.57	53.36	5.43	5.66	1.17	1.29	3.58	0	0	0	4.37	3.3876	4.58333	4	4	2	1	2	1
97123	73	1	152	69	82	184	13.48	19.57	1.45178	39.61	31.72	7.86221	6.93	27.6304	10.28	3.35	7.98	535.05	65.34	6.05	4.42	2.65	0.86	2.81	1	1	1	3.56	4.13953	0.916667	4	3	1	1	3	2
97189	86	0	131	63	93	153	15.23	19.21	1.26133	39.06	16.79	7.29911	11.91	27.2509	20.17	8.26	4.01	318.83	63.19	5.89	3.7	1.55	0.98	1.91	0	0	0	2.72	2.77551	1	3	1	1	0	3	2
97459	83	0	122	87	85	287	15.45	22.3	1.44337	47.7	40.79	7.28092	9.25	22.4914	13	3.75	6.02	439.74	100.34	5.5	4.9	1.63	1.21	2.73	0	0	1	3.69	3.04959	1.75	4	3	2	0	3	1
97596	47	1	153	78	75	296	16	21	1.3125	47.5	15	7.23086	6.88	22.1003	10.55	3.67	6.42	266	53	5.61	4.5	1.52	1.21	2.48	0	1	0	3.29	2.71901	2.16667	3	2	2	0	2	1
97770	48	0	115	80	84	153	48.25	44.52	0.922694	48.71	73.22	7.99279	13.36	22.0522	19.46	6.1	4.42	472.2	87.52	5.19	4.44	3.52	1.34	1.78	0	1	1	3.1	2.31343	3.83333	2	2	2	0	2	1
97877	55	1	135	78	72	261	9.76	19.17	1.96414	46.8	13.4	7.04544	7.79	23.0469	10.93	3.14	3.72	286.76	63.61	5.06	5.04	1.4	1.55	2.65	0	1	0	3.49	2.25161	4.16667	2	3	3	0	2	1
98057	81	0	145	88	100	154	28.84	23.2	0.804438	46.07	71.32	6.83111	12.21	26.6749	19.79	7.58	7.42	396.34	98.63	7.33	3.25	0.78	1.37	1.28	1	1	0	1.88	1.37226	1.08333	1	1	2	0	3	2
98165	69	1	141	84	81	252	22.35	20.15	0.901566	44.33	11.86	7.07388	10.61	18.5568	15.4	4.79	5.39	310.92	63.9	5.32	3.66	1.37	1.57	1.59	0	1	0	2.09	1.33121	0.916667	1	1	3	0	3	1
98588	52	1	138	82	73	246	48.66	37.39	0.768393	46	44.59	7.75398	7.36	24.6548	10.32	2.96	3.35	328.48	62.06	4.78	6.64	3.01	1.48	3.98	0	0	0	5.16	3.48649	0.916667	4	4	3	1	2	1
98776	61	1	128	69	84	223	12.45	25.86	2.07711	44.15	23.63	6.59964	16.95	21.4844	22.67	5.72	4.06	214.83	61.58	5.6	6.01	0.81	1.93	3.17	0	0	0	4.08	2.11399	1.75	2	4	4	0	3	1
99011	74	1	114	62	92	201	24.01	26.4	1.09954	42.61	12.47	7.43728	10.63	27.4756	14.16	3.53	4.21	301.86	68.22	6.13	5.48	1.71	1.72	2.98	0	0	0	3.76	2.18605	0.75	2	3	4	0	3	2
99420	56	0	159	91	91	268	21.6	18.46	0.85463	48.13	26.43	7.21961	14.18	24.0317	20.18	6	4.55	385.2	74.82	6.11	4.83	1.38	1.46	2.52	0	1	0	3.37	2.30822	0.916667	2	3	3	0	2	1
99497	58	1	137	86	88	273	43.48	33.24	0.764489	51.44	20.81	7.60876	11.42	24.8358	15.59	4.17	6.28	395.92	62.69	7.03	5.65	1.77	1.51	3.23	1	0	1	4.14	2.74172	2.75	3	4	3	1	2	1
99729	49	1	173	85	76	294	20.98	17.44	0.831268	43.17	71.48	7.50385	11.22	22.5827	16.58	5.36	5.31	248.18	53.43	5.26	5.12	2.13	1.91	2.43	0	1	0	3.21	1.68063	5.91667	1	2	4	0	2	1
99795	35	1	116	73	75	209	14	17	1.21429	44.46	7	5.84513	5.19	23.091	8.39	3.2	5.34	245.78	57.97	4.74	3.61	0.45	1.47	1.46	0	0	0	2.14	1.45578	8.91667	1	1	3	1	1	1
99966	45	1	129	64	74	413	15	19.52	1.30133	45.21	7.7	7.65118	10.13	21.0962	12.47	2.34	4.06	265.31	60.66	5.62	7.07	2.31	1.59	4.17	0	0	0	5.48	3.44654	4.91667	4	4	3	0	2	1
100216	40	1	108	69	77	183	9.93	14.27	1.1	45.02	10.59	7.06655	2.7	18.5078	8.01	5.31	5.91	219.46	45.58	5.32	3.93	1.36	1.25	2.01	0	0	0	2.68	2.144	3.16667	2	1	2	0	2	1
100453	40	1	120	78	68	367	10.6	14.22	1.34151	43.54	12.15	6.63809	9.38	22.4813	13.58	4.2	4.11	238.39	56.56	5.18	4.67	0.91	1.74	2.19	0	0	0	2.93	1.68391	4.25	1	2	4	0	2	1
100627	61	1	111	61	74	242	11.69	19.18	1.64072	49.08	15.06	7.07212	9.02	20.7967	12.91	3.89	5.28	258.01	66.73	5.64	6.31	1.29	1.46	3.33	0	0	0	4.85	3.32192	2	4	4	3	0	3	1
100948	50	1	138	77	86	273	10.15	10.77	1.06108	45.06	12.81	7.14433	7.44	22.9481	10.68	3.24	5.01	282.84	63.71	5.88	5.62	1.33	1.21	3.6	0	0	0	4.41	3.64463	2.16667	4	4	2	1	2	1
100993	52	0	114	79	80	258	12.81	19.56	1.52693	46.46	47.14	7.15395	14.9	23.255	18.85	3.95	4.38	360.54	73.3	5.64	5.03	1.4	1.18	3.29	0	0	0	3.85	3.26271	2.08333	4	3	1	0	2	1
101072	46	1	116	68	71	227	14.59	19	1.4375	44.55	7.32	7.12319	12.53	22.7615	17.43	4.9	4.28	297.75	56.05	5.63	5.6	1.36	1.69	2.79	0	0	0	3.91	2.31361	3.16667	2	3	4	0	2	1
101690	49	1	128	77	80	262	15.22	23.46	1.54139	44.37	9.45	7.16536	9.53	23.9512	14.18	4.65	4.06	273	59.09	4.93	4.95	1.62	1.74	2.31	0	1	0	3.21	1.84483	5.66667	1	2	4	0	2	1
101867	46	0	122	80	92	229	32.55	22.97	0.705684	43.44	59.45	7.52331	19.53	27.3356	26.41	6.88	6.78	432.37	76.81	6.72	4.79	1.7	1.47	2.37	0	1	1	3.32	2.2585	4.08333	2	2	3	0	2	2
101930	59	1	135	81	83	234	15	20	1.33333	42	9	6.92297	12.09	21.3599	16.52	4.43	3.62	253	44	5.45	6.34	1.15	1.59	3.18	0	0	0	4.75	2.98742	3.91667	3	4	3	0	2	1
102113	55	1	127	87	79	214	18.16	25.24	1.38987	42.28	19	7.16935	13.99	21.7738	18.91	4.92	7.59	358.42	75.17	5.53	6.07	1.45	1.71	3.63	0	0	0	4.36	2.54971	0.75	3	4	4	0	2	1
102167	70	1	162	84	64	179	15.66	24.86	1.58748	44.21	8.18	7.04264	16.17	19.2234	21.24	5.07	5.39	267.78	64.78	4.94	5.73	1.43	2.36	2.35	0	1	0	3.37	1.42797	0.916667	1	3	4	0	3	1
102244	39	1	129	82	74	296	11.07	15.12	1.36585	49.06	11.68	7.2523	10.98	20.6852	15.06	4.08	4.63	343.68	56.76	4.84	6.19	1.8	1.5	3.94	0	0	0	4.69	3.12667	6	4	4	3	0	1	1
102250	53	1	126	75	88	401	15.67	19.01	1.21315	41.08	12.25	7.45443	6.7	24.2424	9.59	2.89	4.07	330.37	56.23	5.03	4.73	2.12	1.23	2.57	0	0	0	3.5	2.84553	1.91667	3	3	2	1	2	1
102254	44	1	121	73	83	233	14	16	1.14286	42.4	11	6.00967	7.01	27.0051	11.04	4.03	7.57	406	88	5.35	4.56	0.47	1.66	2.19	0	0	1	2.9	1.74699	7.91667	1	2	4	0	2	2
102454	53	0	125	78	80	190	14.17	18.6	1.31263	45.1	9.94	7.12996	12.87	19.8839	17.75	4.88	5.62	394.74	62.05	5.28	6.1	1.46	1.51	3.95	0	0	0	4.59	3.03974	1.75	3	4	3	0	2	1
102494	67	0	160	104	96	237	16.73	24.11	1.44112	43.45	15.27	6.90157	12.67	27.4406	18.81	6.14	5.64	331.89	76.58	6.26	4.36	0.98	1.01	2.8	0	1	0	3.35	3.31683	3.25	4	3	1	0	3	2
102658	67	1	146	90	89	304	23.4	24.52	1.04786	48.1	17.44	7.36394	14.83	25.0135	19.15	4.32	4.06	220.88	53.38	5.73	6.57	1.7	1.33	4.16	0	1	0	5.24	3.93985	3.75	4	4	2	0	3	2
102751	79	0	153	71	96	218	13.94	18.36	1.31707	46.87	21.23	8.10157	9.51	28.2828	13.51	4	4.43	416.83	75.14	8.18	5.15	2.49	1.2	2.91	1	1	0	3.95	3.29167	1	4	4	2	1	3	2
102810	48	1	111	66	93	208	9.47	14.69	1.55121	45.23	7.55	6.22735	7.09	23.255	10.65	3.56	3.87	262.23	57.61	5.21	3.81	0.6	1.27	2.06	0	0	0	2.54	2	1.83333	2	1	2	0	2	1
103144	37	1	99	59	80	203	12	25	2.08333	44.1	10	6.58292	8	22.0604	11.9	3.9	4.4	317.47	54.31	5.44	5.34	0.82	1.97	2.63	0	0	0	3.37	1.71066	7	1	3	4	0	1	1
103502	66	1	113	60	90	281	14.34	20.52	1.43096	44.39	12.91	7.33198	5.13	26.7229	7.4	2.27	5.61	280.91	62.62	5.86	5.51	1.61	1.78	3.04	0	0	0	3.73	2.09551	3.33333	2	3	4	0	3	2
103521	52	1	121	69	84	225	15.4	19.98	1.2974	44.87	10.59	7.19541	9.03	23.3377	12.48	3.45	4.39	277.19	49.96	6.38	6.4	1.29	1.8	3.52	0	0	0	4.6	2.55556	5.75	3	4	4	0	2	1
103534	58	1	130	79	88	281	24.59	25.17	1.02359	45.75	16.51	7.35211	18.44	26.398	24.52	6.08	4.43	399.79	53.9	5.04	5.43	1.91	1.26	3.17	0	0	1	4.17	3.30952	3.75	4	4	2	0	2	2
103675	64	1	119	58	71	178	11.44	20.72	1.81119	42.97	7.45	7.08115	6.89	19.8347	9.46	2.57	4.45	277.66	61.32	4.56	6.77	1.61	2.11	3.34	0	0	0	4.66	2.20853	5.66667	2	4	4	0	3	1
103886	53	1	115	64	82	280	16.9	21.69	1.28343	47.28	20.44	7.32973	5.25	21.3039	9.6	4.35	4.1	410.74	55.93	5.41	5.59	1.74	1.54	3.04	0	1	1	4.05	2.62987	4.08333	3	4	3	0	2	1
104038	55	1	130	92	74	200	15.78	25.14	1.59316	49.55	14.51	6.94585	16.05	23.03	22.09	6.04	4.32	268.44	63.36	5.13	4.96	1.25	2.06	2.27	0	1	0	2.9	1.40777	0.916667	1	2	4	1	2	1
104096	61	1	130	70	74	192	23	27	1.17391	47.8	11	7.37924	8.68	22.6003	11.03	2.35	5.41	311.22	64.85	5.62	5.23	1.76	1.5	2.55	0	0	0	3.73	2.48667	1.75	3	3	3	0	3	1
104204	65	0	142	87	83	151	15.69	20.33	1.29573	46	12.05	6.80725	13.89	22.8571	20.62	6.73	4.39	410.97	74.53	5.42	4.4	1.03	1.17	2.38	0	1	0	3.23	2.76068	4	3	2	1	1	3	1
104534	38	1	116	75	78	238	17.77	19.93	1.12155	45.07	12.6	7.65238	2.5	22.4996	11.6	9.1	3.4	199.44	46.78	5.22	4.1	2.49	1.29	2.24	0	0	0	2.81	2.17829	5.41667	2	2	2	0	1	1
104629	59	1	129	75	80	185	26.19	27.03	1.03207	49.6	15.74	6.66664	5.47	21.7555	8.09	2.62	4.76	199.64	48.46	5.33	4.77	0.91	2.03	1.85	0	0	0	2.74	1.34975	3.08333	1	1	4	0	2	1
104709	74	0	130	75	89	288	25.2	25.77	1.02262	45.04	25.82	7.649	5.18	28.959	7.89	2.71	4.41	467.82	96.6	5.1	4.87	2.54	0.94	2.84	0	1	1	3.93	4.18085	4.58333	4	3	1	0	3	2
104780	37	1	121	67	74	306	39	28	0.717949	44	11	6.90811	8.76	19.9594	12	3.24	4.93	229	53.5	4.75	4.18	1.3	1.46	3.03	0	1	0	2.72	1.86301	8.16667	2	1	3	0	1	1
105045	57	0	138	83	87	248	15.52	17.08	1.10052	41.44	9.96	7.19503	6.97	21.847	11.94	4.97	6.06	310.39	74.96	5.11	3.04	1.61	0.95	1.65	0	0	0	2.09	2.2	0.916667	2	1	1	1	2	1
105071	85	1	159	82	84	264	8	15	1.875	41.81	10	6.83923	6.02	18.7305	10.03	4.01	6.47	276.75	70	5.24	5.04	1.1	1.22	2.77	1	1	0	3.82	3.13115	1.91667	4	3	2	0	3	1
105163	80	0	169	86	80	238	58.04	43.4	0.74776	46.8	89.14	7.31546	6.34	20.5289	9.38	3.04	6.17	242.37	84.23	5.8	5.31	1.6	2.07	2.37	0	1	0	3.24	1.56522	2.75	1	2	4	0	3	1
105285	58	0	107	61	90	218	23.08	23.39	1.01343	41.34	17.04	6.91997	7.41	25.1559	10.87	3.46	3.43	282.2	63.4	4.77	5.55	1.31	1.22	3.44	0	0	0	4.33	3.54918	5.58333	4	4	2	0	2	2
105368	48	1	135	61	81	259	9.02	14.77	1.63747	40.11	8.58	6.32458	9.62	23.6652	12.67	3.05	4.83	339.66	63.32	5.22	6.05	0.66	1.59	3.74	0	0	0	4.46	2.80503	1.91667	3	4	3	1	2	1
105544	51	1	109	61	72	238	12	15	1.25	46.8	11	7.44872	5.45	20.9644	10.93	5.48	5.09	227.99	45	5.67	5.39	1.87	1.3	3.25	0	0	0	4.09	3.14615	7.83333	4	4	2	0	2	1
106548	47	1	135	78	83	317	20.08	20.75	1.03337	43.9	13.96	6.75027	7.11	25.3515	9.96	2.85	6.5	341.36	45.6	5.61	5.76	0.94	1.78	3.18	0	1	0	3.98	2.23595	4.91667	2	4	4	0	2	2
106720	48	1	110	80	81	191	19.45	16.47	0.846787	42.84	42.55	6.54784	7.22	24.0346	10.21	2.99	2.89	265.13	55.14	5.9	4.41	0.73	1.31	2.4	0	1	0	3.1	2.36641	5.83333	2	2	2	0	2	1
106941	55	0	127	83	91	259	21	20	0.952381	45.5	45	7.30135	7.6	24.7721	11.6	4	5	304.7	76	6.1	5.43	1.5	1.18	3.34	0	0	0	4.25	3.60169	1	4	4	1	1	2	1
107216	51	1	127	76	80	356	18.11	18.56	1.29474	41.98	14.15	6.95977	3.73	22.3757	6.91	3.18	8.52	281.89	56.33	5.12	5.23	1.27	1.91	2.15	0	0	0	3.32	1.73822	3.08333	1	2	4	0	2	1
107291	66	0	117	72	87	224	19	19	1	43.3	14	7.48695	8.4	21.3669	12.5	4.1	4.9	361	79	5.1	4.02	2.16	0.89	2.19	0	0	0	3.13	3.51685	4.58333	4	2	1	0	3	1
107702	48	1	112	76	83	325	15.78	17.43	1.10456	49.08	16.92	7.29602	6.01	22.6562	9.51	3.5	3.67	297.66	52.87	4.62	4.29	1.97	1.2	2.26	0	0	0	3.09	2.575	4.33333	3	2	2	1	2	1
107763	40	0	128	85	88	215	8.29	19.58	2.36188	46.77	11.22	7.12481	9.55	22.6757	18.34	8.79	4.72	395.27	91.39	4.98	5.3	1.54	1.24	3.11	0	0	0	4.06	3.27419	2.83333	4	4	2	0	2	1
107832	58	1	103	59	80	251	38.82	31.16	0.802679	46.22	42.66	7.38633	9.52	21.9289	12.22	2.7	7.41	333.81	72.85	5.66	6.95	1.76	2.04	3.77	0	0	0	4.91	2.40686	4.75	3	4	4	0	2	1
107887	60	1	113	66	82	189	27	27	1	45.37	29	6.58364	10.89	20.9572	14.39	3.5	4.53	263.28	56.74	5.58	6.09	0.8	1.65	3.27	0	0	0	4.44	2.69091	5.58333	3	4	4	0	2	1
107922	53	0	133	79	90	261	19.04	22.99	1.20746	44.04	63.84	7.53515	13.67	26.7036	17.81	4.14	5.28	531.18	104.29	5.78	5.51	2	1.16	3.52	0	0	1	4.35	3.75	0.75	4	4	1	0	2	2
107969	41	1	122	54	82	189	10.82	16.79	1.55176	41.41	7.2	7.16963	6.42	22.8329	9.42	3	3.76	260.9	62.27	5.57	4.66	1.44	1.12	2.57	0	1	0	3.54	3.16071	4.91667	4	3	1	0	2	1
108547	40	1	125	62	73	249	9.83	11.21	1.14039	47.54	14.64	6.52923	7.85	23.8751	11.51	3.66	7.47	357.89	58.16	5.42	4.94	0.78	1.98	2.25	0	0	0	2.96	1.49495	1	1	2	4	0	2	1
108739	61	0	177	97	81	337	17	24.02	1.41294	40.78	28.79	6.73232	12.93	24.5089	17.52	4.59	5.25	288.83	53.92	5.63	5.59	0.92	1.98	2.86	0	1	0	3.61	1.82323	5.66667	1	3	4	0	3	1
108887	55	0	139	78	89	249	17	18	1.05882	48.41	19	7.09647	17.61	25.2493	26.06	8.45	4	302.48	72	5.87	4.33	1.27	1.38	2.32	0	0	0	2.95	2.13768	6.91667	2	2	2	0	2	2
109030	40	1	139	72	67	274	11.58	16.72	1.44387	47.94	15.52	6.3139	8.76	23.0469	14.55	5.79	4.69	300.83	82.93	5.98	3.46	0.57	1.47	1.63	0	0	0	1.99	1.35374	1	1	1	3	0	2	1
109070	59	1	104	63	84	276	16.23	15.99	0.985213	42.68	10.92	7.34882	12.51	23.7118	17.26	4.75	5.03	167.62	65.95	5.78	5.06	1.66	1.63	2.32	0	0	0	3.43	2.10429	5.66667	2	3	4	1	2	1
109190	83	0	166	83	84	222	12.27	24.68	2.01141	45.96	10.5	6.82848	14.53	17.9982	20.73	6.2	5.28	478.41	98.37	5.76	6.03	0.99	1.72	3.42	0	1	1	4.31	2.50581	5.66667	3	4	4	0	3	1
109255	37	1	103	74	78	286	11	21	1.90909	47.3	14	6.39018	7.9	21.6128	11.65	3.75	4	324	49	5.41	4.59	0.68	1.9	1.82	0	0	0	2.69	1.41579	7.83333	1	1	4	0	1	1
109677	54	0	134	81	85	267	17	20	1.17647	45.7	19	6.64237	8.2	23.0546	13.4	5.2	3.9	324.84	74.46	5.26	4.02	0.9	1.34	2.09	0	0	0	2.68	2	5	2	1	2	1	2	1
109777	46	1	120	84	79	185	9.3	16.19	1.74086	43.99	10.46	7.36514	9.72	22.6757	13	3.28	3.79	300.29	64.61	5.51	6.5	1.77	2.03	3.36	0	0	0	4.47	2.20197	2.83333	2	4	4	0	2	1
110034	59	0	100	59	88	254	23.1	24.52	1.06147	46.09	15.04	7.42632	20.57	23.03	27.72	7.15	6.12	422.31	80.09	6.4	6.07	1.62	1.17	3.95	0	0	1	4.9	4.18803	1.83333	4	4	1	0	2	1
110286	40	1	122	88	77	241	6	18	3	48.5	7	6.4542	7.46	21.5019	10.51	3.05	4.65	175	55	7.4	5.64	0.53	2.24	2.51	1	0	0	3.4	1.51786	8.08333	1	3	4	0	2	1
110396	55	1	113	65	73	320	22	19	0.863636	47.6	12	7.29236	14	21.9076	18.14	4.14	3.51	196	50	5.01	6.66	1.81	1.4	3.55	0	0	0	5.26	3.75714	2.08333	4	4	3	1	2	1
110677	46	1	125	74	76	219	15.97	21.35	1.33688	47.3	6.15	6.86917	8.38	23.255	10.99	2.61	4.81	260.08	64.63	5.12	5.77	1.16	1.68	2.88	0	0	0	4.09	2.43452	3.16667	3	4	4	0	2	1
110880	44	0	135	89	76	229	17.08	15.45	0.904567	46.16	36.62	7.36543	11.88	21.4619	16.81	4.93	4.79	417.46	83.47	5.45	4.89	1.79	1.42	2.71	0	0	0	3.47	2.44366	3.91667	3	3	3	0	2	1
110914	47	0	121	67	87	195	16.79	19.43	1.15724	49.58	15.36	7.20325	13.26	24.0569	18.95	5.69	6.17	262.46	74.44	5.53	5.58	1.5	1.5	2.82	0	0	0	4.08	2.72	5.33333	3	4	3	0	2	1
110929	51	0	121	83	87	140	30.98	21.23	0.685281	44.2	33.77	7.40851	6.28	24.093	11.98	5.7	3.71	420.69	79.02	5.25	5.84	1.94	1.25	3.81	0	0	1	4.59	3.672	2.16667	4	4	2	0	2	1
111332	51	1	106	65	79	162	12.03	12.98	1.07897	47.68	13.03	6.21809	5.99	19.9573	9.44	3.45	5.03	284.07	55.52	5.34	3.85	0.58	1.57	1.83	0	0	0	2.28	1.45223	6.25	1	1	3	0	2	1
111851	56	1	137	76	80	228	26.88	26.23	0.975818	44.03	29.27	6.37832	5.81	22.4059	8.8	2.99	4.27	297.7	62.85	4.98	4.91	0.73	1.68	2.56	0	0	0	3.23	1.92262	5.66667	2	2	4	0	2	1
111945	42	1	132	79	74	310	14	19	1.35714	44.8	8	6.94116	9.2	23.6128	13.5	4.3	3.6	190.56	53	5.55	4.99	1.15	1.58	2.38	0	0	0	3.41	2.15823	7.08333	2	3	3	1	2	1
112019	50	1	120	61	82	276	10.65	18.28	1.71643	42.21	9.81	7.24157	6.89	25.2363	10.49	3.6	5.72	246.75	63.37	5.1	3.89	1.69	1.77	1.64	0	0	0	2.12	1.19774	4.41667	1	1	4	0	2	2
112148	44	1	132	84	71	185	12.99	16.37	1.2602	51.23	11.9	6.08484	9.77	20.9366	13.17	3.4	6.42	365.53	70.15	5.02	4.78	0.54	1.68	2.36	0	0	1	3.1	1.84524	3.83333	1	2	4	0	2	1
112326	49	1	112	69	89	264	20	22	1.1	44.44	14	7.26801	7.39	29.7608	10.19	2.8	5.9	322.94	64.51	5.9	6.16	1.5	0.97	4.15	0	0	0	5.19	5.35052	6.08333	4	4	1	0	2	2
112531	57	0	127	72	81	200	39	37	0.948718	46.3	10	6.75277	13.2	22.1453	18.1	4.9	4.4	294.09	67.27	5.34	5.48	0.99	1.72	2.96	0	0	0	3.76	2.18605	4.08333	2	3	4	0	2	1
112588	82	1	156	69	87	242	13.84	25.13	1.81575	39.34	10.11	6.58883	13.59	21.5045	18.97	5.38	4.76	329.39	62.8	5.68	5.37	0.79	1.73	2.84	0	1	0	3.64	2.10405	2.83333	2	3	4	0	3	1
112706	57	1	136	77	80	286	18.85	20.5	1.08753	45.25	15.93	7.4503	11.72	25.6312	16.39	4.67	6.21	332.37	56.18	5.56	5.16	1.91	1.6	3.02	0	0	0	3.56	2.225	2.5	2	3	3	0	2	2
112711	47	0	112	79	88	220	18	17	0.944444	44.66	21	7.32618	10.38	21.4692	13.62	3.24	5.12	264	68.38	6.7	4.68	1.4	1.28	2.34	0	0	0	3.4	2.65625	5	3	3	2	1	2	1
112852	57	1	139	78	76	187	20.31	20.06	0.987691	47.49	8.21	6.94795	8.15	25.1486	12.95	4.8	5.06	252.01	52.08	5.4	4.39	1.19	1.52	2.02	0	0	0	2.87	1.88816	0.916667	2	2	3	1	2	2
113081	53	1	123	80	70	178	7.04	10.26	1.45739	49.88	11.36	6.88219	12.08	22.9421	17.91	5.83	5.53	288.77	72.28	5.47	5.14	1.1	1.58	2.61	0	0	0	3.56	2.25316	1	2	3	3	0	2	1
113368	60	1	134	77	78	209	20.5	23.67	1.15463	43.65	12.53	7.3317	11.3	23.833	15.48	4.18	6.19	326.6	70.34	5.24	5.63	1.8	1.3	3.13	0	0	0	4.33	3.33077	0.916667	4	4	2	1	2	1
114459	48	1	113	73	86	328	18	22	1.22222	44.1	26	6.12699	5.87	28.251	10.44	4.57	4.99	273.72	57	4.35	3.92	0.65	1.38	1.88	0	0	0	2.54	1.84058	2.25	1	1	2	1	2	2
114529	44	1	115	71	75	254	14.15	19.48	1.37668	41.7	9.72	6.8967	5.68	22.4088	8.73	3.05	3.57	327.13	56.49	5.55	4.71	1.1	1.37	2.79	0	1	0	3.34	2.43796	5.08333	3	3	2	0	2	1
114703	55	0	134	68	83	210	16	17	1.0625	48.72	17	7.76191	11.94	23.1084	17.18	5.24	4.71	315.29	69.94	7.04	5.31	2.06	1.07	3.07	1	0	0	4.24	3.96262	6.08333	4	4	1	0	2	1
114766	69	0	131	73	90	236	16.74	17.45	1.04241	44.6	14.65	7.21683	10.87	22.4712	15.36	4.49	6.26	394.33	74.65	5.46	6.28	1.54	1.14	4.23	0	0	0	5.14	4.50877	1.83333	4	4	1	0	3	1
114860	45	0	128	84	83	324	32.52	22.54	0.693112	47.98	27.74	7.18983	9.95	23.3887	14.13	4.18	4.21	361.44	65.23	5.53	5.46	1.48	1.21	3.23	0	0	0	4.25	3.5124	3.08333	4	4	2	0	2	1
115743	47	0	116	70	93	268	51.35	36.37	0.708277	48.14	85.34	7.60327	16.77	23.3556	22.15	5.38	5.6	449.65	66.44	4.95	6.14	2.5	1.48	3.6	0	0	1	4.66	3.14865	2.83333	4	4	3	1	2	1
116521	45	0	102	68	96	201	26	23	0.884615	49.9	55	7.21497	6.85	26.4721	10.67	3.82	7.43	454	83	5.38	4.68	1.56	1.16	2.73	0	0	1	3.52	3.03448	0.916667	3	3	1	1	2	2
116609	47	0	123	82	89	274	19	16	0.842105	44.6	51	7.10596	7.93	24.5089	11.9	3.97	3.37	349	73	5.3	4.9	1.42	1.43	2.59	0	0	0	3.47	2.42657	1.08333	3	3	3	0	2	1
116714	66	1	155	83	97	256	18.04	23.11	1.28104	41.14	17.85	7.02493	6.41	29.0487	9.65	3.24	5.89	278.33	69.15	5.38	5.77	1.29	1.51	3.39	0	1	0	4.26	2.82119	1.08333	3	4	3	1	3	2
116966	54	0	129	74	88	228	23.39	21.61	0.923899	45.99	11	7.29158	11.47	23.4509	17.49	6.02	6.7	354.92	75.75	5.33	4.26	1.7	1.41	2.23	0	0	0	2.85	2.02128	5.91667	2	2	3	0	2	1
116988	40	1	121	77	72	223	11	15	1.36364	45.9	6	6.45608	18.14	20.0796	28.27	10.13	4.58	255	58	5.31	4.8	0.74	1.82	2.06	0	0	0	2.98	1.63736	4	1	2	4	0	2	1
117213	55	1	133	78	78	254	17	19	1.11765	47.9	12	7.04147	21.3	24.5578	30.4	9.1	4	265.28	61.71	5.04	5.63	1.4	1.19	3.57	0	0	0	4.44	3.73109	1.08333	4	4	1	0	2	1
117769	82	1	143	70	94	240	20.66	22.5	1.08906	46.94	69.37	7.73647	6.56	27.6888	9.13	2.57	8.67	537.75	103.89	6.83	5.86	2.07	1.2	4.47	0	1	1	4.66	3.88333	4	4	4	2	0	3	2
118227	46	1	112	60	81	283	32.45	27.44	0.845609	47.04	61.42	6.97724	5.73	24.7475	8.47	2.74	4.46	190.64	47.7	5.09	5.04	1.3	1.52	2.56	0	0	0	3.52	2.31579	1.08333	2	3	3	1	2	1
118423	48	1	122	62	75	204	14.61	17.87	1.06667	47.1	11.78	6.88317	18.19	22.8329	21.6	3.41	4.84	234.46	70.54	5.33	4.02	1.13	1.34	1.95	0	0	0	2.68	2	2	2	1	2	0	2	1
118536	48	0	122	66	84	164	15	19	1.26667	44.3	12	7.17327	11.69	23.9869	18.86	7.17	4.73	284	68	5.75	4.26	1.4	0.95	2.44	0	0	0	3.31	3.48421	6	4	2	1	0	2	1
118732	40	1	119	79	77	329	34	24	0.705882	47.9	45	6.96755	9.4	22.68	14.4	5	4.4	292	42	5.16	4.86	1.27	1.27	2.7	0	0	0	3.59	2.82677	0.916667	3	3	2	0	2	1
118823	56	1	116	72	70	165	66.65	42.84	0.642761	43.95	67.77	6.39018	8.37	20.9572	11.46	3.09	4.78	183.49	48.99	5.41	5.5	0.68	2.17	2.73	0	1	0	3.33	1.53456	1.08333	1	3	4	0	2	1
119074	41	1	121	64	73	226	10.76	14.04	1.30483	43.62	11.73	6.56011	7.98	21.4536	12.62	4.64	4.23	293.01	58.44	5.59	3.68	0.78	1.08	1.86	0	0	0	2.6	2.40741	6.16667	3	1	1	0	2	1
119136	63	0	134	88	87	190	25.53	23.37	0.915394	47.24	17.84	7.08356	13.31	23.7812	21.04	7.73	5.19	397.96	62.86	6.63	3.01	1.11	1.16	1.5	1	0	0	1.85	1.59483	2.08333	1	1	1	0	3	1
119478	65	0	129	79	79	252	31.35	31.04	0.990112	46.17	16.61	6.98307	5.45	20.4382	8.31	2.86	5.17	373.37	68.42	5.89	4.46	1.13	1.24	2.64	0	0	0	3.22	2.59677	4.16667	3	2	2	1	3	1
119515	48	1	121	85	75	182	12.13	16.74	1.38005	46.1	9.25	6.53216	20.42	20.0692	25.81	5.39	5.6	249.55	58.47	5.3	4.7	0.8	1.74	2.21	0	0	0	2.96	1.70115	3.08333	1	2	4	0	2	1
119551	83	0	136	87	87	159	21.03	23.38	1.11175	44.91	18.37	7.91192	10.01	23.4509	13.75	3.74	6.46	338.89	88.75	7.05	6.7	2.39	1.42	3.6	1	0	0	5.28	3.71831	1.08333	4	4	3	1	3	1
119587	41	1	103	75	85	283	18	17	0.944444	42.86	16	6.4409	9.55	23.8751	14.14	4.59	5.1	203.11	52	5.23	4.25	0.74	1.71	1.6	0	1	0	2.54	1.48538	6	1	1	4	0	2	1
119920	44	1	117	86	71	279	20.77	22.82	1.0987	46.38	17.09	6.9636	9.81	20.4382	14.68	4.87	4.62	297.31	58.22	5.06	4.76	1.29	1.53	2.52	0	1	0	3.23	2.11111	5	2	2	3	0	2	1
120007	42	1	131	75	85	207	17.82	19.23	1.07912	44.54	13.79	6.92458	9.93	26.4915	13.7	3.77	3.48	257.82	55.73	5.32	5.53	1.18	1.67	3.09	0	0	0	3.86	2.31138	5.58333	2	3	4	0	2	2
120252	47	1	122	72	67	279	11.53	16.21	1.4059	45.27	10.88	6.5422	7.58	18.2868	10.45	2.87	4.32	192.43	53.59	5.16	5.3	0.83	1.68	2.74	0	0	0	3.62	2.15476	2.75	2	3	4	0	2	1
120257	43	1	121	79	69	213	16.71	18.44	1.10353	46.52	9.07	7.00983	17.82	19.9432	23.5	5.68	5.56	297.09	55.47	5.14	5.77	1.33	1.69	3.18	0	0	0	4.08	2.4142	1.91667	3	4	4	0	2	1
120259	47	0	134	87	100	204	21	17	0.809524	42.6	37	7.46899	8.22	23.8498	13.24	5.02	3.69	414.64	67	5.41	3.39	2	0.93	1.86	0	0	0	2.46	2.64516	1	3	1	1	1	2	1
120312	56	0	105	60	84	142	30.56	21.71	0.710406	47.29	18.78	6.89677	8.46	23.3844	13.83	5.37	6.43	371.38	63.97	6.23	4.03	0.98	1.46	1.82	0	0	0	2.57	1.76027	3.16667	1	1	3	0	2	1
120687	47	1	128	75	85	203	21.71	22.89	1.05435	47.6	6.85	7.25508	8.82	25.5102	11.78	2.96	5.24	367.51	62.07	5.71	4.92	1.53	1.68	2.46	0	0	1	3.24	1.92857	3	2	2	4	0	2	2
120709	46	1	135	100	92	308	10.48	14.14	0.95	46.8	9.42	6.42475	13.5	28.3447	17.19	3.69	4.64	321.1	66.09	5.77	4.64	0.66	1.52	2.49	0	1	0	3.12	2.05263	5.08333	2	2	3	0	2	2
121056	49	1	155	95	83	351	15	18	1.2	45.55	21	6.55832	8.74	23.6652	12.49	3.75	2.57	168.86	46.43	5.58	5.38	0.78	1.7	2.89	0	1	0	3.68	2.16471	8	2	3	4	0	2	1
121167	64	1	125	76	84	236	17	23	1.35294	48.08	16	7.31075	15.78	23.1473	21.77	5.99	4.29	270.7	51.73	5.37	5.66	1.72	1.1	2.98	0	0	0	4.56	4.14545	3	4	4	1	0	3	1
121255	59	1	103	67	70	161	28.35	23.03	0.812346	49.27	77.37	6.98573	5.58	17.3611	10.1	4.52	3.25	229.73	44.55	5.47	5.01	1.22	1.3	2.92	0	0	0	3.71	2.85385	6	3	3	2	0	2	1
121259	50	1	114	66	90	275	11.29	15.22	1.3481	45.02	12.84	6.90203	8.2	23.7118	12.24	4.04	5.2	202.39	54.27	5.48	4.4	1.12	1.58	2.09	0	0	0	2.82	1.78481	5.91667	1	2	3	0	2	1
121924	51	1	112	67	69	245	21.04	15.58	0.740494	43.72	11.41	6.8566	13.02	21.9363	17.13	4.11	4.37	298.65	65.92	5.1	6.54	1.15	1.31	3.97	0	0	0	5.23	3.99237	1	4	4	2	0	2	1
122062	38	1	123	78	72	237	12.74	19.36	1.51962	44.52	11.66	6.61326	8.05	23.8754	11.48	3.43	5.92	231.91	58.92	5.54	5.02	0.83	1.74	2.63	0	0	0	3.28	1.88506	6	2	2	4	0	1	1
122248	52	0	139	89	91	203	13	18	1.38462	46.12	14	7.04218	14.52	23.3011	21.78	7.26	4.29	320.54	81	6.14	4.73	1.15	1.4	2.69	0	0	0	3.33	2.37857	2.91667	2	3	3	1	2	1
122258	53	1	145	84	78	229	20.32	23.14	1.13878	43.82	13.71	7.26652	8.65	21.5019	12.3	3.65	4.45	233.15	61.47	5.26	6.15	1.68	1.78	3.21	0	1	0	4.37	2.45506	2	3	4	4	0	2	1
122261	35	1	122	69	65	309	65	56	0.861538	48.77	24	6.7663	28.45	19.7777	32.4	3.95	4.3	459	47	4.58	6.15	1.17	1.52	3.53	0	0	1	4.63	3.04605	7	3	4	3	1	1	1
122262	53	1	126	80	87	306	20.17	24.48	1.21368	45.66	29.24	7.73578	9.99	23.0469	15.33	5.34	4.46	317.78	70.99	5.72	5.12	2.47	1.21	2.93	0	0	0	3.91	3.23141	1.08333	4	3	2	1	2	1
122343	40	1	133	83	78	378	10.38	13.4	1.29094	44.47	9.95	7.03738	5.73	23.7387	8.84	3.11	4.68	221.05	50.55	5.49	3.63	1.28	1.21	1.64	0	0	0	2.42	2	1	2	1	2	0	2	1
122424	42	0	126	87	76	182	22.23	19.07	0.85785	48.59	32.18	7.46794	13.55	21.7051	20.24	6.69	4.89	338.49	88.47	5.78	4.85	1.87	1.61	2.46	0	0	0	3.24	2.01242	1.58333	2	2	3	0	2	1
122577	40	1	96	58	77	317	13	17	1.30769	46	11	6.24401	9.4	26.8977	15.4	6	4.4	306.03	57	4.89	4.12	0.65	1.53	1.91	0	0	0	2.59	1.69281	6.83333	1	1	3	0	2	2
122604	52	0	151	86	85	197	25.56	23.72	0.928012	44.24	16.51	7.52941	9.66	22.6562	13.83	4.17	4.5	322.84	56.21	11.61	5.48	0.99	1.37	3.58	1	1	0	4.11	3	0.666667	3	4	2	0	2	1
122676	60	0	168	83	97	229	13.81	19.42	1.40623	43.54	23.64	7.15806	6.76	24.968	10.17	3.41	5.64	397.96	73.99	5.05	4.16	1.57	1.15	2.15	0	1	0	3.01	2.61739	1	3	2	1	0	2	1
123983	57	1	125	75	83	148	15.73	22.85	1.45264	46.18	23.66	6.54269	8.2	23.8281	12.61	4.41	4.58	354.43	51.31	5.29	4.77	0.81	1.44	2.48	0	0	0	3.33	2.3125	2.08333	2	3	3	1	2	1
124366	44	0	117	72	81	290	59	39	0.661017	46.8	24	7.91688	7.7	21.2031	11.5	3.8	4.7	403.46	50.9	5.41	4.58	3.13	0.91	2.26	0	0	0	3.67	4.03297	6	4	3	1	1	2	1
124419	50	1	136	71	85	244	19.65	22.19	1.12926	46.42	12.67	6.57554	9.61	22.9819	13.65	4.04	3.82	254.35	52.53	5.4	7	0.82	1.9	4.03	0	0	0	5.1	2.68421	4.91667	3	4	4	0	2	1
124470	54	0	133	71	77	204	12.81	15.74	1.22873	46.75	10.51	6.37848	23.4	23.634	32.67	9.27	5.72	374.9	65.8	6.06	4.65	0.6	1.9	2.3	0	1	0	2.75	1.44737	1.58333	1	1	4	0	2	1
124638	48	1	137	85	82	163	14.86	18.92	1.27322	42	11.63	6.77068	7.49	23.5078	10.28	2.79	4.45	243.76	70.38	5.03	4.45	1.07	1.53	2.33	0	0	0	2.92	1.9085	3.16667	2	2	3	0	2	1
124719	39	1	129	71	73	215	19.96	20.51	1.02756	46.06	16.25	7.24838	5.6	25.9701	8.96	3.36	3.64	264.37	46	5.39	3.27	1.61	1.17	1.71	0	0	0	2.1	1.79487	1.91667	1	1	1	1	1	2
124724	59	0	124	85	87	179	17.17	20.44	1.19045	46.53	17.01	7.47149	13	24.4418	18.92	5.92	5.8	378.76	90.6	6.27	4.09	1.73	1.08	2.46	0	0	0	3.01	2.78704	0.666667	3	2	1	0	2	1
124937	58	0	110	84	76	263	15.61	20.04	1.28379	42.39	15.46	6.72278	18.02	21.1553	25.72	7.7	4.87	209.95	93.14	5.83	5.07	0.88	1.33	3.27	0	0	0	3.74	2.81203	1.91667	3	3	2	0	2	1
124947	74	0	152	86	92	194	11.65	16.3	1.39914	47.33	16.2	7.6207	9.74	24.2215	15.88	6.14	4.37	333.02	65.55	5.75	5.91	2.19	0.92	3.59	0	1	0	4.99	5.42391	2.16667	4	4	1	0	3	1
125084	46	1	116	69	77	297	8.07	14.39	1.78315	46.04	8.06	7.21916	10.7	22.0522	15.67	4.97	3.86	224.46	43.16	6.02	4.57	1.4	1.33	2.63	0	0	0	3.24	2.43609	5.16667	3	2	2	0	2	1
125150	60	1	146	79	92	188	18	21	1.16667	53.1	13	6.81322	6.88	24.3418	9.5	2.62	4.29	297	56.9	6.24	5.49	0.9	1.43	2.61	0	1	0	4.06	2.83916	3.58333	3	4	3	0	2	1
125376	44	1	129	77	77	205	14.35	17.35	1.20906	45.82	7.89	6.74697	5.84	20.148	9.39	3.55	3.88	257.17	53.24	5.84	3.89	0.9	1.25	2.21	0	0	0	2.64	2.112	5.91667	2	1	2	0	2	1
125503	50	1	103	61	73	355	21.49	21.08	0.980921	48.28	14.65	7.50104	5.14	26.1427	7.2	2.06	5.59	305.58	61.56	5.27	6.15	2.12	1.18	3.85	0	0	0	4.97	4.21186	5.16667	4	4	1	0	2	2
125853	51	0	134	84	82	260	13.88	20.89	1.50504	47.45	17.27	6.58771	7.56	21.8776	12.95	5.39	4.42	349.5	67.37	6.14	3.29	0.73	1.2	1.96	0	0	0	2.09	1.74167	0.916667	1	1	2	0	2	1
125921	67	0	142	99	92	235	19.66	25.59	1.30163	43.52	57.14	7.70655	10.99	26.2346	15.46	4.47	5.4	480.09	87.01	5.94	5.72	2.31	1.22	3.49	0	1	1	4.5	3.68852	0.833333	4	4	2	1	3	2
126318	65	1	161	88	83	259	11.22	20.49	1.8262	50.5	15.71	7.15744	6.83	25.2994	10.06	3.23	5.73	340.57	62.41	5.58	6.03	1.42	1.33	3.75	0	1	0	4.7	3.53383	3.75	4	4	2	0	3	2
126593	75	1	143	89	94	296	12.77	19.7	1.54268	44.28	12.47	6.68298	6.8	29.3333	9.86	3.06	6.97	335.43	61.98	5.94	5.44	0.83	1.87	2.47	0	1	0	3.57	1.90909	2.75	2	3	4	1	3	2
126683	62	1	121	67	76	179	16	28	1.75	44.11	9	6.45042	10.97	21.1553	14.99	4.02	5.49	291.7	75.75	5.28	5.95	0.74	1.96	2.85	0	0	1	3.99	2.03571	3.16667	2	4	4	0	3	1
126823	47	0	134	82	90	220	35.48	26.47	0.746054	48.48	23.44	7.4071	8.14	26.0933	12.74	4.6	3.08	521.01	80.51	5.06	3.95	2.01	1.22	2.08	0	0	1	2.73	2.2377	4.25	2	1	2	0	2	2
126909	70	1	112	61	82	261	11.07	17.8	1.60795	41.7	10.81	7.01528	6.9	20.83	9.65	2.75	5.28	264.45	62.69	5.37	5.33	1.28	1.29	3.31	0	0	0	4.04	3.13178	1.91667	4	4	2	0	3	1
126910	46	1	132	87	80	277	19.34	19.84	1.02585	48.3	18.25	7.75307	10.16	24.2439	14.85	4.69	3.08	255.7	55.58	5.94	4.76	2.42	1.1	2.45	0	0	0	3.66	3.32727	4.5	4	3	1	0	2	1
127337	65	1	144	89	77	304	11.66	17.95	1.53945	41.34	7.62	6.69613	10.18	24.3496	14.03	3.85	7.34	289.5	60.39	5.15	7.04	0.97	1.89	3.94	0	1	0	5.15	2.72487	1.91667	3	4	4	0	3	1
127602	56	0	129	76	88	246	15.92	16.84	1.05779	46.21	13.07	7.41918	18.98	23.597	21.72	2.74	6.47	356.94	61.65	6.02	4.36	1.71	1.18	2.61	0	0	0	3.18	2.69492	2.25	3	2	1	0	2	1
127811	39	1	146	89	66	250	16.31	21.98	1.34764	49.68	14.14	6.84349	9.05	19.4674	13.18	4.13	3.16	224.48	57.15	5.62	4.59	1.03	2.08	1.76	0	1	0	2.51	1.20673	6.16667	1	1	4	0	1	1
128008	47	0	136	78	88	213	18	22	1.22222	44.98	97	7.06268	6.79	23.6652	10.51	3.72	4.33	518.51	72.73	4.62	5.46	1.56	1.7	2.55	0	1	1	3.76	2.21176	1.83333	2	3	4	1	2	1
128117	47	0	102	61	80	235	27.52	23.51	0.854288	45.67	19.75	6.00883	6.15	21.0962	11.95	5.8	5.44	242.15	56.71	5.71	5.46	0.44	2.19	2.38	0	0	0	3.27	1.49315	2.75	1	2	4	0	2	1
128568	54	0	127	73	89	204	15.43	15.12	0.979909	41.75	21.48	7.07763	8.3	24.811	11.63	3.33	6.99	430.3	75.36	5.34	6.49	1.37	1.24	4.1	0	1	1	5.25	4.23387	1	4	4	2	1	2	1
128613	42	1	133	76	85	271	12.03	17.34	1.4414	44.66	11.34	6.40368	12.58	25.2092	18.64	6.06	3.68	266.75	60.84	4.72	4.52	0.79	1.94	1.92	0	0	0	2.58	1.3299	6	1	1	4	0	2	2
128649	36	1	113	70	81	245	24.92	27.33	1.58333	47.08	22.2	6.87802	3.27	25.2493	7.86	4.59	4.41	314.2	49	5.35	5.32	1.12	1.32	3.53	0	1	0	4	3.0303	3.16667	3	4	2	0	1	2
128742	58	1	128	73	79	247	29.13	24.18	0.830072	44.46	29.14	7.13167	7.56	21.6128	10.82	3.26	5.27	395.88	64.38	4.95	5.59	1.56	1.33	3.37	0	0	1	4.26	3.20301	0.833333	4	4	2	1	2	1
129086	55	1	117	78	77	270	22.84	22.16	0.970228	42.94	13.53	6.83826	9.39	22.2063	11.99	2.6	4.82	278.09	56.79	4.72	6.29	1.22	1.74	3.44	0	0	0	4.55	2.61494	4.08333	3	4	4	0	2	1
129093	84	1	174	85	100	187	12.06	19.79	1.64096	40.24	13.27	7.44311	8.9	29.4321	13.03	4.13	3.99	320.37	60.42	6.39	4.48	1.65	1.26	2.25	0	1	0	3.22	2.55556	1.66667	3	2	2	0	3	2
129248	55	1	139	91	87	233	51.63	33.47	0.648266	48.86	27.09	7.03097	12.13	26.1286	17.7	5.57	4.99	340.48	50.65	5.33	4.35	1.31	1.68	1.89	0	1	0	2.67	1.58929	1.08333	1	1	4	1	2	2
129276	64	1	125	72	81	150	11.45	18.45	1.61135	45.09	10.9	7.29856	7.07	22.9854	9.44	2.37	5.64	254.27	50.84	5.53	6.39	1.65	1.73	3.56	0	1	0	4.66	2.69364	5.66667	3	4	4	1	3	1
129453	53	1	122	76	68	295	13	22	1.69231	45	13	6.99389	7.5	19.433	10.7	3.2	4.8	231.21	46.89	5.47	4.54	1.23	1.81	1.89	0	0	0	2.73	1.50829	2	1	1	4	0	2	1
129530	50	1	134	94	72	202	21.01	25.68	1.22228	48.16	11.84	6.74055	12.59	20.5693	17.8	5.21	3.41	247.65	58.94	5.12	4.86	1.02	1.54	2.73	0	1	0	3.32	2.15584	6.16667	2	2	3	0	2	1
129897	68	0	164	90	105	168	20.96	26.38	1.25859	46.84	19.25	8.12891	10.87	29.9535	17.47	6.6	4.41	316.25	99.21	7.12	3.89	2.94	0.8	1.92	1	1	0	3.09	3.8625	1	4	2	1	1	3	2
130142	55	0	138	91	91	208	22	22	1	46.66	21	7.0048	7.03	23.7387	10.5	3.47	3.25	439.67	65.6	5.53	5.85	1.23	1.12	3.65	0	1	1	4.73	4.22321	6.08333	4	4	1	1	2	1
130494	61	0	102	80	86	261	14	19	1.35714	48.5	16	7.50378	9.06	22.7833	14.42	5.36	4.9	335.59	68.7	6.59	5.98	1.7	1.47	3.22	0	0	0	4.51	3.06803	2.16667	4	4	3	0	3	1
130732	54	1	126	63	71	283	22.31	23.9	1.07127	44.85	20.47	7.17656	4.49	23.7332	6.33	1.84	7	304.09	63.58	5.57	5	1.45	1.39	2.76	0	0	0	3.61	2.59712	2	3	3	2	0	2	1
130796	50	1	108	63	78	259	11.39	14.59	1.28095	50	9.69	6.38183	4.44	22.0386	13.1	8.66	4.15	268.07	58.59	4.93	4.2	0.74	1.33	2.07	0	0	0	2.87	2.15789	2.5	2	2	2	0	2	1
131433	79	0	124	76	88	166	10	15	1.5	40.43	17	7.03293	11.39	24.4898	16.42	5.03	6.64	264.08	69.05	5.83	5.41	1.2	1.36	2.7	0	0	0	4.05	2.97794	6.08333	3	4	2	1	3	1
131511	56	1	126	72	74	226	33.36	30.35	0.909772	46.4	8.54	7.34043	12.62	21.6713	16.81	4.19	3.73	277.44	58.31	5.63	6.47	1.69	1.6	3.76	0	0	0	4.87	3.04375	2.08333	3	4	3	0	2	1
131639	42	1	132	86	88	356	14.25	16.68	1.17053	44.12	28.92	7.6211	20.83	30.0914	27.28	6.45	3.1	377.6	46.67	5.43	5.31	2.32	0.91	2.78	0	0	1	4.4	4.83517	3.16667	4	4	1	1	2	3
131651	49	1	138	80	71	232	14	15	1.07143	45.4	10	6.8478	11.17	22.5466	15.3	4.13	4.03	260	61	5.59	5.59	1.04	1.6	2.76	0	0	0	3.99	2.49375	8.08333	3	4	3	0	2	1
132041	83	1	138	81	87	140	7.54	13.35	1.77056	41.24	16.77	7.07031	8.06	24.858	12.43	4.37	3.84	253.94	55.08	5.34	4.32	1.36	1.21	2.34	0	1	0	3.11	2.57025	1	3	2	2	1	3	1
132327	47	1	123	79	94	300	10.47	16.08	1.53582	42.99	8.5	7.16935	7.09	29.7442	10.78	3.69	5.68	247.83	59.85	5.53	4.45	1.45	1.13	2.49	0	0	0	3.32	2.93805	2.83333	3	2	1	0	2	2
132417	66	1	142	69	79	203	15	18	1.2	46.3	15	7.06004	8.09	23.0469	11.61	3.52	4.55	241.33	48.89	5.66	4.52	1.27	1.36	2.17	0	1	0	3.16	2.32353	3.91667	2	2	2	1	3	1
132513	77	0	153	75	88	246	13.27	15.35	1.15674	41.44	10.15	6.663	18.94	25	27.89	8.95	7.51	283.93	80.04	5.43	4.89	0.89	1.26	3.14	0	1	0	3.63	2.88095	1.91667	3	3	2	0	3	2
132569	50	1	112	63	94	249	16.92	16.33	0.96513	47.71	15.17	7.35269	9.39	22.2826	13.03	3.64	5.44	365.16	57.7	6.02	5.92	1.6	1.49	3.47	0	0	1	4.43	2.97315	1.16667	3	4	3	1	2	1
132736	62	0	138	88	92	168	27.12	22.72	0.837758	40.85	19.89	6.62403	15.87	27.4406	21.67	5.8	5.48	519.04	66.87	5.6	5.44	0.83	1.23	3.71	0	0	1	4.21	3.42276	1	4	4	2	0	3	2
132895	45	1	110	70	83	377	9.84	10.78	1.09553	40.21	27.19	6.86155	11.93	25.3906	17.35	5.42	5.43	235.48	58.28	5.31	5.28	1.11	1.43	2.89	0	0	0	3.85	2.69231	2.91667	3	3	3	0	2	2
133044	52	1	110	66	74	159	16.95	22.57	1.33156	47.04	10.25	7.56673	6.32	24.1288	9.05	2.73	5.13	283.59	57.96	5.21	5.09	2.29	1.52	2.79	0	0	0	3.57	2.34868	5.91667	2	3	3	0	2	1
133188	47	0	116	78	91	201	23.27	19.03	0.817791	48.23	36.06	7.99158	13.42	24.4473	17.2	3.78	4.45	428.84	79.42	5.58	6.31	3.27	1.14	3.74	0	0	1	5.17	4.53509	0.916667	4	4	1	0	2	1
133238	48	1	101	64	78	230	17.73	21.97	1.23914	44.72	18.34	6.68352	6.41	25.9787	8.65	2.24	4.7	203.56	57.03	5.67	6.69	0.87	2.29	3.41	1	0	0	4.4	1.9214	5.83333	2	4	4	0	2	2
133622	53	0	102	67	89	224	22	16	0.727273	46.09	31	6.97271	13.44	23.3887	19.1	5.66	5.16	432.89	65	5.63	5.1	1.17	1.15	2.88	0	0	1	3.95	3.43478	7	4	4	1	1	2	1
134044	52	1	112	67	86	243	20	23	1.15	44.7	12	6.8967	6.91	23.7954	9.89	2.98	4.87	353	49	5.55	5.78	1.1	1.12	3.42	0	0	0	4.66	4.16071	7.75	4	4	1	1	2	1
134203	46	1	119	71	76	324	7.63	13.35	1.74967	48.61	10.97	7.02951	10.07	21.7192	14.1	4.03	4.39	332.59	62.94	6.17	5.14	1.13	1.63	2.79	0	0	0	3.51	2.15337	5.91667	2	3	4	0	2	1
134496	60	0	118	77	79	133	13	16	1.23077	40.92	12	6.35477	11.49	22.5981	15.68	4.19	7.93	349.68	69.32	5.38	4.86	0.66	1.63	2.34	0	0	0	3.23	1.9816	7.91667	2	2	4	0	2	1
134549	45	0	108	62	88	180	25.84	29.13	1.12732	45.03	17.71	7.00455	7.94	26.2164	11.21	3.27	4.66	425.32	84.04	5.62	4.58	1.21	1.13	2.75	0	0	1	3.45	3.0531	0.916667	4	3	1	1	2	2
134669	58	0	144	98	84	148	23.64	18.5	0.782572	51.09	39.31	6.43712	8.74	23.255	14.92	6.18	7.49	348.61	77.28	6.12	3.71	0.63	1.06	2.05	0	1	0	2.65	2.5	5.58333	3	1	1	0	2	1
134731	58	1	110	63	67	230	44.77	41.61	0.929417	45.14	40.7	7.34717	9.38	18.662	12.87	3.49	5.57	267.43	61.65	5.15	6.75	1.86	2.14	3.5	0	0	0	4.61	2.15421	5.66667	2	4	4	0	2	1
134740	63	1	104	63	89	198	18.19	16.78	0.922485	44.39	16.29	6.92242	11.19	24.6548	16.18	4.99	6.63	354.38	55.2	5.4	5.29	1.16	1.33	2.98	0	0	0	3.96	2.97744	2	3	4	2	0	3	1
135018	76	1	118	60	81	146	10	17	1.7	43.9	11	7.09929	7.07	24.9108	9.3	2.23	7.03	299	62.3	5.34	4.5	1.4	1.21	2.24	0	0	0	3.29	2.71901	5.25	3	2	2	1	3	1
135046	42	1	122	68	69	260	13.83	19.2	1.38829	44.75	24.94	6.84399	12.43	19.8347	18.93	6.5	4.36	196.85	46.54	4.95	4.16	1.17	1.31	2.11	0	0	0	2.85	2.17557	3	2	2	2	0	2	1
135125	46	1	119	87	70	209	9.47	12.79	1.35058	45.45	34.03	7.09231	7.54	22.5827	11.02	3.48	4.53	261.05	75.93	5.12	5.07	1.45	1.65	2.62	0	0	0	3.42	2.07273	4.91667	2	3	4	0	2	1
136176	70	0	132	75	82	219	21	24	1.14286	43.34	18	6.63055	9.19	20.6905	12.91	3.72	8.33	305.26	75.71	5.44	6.12	0.86	1.6	3.24	1	0	0	4.52	2.825	1.91667	3	4	3	1	3	1
136491	51	1	142	86	86	190	11.26	18.48	1.64121	40.08	6.11	6.4365	7.17	24.539	10.06	2.89	5.96	178.67	49.42	4.94	3.46	0.78	1.52	1.27	0	1	0	1.94	1.27632	4	1	1	3	0	2	1
136677	56	1	133	79	85	223	14.04	14.53	1.0349	45.36	23.72	7.35621	14.04	21.3898	19.08	5.04	5.81	340.81	72.23	5.37	6.07	1.8	1.59	3.17	0	0	0	4.48	2.81761	2	3	4	3	1	2	1
137062	68	0	165	99	85	157	24.83	20.98	0.844946	49.28	17.24	6.95909	11.78	21.9774	18.06	6.28	8.07	489.7	87	7.22	4	0.9	1.38	2.28	1	1	1	2.62	1.89855	1.83333	2	1	2	0	3	1
137290	48	1	114	62	80	253	14.35	15.95	1.1115	42.35	31.52	7.05289	10.72	25.3155	14.52	3.8	4.23	248.75	72.12	5.49	5.49	1.3	1.54	3.12	0	0	0	3.95	2.56494	0.916667	3	4	3	0	2	2
137339	77	1	143	84	87	239	12.19	19.6	1.60788	42.29	16.33	7.82559	17.56	23.8281	22.16	4.6	4.32	287.03	60.19	4.83	6.19	3.2	1.36	3.48	0	1	0	4.83	3.55147	1.08333	4	4	2	1	3	1
137472	46	1	126	84	74	249	14.23	17.94	1.26072	47.98	10.48	6.74982	11.2	20.5761	15.47	4.27	4.07	244.24	61.87	5.02	5.59	1.05	1.63	3.23	0	0	0	3.96	2.42945	5.08333	3	4	4	0	2	1
138345	41	1	103	58	74	253	19	23	1.21053	44.01	11	6.04418	14.25	21.8724	21.74	7.49	5.1	301.24	42.69	4.82	4.16	0.54	1.66	1.98	0	0	0	2.5	1.50602	6.08333	1	1	4	0	2	1
138619	44	0	127	87	91	232	15.23	16.64	1.09258	48.05	16.67	6.82673	16.18	26.4463	23.87	7.69	5.75	352.6	71.92	5.32	4.23	1.07	1.13	2.42	0	1	0	3.1	2.74336	6	3	2	1	0	2	2
138829	72	0	147	82	94	172	15.18	22.34	1.47167	43.65	13.52	7.6235	13.83	28.7197	18.94	5.11	5.48	347.53	79.65	6.13	4.83	2.06	1.26	2.41	0	1	0	3.57	2.83333	3.91667	3	3	2	0	3	2
139082	80	0	148	67	94	172	10.82	17.23	1.59242	47.89	17.96	6.8674	17.79	23.1837	25.99	8.2	4.56	384.84	78.9	5.87	4.55	1.01	1.96	1.93	0	1	0	2.59	1.32143	5.66667	1	1	4	0	3	1
139106	46	0	129	87	104	246	22	27	1.22727	46.59	30	6.82015	5.53	30.4611	8.7	3.17	5.37	363.88	69.79	5.83	4.45	0.97	1.2	2.58	0	0	0	3.25	2.70833	1	3	2	2	1	2	3
139377	41	1	117	71	78	218	16.27	20.71	1.24857	44.22	10.08	6.74902	2.72	22.4813	6.29	3.57	4.7	242.92	59.43	5.32	4.63	0.99	1.77	1.86	0	0	0	2.86	1.61582	3.08333	1	2	4	0	2	1
139457	69	0	132	68	86	199	20.78	20.32	0.977863	46.12	53.11	7.35173	9.24	24.4898	14.57	5.33	4.83	374.8	83	5.94	4.9	1.62	1.2	2.87	0	0	0	3.7	3.08333	1.83333	4	3	2	0	3	1
139535	49	0	113	74	81	199	32.36	23.97	0.740729	49.28	54.77	6.87122	5.58	24.5675	9.6	4.02	6	340.35	66.15	5.46	4.51	1.09	1.48	2.25	0	0	0	3.03	2.0473	4.08333	2	2	3	0	2	1
140831	52	0	136	74	97	240	19.4	18.91	0.974742	43.71	20.74	7.94894	6.74	28.0102	9.81	3.07	6.46	421.16	85.48	6.5	4.99	2.69	0.98	2.72	0	0	1	4.01	4.09184	5.08333	4	4	1	1	2	2
140975	56	0	120	61	79	216	27	32	1.18519	46.6	24	7.33878	5	21.5645	8.7	3.7	6.1	420	91	5.9	5.13	1.61	1.04	3.07	0	1	0	4.09	3.93269	4.75	4	4	1	1	2	1
141013	43	1	119	66	65	309	13.32	18.49	1.38814	45.97	8.93	6.83513	7.47	21.7865	10.5	3.03	4.57	215.62	61.78	5.08	5.77	1.13	1.71	3.15	0	0	0	4.06	2.37427	6	2	4	4	0	2	1
141169	59	1	103	62	71	261	10.39	19.57	1.88354	43.87	9.6	6.81215	13.07	20.7031	18.2	5.13	6.62	215.41	64.52	5.1	5.76	1.1	1.92	3.16	0	0	0	3.84	2	1.91667	2	3	4	0	2	1
141735	53	1	116	65	81	211	21	20	0.952381	47.3	33	7.00054	8	21.7738	11.7	3.7	6.2	266	49	5.21	6.13	1.3	1.74	3.21	0	0	0	4.39	2.52299	2.58333	3	4	4	0	2	1
142008	49	1	133	75	74	372	19.49	23.41	1.66393	43.47	11.2	7.04973	2.5	21.8724	6.46	3.96	4.71	263.94	46.39	5.27	5.37	1.35	1.58	2.87	0	0	0	3.79	2.39873	3	3	3	3	0	2	1
142354	45	0	139	89	82	284	32.1	27.72	0.863551	49.01	58.47	7.2184	15.41	22.9854	21.39	5.98	5.41	423.73	85.53	6.96	5.89	1.21	1.57	3.41	0	0	1	4.32	2.75159	5	3	4	3	0	2	1
142460	49	1	154	91	75	345	24.86	25.14	1.01126	47.93	13.2	7.58298	11	20.0288	15.43	4.43	5.27	354.19	54.31	5.72	4.15	2.12	1.25	2.14	0	1	0	2.9	2.32	4	2	2	2	0	2	1
142541	54	0	127	83	76	211	17	19	1.11765	47.41	19	6.77288	10.35	21.8871	14.82	4.47	5.77	295.81	71	6.2	4.23	0.87	1.3	1.91	0	0	0	2.93	2.25385	3.08333	2	2	2	1	2	1
143119	76	0	129	81	87	312	20	17	0.85	39.73	76	6.9577	12.43	21.1389	17.86	5.43	5.85	346.7	87	6.3	5.29	1.03	1.2	2.96	0	0	0	4.09	3.40833	8.08333	4	4	2	0	3	1
143146	77	1	143	76	88	131	20.67	22.77	1.1016	49.35	23.77	7.16401	16.35	25.7778	22.03	5.68	5.87	371.92	61.46	6.33	6.16	1.26	1.4	3.76	0	1	1	4.76	3.4	4.83333	4	4	3	1	3	2
144016	74	1	154	68	93	270	20.65	25.12	1.21646	47.8	36.84	7.82165	7.53	26.6667	11.18	3.65	4.64	375.3	69	5.44	6.05	2.83	1.79	3.37	0	1	1	4.26	2.37989	1.75	3	4	4	0	3	2
144066	59	1	111	71	86	247	27.98	35.92	1.28377	44.11	29.47	7.36152	11.74	23.9512	15.84	4.1	4.51	322.26	55.31	5.75	4.92	1.69	1.13	3.01	0	0	0	3.79	3.35398	1	4	3	1	1	2	1
144197	43	0	127	85	83	270	15.68	20.16	1.28571	46.48	14.8	7.04637	11.34	27.1203	16.43	5.09	7.55	341.08	86.29	5.86	4.78	1.21	1.41	2.63	0	0	0	3.37	2.39007	4	3	3	3	0	2	2
144502	44	0	109	70	75	241	25.75	21.86	0.848932	46.06	15.28	7.07131	8.03	20.3816	12.52	4.49	5.16	348.55	86.22	5.23	4.48	1.39	1.94	2.14	0	0	0	2.54	1.30928	1.66667	1	1	4	0	2	1
144522	44	1	123	81	75	346	15.64	18.53	1.18478	44.88	11.54	6.69467	10.22	22.6003	15.51	5.29	4.3	248.6	52.93	5.09	3.87	0.98	1.56	1.72	0	0	0	2.31	1.48077	2.16667	1	1	3	1	2	1
144611	51	1	123	70	76	265	31.87	21.55	0.676184	42.89	43.85	6.96906	8.51	24.0882	12.74	4.23	4.26	284.14	52.51	5.01	4.19	1.31	1.11	2.28	0	0	0	3.08	2.77477	1.16667	3	2	1	0	2	1
144736	60	1	126	75	72	227	13	20	1.53846	45.09	11	7.23059	8.8	20.9321	11.42	2.62	5.03	234.42	52.6	5.23	6.89	1.63	1.48	3.52	0	0	0	5.41	3.65541	1	4	4	3	0	2	1
145979	68	1	156	74	95	222	17.74	26.74	1.50733	45.22	11.5	7.69513	8.2	26.8406	11.32	3.12	4.27	253.42	54.71	5.47	5.33	2.48	1.28	2.96	0	1	0	4.05	3.16406	0.916667	4	4	2	0	3	2
146400	57	0	133	84	83	234	23.23	17.25	0.742574	43.54	17.02	7.41331	13.55	22.6474	19.01	5.46	5.67	338.96	71.43	6.02	4.29	1.7	1.2	2.33	0	0	0	3.09	2.575	5.5	3	2	2	0	2	1
146524	55	1	112	67	77	253	11.13	15.44	1.38724	42.28	7.53	6.88175	5.01	21.3382	7.22	2.21	5.59	308.95	64.83	5.37	4.73	1.12	1.6	2.46	0	0	0	3.13	1.95625	1.33333	2	2	3	0	2	1
146714	48	1	138	88	76	202	14.17	17.99	1.26958	46.9	10.92	7.8542	9.78	23.3067	12.6	2.82	6.04	305.23	63.25	5.66	6.06	2.81	1.52	3.21	0	0	0	4.54	2.98684	4.91667	3	4	3	1	2	1
146791	53	1	136	85	74	219	16.37	18.11	1.10629	46.11	25.43	6.98286	14.82	20.8117	19.42	4.6	5.27	268.03	56.65	5.41	6.7	1.23	1.78	3.97	0	0	0	4.92	2.76405	5.58333	3	4	4	0	2	1
147474	45	1	129	69	65	380	14.39	17.04	1.18416	43.91	17.22	6.45796	7.66	18.9619	10.97	3.31	5.16	311.94	58.12	5.32	5.37	0.74	1.54	3.1	0	1	0	3.83	2.48701	5.16667	3	3	3	0	2	1
147776	76	1	184	103	86	322	22.61	27.72	1.22601	40.81	14.52	7.31414	5.88	24.5578	8.07	2.19	4.26	391.24	66.98	6.22	6.07	1.49	1.35	3.42	0	1	1	4.72	3.4963	2	4	4	2	0	3	1
147841	56	0	106	73	91	231	21.51	21.77	1.01209	44.7	16.34	6.89234	7.25	23.5883	11.42	4.17	4.42	332.25	62.89	5.24	3.31	1.16	1.09	1.86	0	0	0	2.22	2.0367	1.33333	2	1	1	1	2	1
147877	44	1	117	69	82	256	41.24	34.49	0.836324	44.71	24.69	7.39863	17.35	25.7657	23.07	5.72	6.94	290.45	65.59	5.73	5.58	1.76	1.33	3.29	0	0	0	4.25	3.19549	2.83333	4	4	2	0	2	2
147968	42	1	129	68	71	160	17	18	1.05882	44.21	13	6.2066	4.83	18.1252	8.18	3.35	3.98	249.58	52	5.67	3.92	0.54	1.13	2	0	1	0	2.79	2.46903	8	3	2	1	0	2	1
148100	52	1	170	98	85	300	20.19	20.97	1.03863	48.29	18.31	7.2834	11.16	26.3465	15.71	4.55	3.32	352.67	52.57	5.48	5.03	1.64	1.52	2.71	0	1	0	3.51	2.30921	6.16667	2	3	3	0	2	2
148112	63	0	148	96	84	182	17	20	1.17647	43	22.1	6.47828	19.63	25.2595	27.4	7.77	6.32	286.7	63.1	5.58	4.84	0.72	1.37	3.01	0	1	0	3.47	2.53285	1.58333	3	3	2	1	3	2
148129	35	1	132	87	84	158	20	17	0.85	43.8	20	6.60472	7.5	26.5731	10.69	3.19	3.9	248	55	5.01	4.6	0.91	1.47	2.22	0	0	0	3.13	2.12925	8	2	2	3	0	1	2
148420	44	1	121	74	68	284	22.91	17.7	0.772588	45.1	20.1	6.80974	9.38	22.4059	14.48	5.1	3.75	239.53	53.54	5.33	3.96	1.05	1.41	2.05	0	1	0	2.55	1.80851	5.83333	1	1	3	0	2	1
148541	37	1	109	67	75	191	7	18	2.57143	48.3	9	6.75642	6.14	23.1405	8.89	2.75	6.61	341	86	5.47	5.65	0.97	1.16	3.45	0	0	0	4.49	3.87069	8.16667	4	4	1	0	1	1
148547	39	1	120	70	88	245	14	17	1.21429	45.2	18	7.05917	8.59	23.7387	12.2	3.61	4.85	242	61.1	5.13	4.41	1.4	1.19	3.63	0	0	0	3.22	2.70588	8.91667	3	2	1	0	1	1
148706	60	1	135	80	89	174	19	22	1.15789	46.6	19	7.53545	8.18	21.6333	12.03	3.85	5.17	323	61	5.93	4.74	1.95	1.16	2.22	0	1	0	3.58	3.08621	6.08333	4	3	1	1	2	1
149110	49	1	129	74	70	287	32.13	38.13	1.18674	41.29	16.44	6.75464	6.04	21.3599	10.56	4.52	3.13	260.34	65.88	5.35	5.31	0.99	1.61	3.05	0	0	0	3.7	2.29814	3.83333	2	3	3	0	2	1
149148	77	0	155	84	86	180	20.19	22.01	1.09014	44.54	35.4	7.37726	9.03	25	14.56	5.53	5.36	277.48	68.6	8.51	3.94	1.16	0.91	2.45	1	1	0	3.03	3.32967	1.5	4	2	1	0	3	2
149375	56	1	123	72	88	299	18.5	18.68	1.00973	49.17	13.31	7.73149	11.63	24.0238	16.04	4.41	5	320.58	54.52	5.39	4.13	2.61	1.37	1.81	0	0	0	2.76	2.0146	2.75	2	1	2	0	2	1
149631	50	1	116	70	72	234	20.52	27.15	1.3231	40.46	14.82	6.71684	6.87	20.6575	9.7	2.83	3.06	212.95	51.52	5	4.27	1.02	1.57	2.16	0	0	0	2.7	1.71975	4.08333	1	1	3	0	2	1
149887	48	0	109	62	73	284	12.59	20.78	1.65052	45.58	26.57	7.22696	5.93	19.7055	9.08	3.15	4.5	408.51	75.69	5.48	3.33	1.55	1.46	1.29	0	0	0	1.87	1.28082	2.16667	1	1	3	0	2	1
150092	44	1	123	73	81	265	7.7	12.24	1.58961	45.74	9.1	6.64342	9.85	23.3355	13.64	3.79	4.76	312	45.52	6.77	4.47	0.7	1.51	2.41	0	0	0	2.96	1.96026	2.58333	2	2	3	0	2	1
150320	86	1	131	79	85	328	14.57	22.27	1.52848	43.33	14.15	6.87732	8.72	23.5304	13.81	5.09	6.48	347.96	69.47	6.37	3.62	0.94	1.1	1.96	0	1	0	2.52	2.29091	1.25	2	1	1	0	3	1
150353	50	1	133	80	79	218	20.16	20.59	1.0753	44.45	11.26	6.91607	2.61	23.5883	7.17	4.56	4.49	305.91	42.2	5.46	6.01	1.14	1.24	3.65	0	0	0	4.77	3.84677	2.66667	4	4	2	0	2	1
150375	58	0	122	77	97	177	22.23	20.31	0.91363	44.03	21.65	7.60492	11.55	26.8745	16.34	4.79	4.63	401	69.97	5.66	4.4	2.19	1.33	2.06	0	0	0	3.07	2.30827	1	2	2	2	0	2	2
150508	52	1	125	80	92	291	7.94	12.53	1.57809	45.24	12.93	7.00202	4.31	23.6614	6.04	1.73	4.87	287.74	54	5.95	5.95	1.14	1.76	3.07	0	0	0	4.19	2.38068	4.66667	3	4	4	1	2	1
150855	43	1	122	65	78	222	34	22	0.647059	45	16	6.47589	7.9	23.0469	11.7	3.8	2.4	281.06	60.46	5.01	4.69	0.8	1.32	2.67	0	0	0	3.37	2.55303	4.91667	3	3	2	1	2	1
150917	45	1	114	74	72	297	14	18	1.28571	48.2	17	6.04695	5.87	22.6562	8.9	3.03	2.89	278	51	5.22	3.76	0.5	1.5	2.86	0	1	0	2.26	1.50667	1	1	1	3	0	2	1
151547	51	0	165	91	94	221	17	16	0.941176	47	18	7.26061	9.8	28.4082	13.3	3.5	5.4	330.3	85	8.21	6.09	1.07	1.48	3.63	1	1	0	4.61	3.11487	0.916667	4	4	3	1	2	2
151602	56	1	128	62	76	194	21.77	21.94	1.00781	44.61	107.64	7.08477	8.73	21.3675	15.36	6.63	6.29	363.95	70.66	5.54	6.39	1.33	1.89	3.56	0	0	1	4.5	2.38095	5.41667	3	4	4	1	2	1
151774	59	1	146	94	71	291	20.3	27.34	1.3468	42.54	26.81	6.92337	7.53	21.4536	10.91	3.38	6.4	363.57	85.98	5.5	5.27	1.14	1.82	2.72	0	1	1	3.45	1.8956	1	2	3	4	0	2	1
151807	52	0	119	71	97	306	16.83	17.28	1.02674	49.16	38.48	7.12395	2.54	25.1429	11.24	8.7	5.71	328.8	62.62	5.94	4.2	1.29	0.86	2.21	0	0	0	3.34	3.88372	4.58333	4	3	1	0	2	2
151934	49	1	148	93	69	289	9.24	13.95	1.50974	42.13	10.93	7.17476	7.37	20.83	10.01	2.64	3.78	193.38	43.92	5.56	6.38	1.45	1.45	3.59	0	1	0	4.93	3.4	3.83333	4	4	3	1	2	1
152223	40	1	119	68	74	313	16	22	1.375	44.6	15	5.90296	10.55	24.0569	15.1	4.55	4.32	335.17	59	4.52	6	0.5	1.47	3.67	0	1	0	4.53	3.08163	8.08333	4	4	3	0	2	1
152264	64	0	155	89	100	197	22	25	1.13636	41.6	65	7.33688	8.6	25.565	13.8	5.2	3.7	419.36	64	5.61	4.21	1.69	1.14	2.01	0	1	0	3.07	2.69298	1.08333	3	2	1	0	3	2
152271	54	1	128	77	77	194	28.3	27.15	0.959364	45.54	10.38	6.87304	11.82	22.9421	15.59	3.77	5.41	320.39	61.61	5.23	6.91	1.14	1.93	3.79	0	0	0	4.98	2.58031	1.08333	3	4	4	0	2	1
152475	42	1	102	62	71	209	23	26	1.13043	45.4	12	6.43322	6.75	21.0667	9.93	3.18	3.86	235	44	5.19	4.76	0.74	1.44	2.56	0	1	0	3.32	2.30556	8.08333	2	2	3	0	2	1
152538	53	0	95	60	85	219	35	23	0.657143	47.9	72	7.87919	17.9	23.4586	26.3	8.4	8.1	354.76	93	7.09	4.87	2.3	1.14	2.42	1	0	0	3.73	3.27193	4.58333	4	3	1	0	2	1
152662	58	1	156	87	84	307	16.41	21.1	1.2858	47.92	12.57	7.46027	6.94	27.8293	9.25	2.31	5.42	261.36	46.02	6.2	6.76	1.73	1.63	4.01	0	1	0	5.13	3.14724	1.41667	4	4	4	0	2	2
152732	35	1	119	64	63	192	26	27	1.03846	42.63	9	6.00927	12.93	18.2563	18.59	5.66	3.09	219.58	55.39	4.57	5.51	0.55	1.69	3.03	0	0	0	3.82	2.26035	4.08333	2	3	4	0	1	1
153561	58	0	124	76	86	259	26.3	23.07	0.877186	46.49	16.69	7.649	25.01	25.1559	36.64	11.63	6.06	358.18	84.71	6.35	3.69	2.04	1.41	1.86	0	0	0	2.28	1.61702	0.833333	1	1	3	1	2	2
153630	54	1	137	84	77	253	12.85	19	1.28379	45.23	9.62	7.23467	16.35	19.4674	18.86	2.51	5.42	278.18	55.99	6.74	5.56	1.27	1.77	2.71	0	0	0	3.79	2.14124	5	2	3	4	0	2	1
153695	57	0	117	76	85	219	15.3	15.38	1.00523	44.28	16.65	7.31862	7.89	21.0498	10.65	2.76	5.44	332.34	80.05	5.23	5.89	1.78	1.05	3.96	0	0	0	4.84	4.60952	5.25	4	4	1	0	2	1
153810	60	1	154	93	73	198	19.14	24.69	1.28997	44.71	12.24	6.9358	18.76	24.5243	25	6.24	4.8	173.17	49.83	5.38	6.21	1.18	2.04	3.01	0	1	0	4.17	2.04412	1	2	4	4	0	2	1
154053	50	1	139	75	84	285	21.66	22.07	1.01893	45.95	38.86	7.50172	9.89	26.398	13.86	3.97	5.98	329.42	61.29	5.59	6.35	2	1.4	3.88	0	0	0	4.95	3.53571	5.91667	4	4	3	0	2	2
154505	75	1	153	77	82	181	20.81	51.91	2.49447	41.63	9.31	6.64841	8.34	26.8386	12.51	4.17	4.97	297.33	62.42	4.91	4.62	0.97	1.14	2.97	0	1	0	3.48	3.05263	1.91667	4	3	1	0	3	2
154571	43	1	131	73	85	319	14.36	17.44	1.21448	40.93	10.13	6.2665	5.6	25.6544	8.13	2.53	5.81	324.2	55.74	5.16	4.56	0.63	1.41	2.71	0	0	0	3.15	2.23404	1	2	2	3	0	2	2
154750	45	1	118	76	68	283	22	21	0.954545	46.67	10	6.83879	10.5	19.0311	15.38	4.88	4.96	254.54	61.87	5.01	4.63	1.15	1.65	1.91	0	0	0	2.98	1.80606	8	1	2	4	0	2	1
154943	56	0	124	72	76	233	14.58	20.71	1.42044	46.33	10.44	6.62558	15.35	22.8624	20.62	5.27	4.19	381.68	57.97	5.06	6.12	0.92	2.26	3.04	0	1	1	3.86	1.70796	3.91667	1	3	4	0	2	1
155010	72	1	154	71	85	240	32.02	30.19	0.942848	47.84	20.25	7.94362	7.71	24.0055	11.27	3.56	5.54	294.84	55.69	6.06	4.78	2.87	1.63	2.12	0	1	0	3.15	1.93252	1.58333	2	2	4	1	3	1
155485	44	1	113	65	78	201	12.75	15.56	1.22039	47.29	14.35	6.55418	8.98	19.0451	13.39	4.41	4.5	278.42	55.92	5.04	4.4	0.86	1.45	2.42	0	0	0	2.95	2.03448	6	2	2	3	0	2	1
155619	38	1	140	87	74	332	16.61	16.2	0.975316	46.43	12.27	6.67081	8.4	21.0962	12.39	3.99	3.06	258.27	55.18	4.97	3.89	0.98	1.5	1.68	0	0	0	2.39	1.59333	2.16667	1	1	3	0	1	1
155746	60	0	149	83	87	263	29	19	0.655172	44.93	53	7.99779	11.33	23.03	16.6	5.27	4.83	443.51	50	9.32	5.66	1.97	0.99	3.25	1	1	1	4.67	4.71717	1.91667	4	4	1	1	2	1
155858	87	0	152	58	100	229	22.32	25.32	1.13441	43.79	16.26	7.89277	23.55	25.0135	34.36	10.81	3.7	243.01	66.46	9.5	5.33	1.74	1.36	3.09	1	1	0	3.97	2.91912	1.16667	3	4	2	0	3	2
156123	50	1	93	60	71	212	15.74	16.85	1.07052	42.83	18.45	6.71448	8.66	20.6575	14.03	5.37	4.75	178.11	60.18	5.3	3.86	0.96	1.25	1.98	0	1	0	2.61	2.088	5.58333	2	1	2	0	2	1
156211	48	1	126	68	83	255	20.86	20.72	0.993289	46.66	27.9	6.78863	6.87	25	10.51	3.64	6.29	398.51	59.84	5.32	5.05	1.03	1.72	2.57	0	0	1	3.33	1.93605	2.91667	2	3	4	1	2	2
156655	44	1	123	71	77	305	32	28	0.875	46.8	15	6.75277	7.3	22.5827	12.1	4.8	3.9	263	51	5.34	4.54	0.99	1.25	2.81	0	0	0	3.29	2.632	3	3	2	2	0	2	1
157246	43	1	93	58	75	185	14	16	1.14286	48.9	12	6.75642	7.22	20.8325	11.01	3.79	3.19	290	57	5.47	4.77	0.97	1.88	1.8	0	0	0	2.89	1.53723	4.16667	1	2	4	0	2	1
157275	50	1	100	56	78	232	11	17	1.54545	47.57	13	6.92543	6.81	23.2335	9.12	2.31	5.04	291.28	45.74	5.37	6.43	1.17	1.32	3.88	0	0	0	5.11	3.87121	6	4	4	2	1	2	1
157287	65	0	131	79	92	165	26.67	25.05	0.939258	45.26	18.51	6.50466	6.24	27.4286	9.95	3.71	5.13	369.59	82.02	6.25	4.16	0.66	1.17	2.54	0	0	0	2.99	2.55556	1.75	3	2	1	1	3	2
157329	49	0	110	53	82	129	64.43	35.77	0.555176	43.87	54.71	7.94133	13.48	23.6203	20.75	7.27	5.63	369.13	83.58	6.11	4.41	2.84	1.19	2.26	0	0	0	3.22	2.70588	5.25	3	2	1	0	2	1
157383	47	1	114	75	74	236	9.27	13.43	1.44876	45.66	9.98	6.38462	16.84	20.4382	24.92	8.08	5.01	235.27	59.31	5.38	4.34	0.68	1.52	2.45	0	0	0	2.82	1.85526	0.833333	2	2	3	0	2	1
157616	57	1	129	73	81	212	13.15	16.85	1.28137	42.29	11.72	6.63316	8.35	22.5466	11.64	3.29	4.71	338.44	62.19	4.99	4.4	0.94	1.37	2.54	0	0	0	3.03	2.21168	2.33333	2	2	2	0	2	1
157696	55	1	141	88	91	272	21.24	19.19	0.903484	46.8	42.28	6.90819	6.9	26.4236	9.66	2.76	6.44	396.69	55.37	5.37	5.6	1.15	1.78	2.83	0	1	1	3.82	2.14607	3.58333	2	3	4	1	2	2
157887	38	1	115	82	76	334	14.53	13.59	0.935306	48.24	14.39	6.98857	14.68	26.2227	20.83	6.15	4.79	292.51	54.36	5.07	5.45	1.32	1.41	3.29	0	0	0	4.04	2.86525	1	3	4	3	1	1	2
158176	51	0	143	100	91	296	14	18	1.28571	46	13	7.08333	9.8	23.6203	16.2	6.4	5.2	411	70	5.41	4.13	1.36	0.98	2.25	0	1	0	3.15	3.21429	2	4	2	1	0	2	1
158329	46	0	108	74	98	221	20.46	20.45	0.999511	48.02	36.19	8.16929	12.96	27.1706	17.64	4.68	7.5	403.93	76.4	5.56	5.49	3.92	1.4	2.37	0	0	0	4.09	2.92143	0.833333	3	4	3	1	2	2
158904	48	1	158	70	75	245	13.51	15.51	1.14804	41.36	8.38	6.67581	6.01	23.8281	8.88	2.87	3.45	201.71	45.59	5.5	4.24	0.89	1.05	2.42	0	1	0	3.19	3.0381	5.16667	3	2	1	1	2	1
158938	54	1	129	75	84	246	7.41	15.28	2.06208	46.43	10.59	6.88175	7.42	22.68	11.79	4.37	5.25	322.67	64.2	5.37	3.93	1.12	1.58	1.79	0	0	0	2.35	1.48734	2.75	1	1	3	0	2	1
158995	38	1	101	68	70	177	20	19	0.95	45.97	10	6.52263	6.27	19.6752	9.62	3.35	3.05	315.22	50	5.06	4.44	0.83	1.45	2.3	0	0	0	2.99	2.06207	7.83333	2	2	3	0	1	1
159084	39	0	111	68	87	241	20	21	1.05	42.29	27	7.11837	4.39	28.4091	7.44	3.05	5.02	277.17	88	5.08	3.53	1.5	0.98	1.71	0	0	0	2.55	2.60204	1	3	1	1	1	1	2
159317	64	1	104	55	79	160	14.74	19.07	1.29376	45.7	10.93	7.17056	11.57	22.5215	15.77	4.2	4.42	170.58	62.01	5.86	5.4	1.37	1.81	2.65	0	0	0	3.59	1.98343	5.66667	2	3	4	0	3	1
159387	54	1	124	75	89	281	13.23	19.2	1.45125	41.25	11.39	7.15319	7.41	22.4914	10.1	2.69	3.89	368.67	67.26	5.26	4.99	1.5	1.67	2.49	0	0	1	3.32	1.98802	5.66667	2	2	4	0	2	1
159585	62	1	123	84	94	150	16.27	19.4	1.19238	47.92	21.94	7.14479	7.21	24.539	13.85	6.64	4.32	211.86	61.49	4.89	5.39	1.6	1.51	2.82	0	0	0	3.88	2.56954	2.08333	3	3	3	0	3	1
159639	43	1	102	60	76	271	10.45	14.12	1.3512	43.79	8.33	6.98641	6.52	23.4586	9.1	2.58	4.47	262.15	53.67	5.3	5.94	1.26	1.87	3.23	0	0	0	4.07	2.17647	1	2	4	4	0	2	1
159646	65	1	146	81	88	214	27.93	32.05	1.14751	47.5	10.8	7.048	9.01	25.2363	13.5	4.49	5.79	288.84	78.09	5.34	4.23	1.33	1.71	1.79	0	1	0	2.52	1.47368	5.66667	1	1	4	0	3	2
159652	60	1	122	60	88	282	13.76	20.29	1.47456	47	17.32	7.71119	3.87	23.6244	7.31	3.44	4.52	398.35	67.2	5.72	5.25	2.41	1.43	2.92	0	0	1	3.82	2.67133	6	3	3	3	0	2	1
159762	59	1	110	70	86	227	19.84	22	1.10887	44.38	14	7.2325	10.04	25.4767	14.49	4.45	4.98	261.77	53.52	5.24	4.43	1.63	1.79	1.88	0	0	0	2.64	1.47486	4.83333	1	1	4	0	2	2
159855	36	0	126	90	83	271	20	22	1.1	48.35	17	6.7346	15.28	25.9095	24.88	9.6	4.61	382.68	75	5.14	4.62	1.01	1.02	2.74	0	0	0	3.6	3.52941	2	4	3	1	1	1	2
160155	44	1	105	64	74	202	16.81	21.18	1.25996	41.25	30.23	6.22959	10.32	20.7967	15.63	5.31	3.33	271.3	53.83	4.82	4.21	0.65	1.35	2.63	0	0	0	2.86	2.11852	1.58333	2	2	2	0	2	1
160231	57	1	133	83	81	295	14.96	16.58	1.10829	43.65	12.54	7.56983	6.18	24.539	8.48	2.3	4.42	278.58	44.17	5.44	5.88	2.2	1.16	3.64	0	0	0	4.72	4.06897	2.5	4	4	1	0	2	1
160393	44	0	117	79	85	229	13	16	1.23077	46.1	11	6.80177	8.4	25.2163	14.6	6.2	5.8	272.21	79.11	5.97	3.82	0.93	1.4	1.86	0	0	0	2.42	1.72857	7.08333	1	1	3	0	2	2
160787	62	0	145	83	80	165	9	17	1.88889	50	8	6.34321	6.8	26.2976	11.5	4.7	5.62	402	86.2	5.85	4.35	0.6	1.11	3.06	0	1	0	3.24	2.91892	5.83333	3	2	1	0	3	2
160895	47	0	111	77	91	257	12.55	18.72	1.49163	44.68	17.84	6.74723	8	23.9912	11.94	3.94	2.87	351.81	66.5	5.42	5.22	0.97	1.13	3.24	0	0	0	4.09	3.61947	1.16667	4	4	1	1	2	1
160951	66	0	128	89	90	172	31.35	24.38	0.777671	45.38	29.78	7.38313	11.21	23.5078	15.57	4.36	6.85	462.09	82.52	6.49	4.6	1.53	1.31	2.65	0	0	1	3.29	2.51145	1	3	2	2	1	3	1
161092	43	1	139	89	80	246	18.46	26.77	1.45016	44.47	15.27	6.27806	4.48	22.7732	6.65	2.17	4.23	232.89	52.23	5.22	4.62	0.63	1.37	2.85	0	1	0	3.25	2.37226	1.83333	2	2	2	1	2	1
161159	52	1	120	80	77	347	9.16	16.75	1.8286	42.9	9.99	6.49778	7.4	20.8611	10.14	2.74	4.21	234.88	58.64	5.77	5.36	0.71	2.06	2.73	0	0	0	3.3	1.60194	1.08333	1	2	4	0	2	1
161400	81	1	128	71	77	290	16.45	23	1.39818	41.1	15.93	7.9256	20.01	22.0604	24.69	4.68	6.97	283.97	81.06	5.87	4.88	2.91	0.92	2.46	0	0	0	3.96	4.30435	1	4	4	1	1	3	1
161677	53	0	122	69	73	195	18	19	1.05556	43.3	31	6.54654	8.25	22.7615	12.12	3.87	8.85	220	85	6.42	4.83	0.67	1.31	2.44	0	1	0	3.52	2.68702	4.08333	3	3	2	1	2	1
161727	40	1	114	70	82	299	13.75	17.87	1.29964	42.07	10.78	6.58162	8.72	23.2434	13.45	4.73	4.14	326.31	68.74	4.95	4.66	0.9	1.18	2.72	0	0	0	3.48	2.94915	5.25	3	3	1	1	2	1
161816	46	1	99	60	73	258	12.88	15.51	1.20419	45.23	21.57	6.69859	6.78	21.0938	11.05	4.27	4.47	277.39	50.83	5.11	3.73	0.98	1.46	1.53	0	0	0	2.27	1.55479	3.08333	1	1	3	0	2	1
161836	49	0	121	69	95	151	32.38	19.07	0.588944	50.99	23.93	7.42335	9.78	25	14.76	4.98	5.64	349.59	68.93	6.01	5.27	1.72	1.51	2.77	0	0	0	3.76	2.49007	1.75	3	3	3	1	2	2
162465	58	1	160	84	86	253	24	29	1.20833	44.1	36	6.90755	12.76	26.986	16.7	3.94	5.51	280.7	61	5.56	6.1	1.11	1.41	3.38	0	1	0	4.69	3.32624	3.91667	4	4	3	0	2	2
162475	48	1	169	101	84	269	19.23	24.68	1.28341	42.37	14.33	7.76114	5.48	21.6333	8	2.52	4.55	302.35	51.08	5.51	5.77	2.63	1.07	3.09	0	1	0	4.7	4.39252	3	4	4	1	1	2	1
162879	64	0	129	92	95	234	28.61	28.91	1.01049	47.85	41.38	7.16784	8.96	26.3656	12.95	3.99	4.23	358.22	73.56	5.56	5.44	1.44	0.87	3.75	0	1	0	4.57	5.25287	0.916667	4	4	1	0	3	2
163344	61	0	134	77	78	196	20.01	26.04	1.30135	44.33	8.42	7.16398	9.23	23.3067	13.56	4.33	5.31	470.24	89.52	5.08	3.66	1.57	1.16	1.64	0	0	1	2.5	2.15517	4.75	2	1	1	0	3	1
163604	37	1	110	67	96	294	13.36	15.66	1.17216	43.16	14.88	7.72308	5.18	25.9107	7.31	2.13	3.32	297.74	53.48	5	4.33	2.79	1.46	1.94	0	0	0	2.87	1.96575	5.08333	2	2	3	1	1	2
163824	48	0	125	83	88	212	16	15	0.9375	47	9	6.56327	7.3	26.9531	11	3.7	5.6	325.34	86	5.4	5.31	0.81	1.09	3.47	0	0	0	4.22	3.87156	1.25	4	4	1	0	2	2
163826	43	1	116	69	72	233	15.76	19.49	1.23668	43.34	15.42	6.48651	7.32	22.3133	11.43	4.11	4.18	259.94	56.85	5.33	4.48	0.76	1.4	2.32	0	0	0	3.08	2.2	4.5	2	2	3	0	2	1
164230	46	1	108	63	70	277	11.18	17.11	1.53041	43.55	11.9	6.36449	9.55	19.487	14.38	4.83	7.05	316.74	53.44	5.05	4.23	0.71	2.09	1.58	0	0	0	2.14	1.02392	5	1	1	4	0	2	1
164275	64	1	130	66	85	187	15.66	19.6	1.2516	45.25	12.98	7.19417	11.47	24.0055	15.77	4.3	3.81	267.76	55.28	6	5.55	1.37	1.4	3.24	0	0	0	4.15	2.96429	1	3	4	3	0	3	1
164417	59	0	123	80	95	215	25.57	25.04	0.979273	45.65	14.72	6.46762	7.41	23.8367	10.97	3.56	5.1	364.33	77.09	5.3	4.62	0.75	1.43	2.8	0	0	0	3.19	2.23077	1.08333	2	2	3	0	2	1
164656	51	0	128	87	83	178	11.83	21.43	1.8115	50.32	20.04	7.59756	24.84	24.841	32.96	8.12	3.04	303	80.78	6.31	5.15	1.95	1.33	3.07	0	0	0	3.82	2.87218	6	3	3	2	0	2	1
166523	54	0	126	60	90	306	30.89	25.11	0.812884	45.92	28.26	7.29971	9.85	23.5102	13.57	3.72	5.16	390.54	76.29	6.09	6.37	1.5	1.14	4.1	0	0	0	5.23	4.58772	1.83333	4	4	1	1	2	1
166800	52	1	117	61	70	326	22.67	20.41	1.30137	43.56	9.98	7.07058	5.75	19.2336	8.05	2.3	4.57	197.2	52.25	5.08	4.49	1.43	1.7	1.72	0	0	0	2.79	1.64118	1.75	1	2	4	0	2	1
166809	55	0	140	87	77	209	17.72	21.42	1.2088	43.33	24.35	7.49706	11.64	22.6757	15.4	3.76	6.07	405.62	74.6	5.35	5.71	2.08	1.51	2.81	0	0	0	4.2	2.78146	4.41667	3	4	3	0	2	1
166899	42	1	127	87	98	307	15	18	1.2	45.4	11	6.38342	8.13	27.9155	12.26	4.13	5.55	313	45	5.8	4.87	0.63	1.29	2.5	0	0	0	3.58	2.77519	8.91667	3	3	2	1	2	2
166920	71	1	138	82	78	186	8.01	14.19	1.77154	40.24	8.26	6.86423	7.36	22.6562	10.7	3.34	5.24	206.47	85.97	5.23	5.51	1.13	1.01	3.57	0	0	0	4.5	4.45545	2.83333	4	4	1	0	3	1
167640	47	1	111	63	78	285	25.11	20.88	0.831541	44.37	13.04	6.85096	7.65	23.4586	11	3.35	5.6	233.92	44.66	5.4	5.09	1.08	1.5	2.95	0	0	0	3.59	2.39333	4	3	3	3	0	2	1
168095	47	1	101	67	70	231	25	23	0.92	47.06	11	5.79336	5.31	21.875	8.92	3.61	5.6	213.35	59.46	4.94	3.46	0.41	1.55	1.39	0	1	0	1.91	1.23226	8.91667	1	1	3	0	2	1
168148	56	1	110	62	83	246	23.04	23.04	1	43.42	28.83	7.47524	14.23	24.1288	18.48	4.25	4.92	317.2	74.34	5.39	6.58	2.02	1.18	4.27	0	0	0	5.4	4.57627	0.833333	4	4	1	0	2	1
169047	43	0	128	81	85	218	27.74	21.64	0.780101	52.96	24.37	6.66418	16.11	21.5559	27.16	11.05	5.22	379.02	55.9	5.76	3.44	0.84	1.35	1.5	0	0	0	2.09	1.54815	2.16667	1	1	2	0	2	1
169249	42	1	130	70	77	226	19.48	19.81	1.01694	50.25	12.68	6.61981	6.47	21.1553	11.25	4.78	3.25	334.6	50.32	5.51	5.11	0.84	1.46	2.98	0	0	0	3.65	2.5	1.41667	3	3	3	0	2	1
169629	39	1	103	64	71	181	12	16.56	1.43396	46.18	11	6.86536	21.86	21.9363	26.55	4.69	4.97	250.8	54.51	5.19	3.95	1.14	1.71	1.67	0	0	0	2.24	1.30994	6	1	1	4	0	1	1
169658	65	0	133	82	98	129	29	22	0.758621	45.46	38	7.10782	6.93	27.4648	10.75	3.82	7.58	380.73	82.88	5.8	3.73	1.3	1.03	1.98	0	0	0	2.7	2.62136	7.41667	3	1	1	0	3	2
169892	54	0	133	90	81	194	25	18	0.72	49.14	52	7.71712	7.64	23.3556	10.4	2.76	5.07	392	90	6.48	5.01	2.14	1.02	2.95	0	0	0	3.99	3.91176	2.25	4	4	1	1	2	1
170289	47	1	103	67	90	207	8.92	13.98	1.56726	42.75	7.49	6.36016	8.04	21.7776	11.44	3.4	4.58	242.08	57.64	5.25	3.82	0.68	1.5	1.75	0	0	0	2.32	1.54667	1.91667	1	1	3	0	2	1
170873	78	0	154	78	97	175	12.01	17.25	1.4363	42.8	11.05	7.47806	11.22	26.8544	16.81	5.59	5.51	262.24	103.58	7.09	3.88	1.54	1.16	2.07	1	1	0	2.72	2.34483	3.75	2	1	1	0	3	2
171435	50	1	132	72	76	269	17.4	18.54	1.06552	42.81	19.98	7.55729	17.62	23.833	22.97	5.35	5.64	344.44	58.39	5.88	6.59	2.01	1.15	4.12	0	0	0	5.44	4.73043	1	4	4	1	0	2	1
171695	32	1	111	61	82	264	12	17	1.41667	49.73	6	6.37341	5.59	22.5896	8.25	2.66	4.35	270.13	55	5.32	5.07	0.68	1.22	2.82	0	0	0	3.85	3.15574	8	4	3	2	0	1	1
171711	72	1	135	63	101	254	12.74	16.46	1.29199	42.49	26.86	6.98784	8.75	30.1038	13.47	4.72	6.49	221.45	54.92	6.25	4.45	1.07	1.44	2.53	0	0	0	3.01	2.09028	1.75	2	2	3	0	3	3
172653	47	1	125	80	89	309	11.43	16.81	1.47069	46.43	13.98	6.71605	7.45	25.462	11.46	4.01	6.04	320.41	58.73	4.9	4.63	1.04	1.55	2.42	0	0	0	3.08	1.9871	5.08333	2	2	3	0	2	2
172775	39	1	112	69	84	350	10.88	13.92	1.27941	45.2	8.39	7.30119	5.29	24.4646	7.71	2.42	4.24	276.9	60.54	5.35	5.12	1.71	1.28	2.84	0	0	0	3.84	3	5.33333	3	3	2	0	1	1
173226	52	0	109	69	99	284	19	20	1.05263	43.6	25	6.60871	11.09	28.0557	17.2	6.11	6.32	344	87	5.03	5.18	0.91	1.06	3.07	0	1	0	4.12	3.88679	2	4	4	1	1	2	2
173326	43	1	122	80	74	243	12.2	17.48	1.43279	42.83	9.13	6.51162	6.31	19.9573	9.36	3.05	5.43	263.67	49.41	6.02	3.53	0.69	1.31	1.37	0	0	0	2.22	1.69466	2.41667	1	1	2	0	2	1
173501	50	0	117	80	86	269	25	24	0.96	45.4	19	6.72547	6.79	26.9274	10.17	3.38	5.36	288.16	63	5.78	5.13	0.89	1.25	2.85	0	0	0	3.88	3.104	8	4	3	2	0	2	2
173714	50	1	96	62	79	148	20.33	22.99	1.13084	41.37	10.01	7.3237	5.66	23.2434	8.11	2.45	3.97	329.13	58.18	5.44	5.38	1.72	1.45	2.26	0	0	0	3.93	2.71034	2.25	3	3	3	1	2	1
173808	41	1	95	60	73	251	7.78	9.85	1.26607	44.05	8.18	6.77706	7.28	18.4965	10.04	2.76	4.49	213.66	54.49	5.11	5.52	1.06	1.39	3.25	0	0	0	4.13	2.97122	2	3	4	2	0	2	1
173826	83	1	160	94	87	154	14.24	21.71	1.52458	44.61	17.55	7.83555	8.64	25.4028	12.82	4.18	8.14	337.41	79.13	8.77	4.39	1.78	1.16	2.44	1	1	0	3.23	2.78448	1.91667	3	2	1	0	3	2
174346	55	1	126	74	89	255	23	22	0.956522	48.9	15	6.80524	7.85	26.7094	10.64	2.79	4.48	240	46	6.26	6.34	0.89	1.65	3.41	0	0	0	4.69	2.84242	4.33333	3	4	4	1	2	2
174998	45	1	130	73	72	240	10.57	16.22	1.53453	41.76	14.64	7.25906	7.92	21.3039	10.78	2.86	7.4	261.62	57	5.07	5.01	1.73	1.38	2.85	0	0	0	3.63	2.63043	3.25	3	3	2	0	2	1
175017	78	1	152	72	91	173	27.17	25.7	0.945896	43.42	13	7.39034	8.57	23.7253	12.71	4.14	4.91	277.33	62.78	6.58	4.14	1.52	1.59	1.92	1	1	0	2.55	1.60377	3.58333	1	1	3	0	3	1
175137	48	1	129	70	71	269	11.45	16.41	1.43319	43.53	8.83	6.7467	8.79	23.7332	11.55	2.76	5.17	289.42	73.56	5.59	6.35	0.94	1.74	3.82	0	1	0	4.61	2.64943	1.83333	3	4	4	0	2	1
175582	43	1	109	64	77	257	7.5	14.71	1.96133	43.13	9.42	7.38918	11.94	22.0386	17	5.06	4.54	196.23	54.29	5.55	4.29	1.8	1.14	2.42	0	0	0	3.15	2.76316	5.08333	3	2	1	0	2	1
175692	46	1	136	80	87	304	9.87	17.48	1.77102	40.17	16.51	6.92815	7.95	29.3333	10.76	2.81	6.4	275.82	69.02	5	5.54	1.26	1.82	2.7	0	0	0	3.72	2.04396	6.16667	2	3	4	0	2	2
175842	48	1	127	69	87	264	44.86	42.59	0.949398	44.78	37.44	6.88202	15.06	25.3515	20.55	5.49	3.79	311.12	63.4	4.7	5.28	1.28	1.74	2.55	0	1	0	3.54	2.03448	3.66667	2	3	4	0	2	2
176149	64	0	134	82	85	154	26.16	27.1	1.03593	43.05	21.41	6.75738	10.81	25.5296	16.33	5.52	6.64	401.86	87.38	5.65	4.32	0.94	1.08	2.69	0	0	0	3.24	3	1	3	2	1	0	3	2
176999	63	0	118	79	84	225	16.22	18.81	1.15968	43.36	15.63	6.6669	12.87	21.8871	19.6	6.73	6.09	375.19	71.79	6.22	4.53	0.78	1.58	2.28	0	0	0	2.95	1.86709	2	2	2	3	0	3	1
177326	43	1	117	71	76	251	14.7	18.53	1.26054	43.83	9.08	6.38831	8.63	24.6548	12.48	3.85	4.1	242.83	47.25	5.03	5.1	0.73	1.99	2.43	0	0	0	3.11	1.56281	1	1	2	4	0	2	1
177394	76	1	158	87	88	243	23.27	23.95	1.02922	43.11	27.63	8.19539	10.5	27.4714	13.62	3.12	6.66	329.93	73.11	6.18	6.12	3.62	1	4.1	0	1	0	5.12	5.12	1.91667	4	4	1	1	3	2
177547	59	0	106	69	100	290	17.94	16.57	0.923634	46.05	32.81	8.05377	7.83	24.5675	11.15	3.32	4.56	358.14	66.82	8.63	5.22	2.25	0.96	3.39	1	0	0	4.26	4.4375	0.916667	4	4	1	0	2	1
177765	50	0	117	77	83	177	21.46	19.89	0.926841	45.75	19.2	6.76667	9.37	21.2665	15.82	6.45	4.84	296.74	83.1	5.47	3.45	0.98	1.16	1.88	0	0	0	2.29	1.97414	1.16667	2	1	1	0	2	1
177898	50	0	124	81	79	157	18.25	18.38	1.00712	47.51	19.02	6.69242	12.3	22.2656	16.84	4.54	5.85	419.04	80.53	5.53	6.3	0.9	1.27	4.19	0	0	0	5.03	3.96063	1.16667	4	4	2	0	2	1
177968	46	1	115	59	89	360	8.63	11.52	1.33488	45.4	12.5	7.35588	6.79	24.3046	10.01	3.22	3.96	316.68	63.32	4.93	4.95	1.96	1.16	2.82	0	0	0	3.79	3.26724	2.91667	4	3	1	1	2	1
178042	37	1	134	86	74	311	15	18	1.2	45.81	19	6.65141	9.32	22.8329	14.31	4.99	4.8	357.46	53	5.62	5.39	0.85	1.78	2.5	0	0	0	3.61	2.02809	1.91667	2	3	4	0	1	1
178106	52	1	100	60	67	188	31.3	29.19	0.932588	49.21	19.3	7.18796	10.97	20.4467	16.01	5.04	5.14	380.32	51.09	5.41	4.63	1.51	2.29	1.63	0	0	1	2.34	1.02183	4.83333	1	1	4	0	2	1
178199	55	0	121	77	100	245	19.51	13.84	0.70938	44.63	19.44	7.99869	7.08	28.0822	9.74	2.66	6.36	448.08	102.31	9.88	5.25	1.86	1.2	3.07	1	0	1	4.05	3.375	4.83333	4	4	2	1	2	2
178548	48	1	133	82	73	272	44	33	0.75	42.8	32	6.36644	9.6	25.1532	14.5	4.9	4.2	346	69	4.79	4.71	0.75	1.39	2.72	0	0	0	3.32	2.38849	3	3	2	2	0	2	2
179025	47	1	115	77	94	214	28	24	0.857143	46.5	8	6.13912	12.86	26.7539	17.77	4.91	3.75	240	52	5.3	5.27	0.54	2.02	2.48	0	0	0	3.25	1.60891	7.25	1	2	4	0	2	2
179270	48	1	125	76	72	317	19.95	22.89	1.14737	46.73	9.42	7.36361	6.87	21.0938	8.69	1.82	4.11	249.92	53.18	5.38	6.26	1.81	1.93	3.4	0	0	0	4.33	2.24352	3.16667	2	4	4	0	2	1
179275	69	1	111	58	76	192	18.48	19.34	1.04654	48.55	20.48	7.04701	4.47	20.9644	6.95	2.48	4.46	283.6	57	7.24	5.52	0.98	1.56	3.42	1	0	0	3.96	2.53846	1.83333	3	4	3	1	3	1
179475	51	0	111	61	80	146	17.37	22.38	1.28843	43.74	8.6	6.5087	11.5	22.7244	18.8	7.3	4.24	364.17	91.76	4.99	4.49	0.83	1.41	2.33	0	0	0	3.08	2.1844	6	2	2	3	0	2	1
179482	46	0	108	62	83	189	21	23	1.09524	47.7	15	6.54932	6.98	25.0399	10.25	3.27	5.35	523	68	5.46	5	0.79	1.68	2.7	0	0	1	3.32	1.97619	6.91667	2	2	4	0	2	2
179696	43	1	104	68	83	250	10	12	1.2	44.9	6	6.65858	4.73	23.1247	7.12	2.39	6.19	218.09	40.65	5.94	4.81	0.81	1.39	2.42	0	0	0	3.42	2.46043	8.08333	3	3	2	0	2	1
179741	59	0	143	78	94	142	30.87	31.18	1.01004	44.99	112.49	7.57625	12.8	24.6914	18.82	6.02	4.6	415.88	68.71	5.5	4.23	2.19	1.44	1.98	0	1	0	2.79	1.9375	1.58333	2	2	3	1	2	1
179844	56	1	141	75	89	227	16.32	18.3	1.12132	47.05	7.35	6.20862	8.01	22.5896	10.6	2.59	4.42	316.35	43.96	4.72	6.37	0.65	2.18	3.44	0	1	0	4.19	1.92202	1.25	2	4	4	0	2	1
180159	50	1	112	61	75	187	11.93	18.93	1.58676	43.59	7.32	8.01777	9.09	22.5827	12.13	3.04	2.79	194.71	46.42	5.16	5.09	3.63	1.6	2.41	0	0	0	3.49	2.18125	5.75	2	3	3	0	2	1
180210	54	0	155	85	100	259	29.67	25.96	0.874958	46.09	70.93	7.25457	10.92	30.0712	14.87	3.95	5.52	528.32	98.32	5.94	5.24	1.47	1.09	3.23	0	1	1	4.15	3.80734	1.41667	4	4	1	0	2	3
180309	47	1	143	86	84	190	18.99	20.57	1.0832	46.56	16.22	6.8474	8.13	26.5021	10.7	2.57	5.14	391.28	56.92	5.87	5.72	0.99	1.41	3.68	0	1	1	4.31	3.05674	1.08333	4	4	3	0	2	2
180505	58	0	154	98	97	272	27.71	20.61	0.743775	46.66	17.18	7.23619	15.14	26.8923	22.03	6.89	6.86	405.45	84.68	6.08	4.98	1.41	1.32	3.1	0	1	0	3.66	2.77273	0.916667	3	3	2	1	2	2
180515	50	0	125	72	82	223	13.85	15.89	1.14729	47.48	12.24	8.10094	6.28	19.79	8.12	1.84	6.41	448.66	80.2	5.67	7.18	3.59	1.41	4.18	0	0	1	5.77	4.0922	0.916667	4	4	3	0	2	1
180542	41	1	134	79	82	174	29.07	23.57	0.810802	44.95	11.77	7.02455	3.87	24.3375	5.97	2.1	4.41	261.96	48.22	5.42	3.8	1.28	1.17	2.06	0	0	0	2.63	2.24786	2	2	1	1	1	2	1
181016	71	0	154	90	106	226	25.8	24.58	0.952713	48.91	20.15	6.63228	7.33	30.0947	13.97	6.64	5.11	378.72	85.04	5.15	4.86	0.91	1.07	3.05	0	1	0	3.79	3.54206	2	4	3	1	1	3	3
181246	57	0	105	68	91	210	20.02	18.8	0.939061	44.19	16.67	6.84494	7.32	23.0546	10.13	2.81	4.67	317	83.52	5.27	5.9	1.1	1.18	4.18	0	0	0	4.72	4	1.83333	4	4	1	0	2	1
181258	40	1	103	62	70	232	16.9	19.21	1.13669	48.79	19.82	6.63788	3.58	22.151	7.11	3.53	3.47	248.4	45	5.48	3.84	0.86	1.6	1.95	0	1	0	2.24	1.4	1.66667	1	1	3	0	2	1
181610	52	1	145	88	82	237	27	22	0.814815	45.11	17	6.73132	10.17	21.048	15.73	5.56	4.76	293.52	51	5.39	5.49	0.96	1.04	3.15	0	1	0	4.45	4.27885	8	4	4	1	0	2	1
181628	43	1	98	65	84	231	13.95	17.79	1.27527	43.34	11.68	6.75958	6.94	25.0657	9.52	2.58	2.98	156.42	48.55	5.27	4.92	1.01	1.47	3.23	0	0	0	3.45	2.34694	0.583333	2	3	3	0	2	2
181638	73	1	136	68	92	212	12.61	17.73	1.40603	45.64	12.32	7.37481	7.69	24.7475	10.43	2.74	4.16	338.42	57.65	5.05	5.47	1.95	1.09	3.16	0	0	0	4.38	4.01835	3.16667	4	4	1	0	3	1
181836	59	0	123	73	93	291	19.23	19.54	1.01612	45.07	17.21	6.60654	10.86	25.1808	16.7	5.84	4.38	470.5	68.17	5.57	4.03	0.82	1.44	1.83	0	0	1	2.59	1.79861	0.916667	1	1	3	0	2	2
181917	58	0	117	74	92	180	33.09	26.4	0.797824	46.76	17.12	6.81411	15.16	25.4028	24.11	8.95	5.03	304.86	70.44	8.03	3.15	0.7	1.07	1.8	1	0	0	2.08	1.94393	1	2	1	1	1	2	2
181938	49	0	116	67	91	142	30.23	21.39	0.707575	43.03	19.84	7.36178	12.51	27.3982	15	2.49	6.07	373.06	82.85	6.48	4.34	1.5	0.89	2.36	0	0	0	3.45	3.8764	3.91667	4	3	1	0	2	2
182512	48	1	117	70	71	202	21.9	22.11	1.00959	50.68	13.4	6.67944	8.99	17.5697	12.31	3.32	5.85	264.98	59.95	5.34	6.05	0.92	1.88	3.16	0	0	0	4.17	2.21809	5.66667	2	4	4	0	2	1
182641	50	1	120	64	81	201	13	19	1.46154	43	14	6.61148	9.7	21.9713	13.76	4.06	4.48	289	49	5.4	5.98	0.85	1.49	3.44	0	0	0	4.49	3.01342	8	3	4	3	0	2	1
183287	34	1	109	66	67	252	9.06	13.01	1.43598	46.35	8.36	6.62704	6.85	21.0077	10.44	3.59	4.02	235.9	48.48	5.55	4.22	0.84	1.59	2.06	0	0	0	2.63	1.65409	6.08333	1	1	3	0	1	1
183354	57	0	134	80	90	252	16	18	1.125	47.15	23	6.24636	13.67	26.079	18.8	5.13	5.77	381.82	76	5.31	5.93	0.6	1.25	3.92	0	0	0	4.68	3.744	8	4	4	2	1	2	2
183461	59	1	144	84	87	286	13	17	1.30769	44	18	7.15015	5.3	25.2363	8.7	3.4	5.2	252.17	48	6.9	4.76	1.14	1.06	2.94	0	1	0	3.7	3.49057	3.16667	4	3	1	1	2	2
183978	56	0	134	79	97	241	14.66	17.62	1.20191	49.26	46.69	8.03227	6.71	26.8406	9.27	2.56	4.96	421.8	65.76	9.95	6.67	1.91	1.73	3.57	1	0	1	4.94	2.85549	0.916667	3	4	4	0	2	2
184228	42	1	103	52	86	187	15	18	1.2	48.4	9	6.26742	6.98	20.9366	11.33	4.35	4.99	198	39	4.93	3.66	0.66	1.23	1.74	0	0	0	2.43	1.97561	3.08333	2	1	2	0	2	1
184789	44	0	132	81	80	229	24.72	23.04	0.932039	51.58	29.96	7.04977	12.48	23.7387	16.57	4.09	6.19	498.08	81.22	5.88	6.46	1.21	1.65	3.92	0	0	1	4.81	2.91515	2	3	4	4	0	2	1
184979	57	1	106	58	71	258	8.2	13.19	1.60854	44.1	10.22	7.18789	10.11	18.902	14.4	4.29	7.93	226.9	66.7	5.17	4.95	1.58	1.76	2.84	0	0	0	3.19	1.8125	1	1	2	4	0	2	1
185195	57	0	121	88	101	211	20.13	17.14	0.851465	45.88	23.59	6.92337	14.56	27.1605	21.73	7.17	6.48	379.81	97.99	5.7	4.7	1.1	1.47	2.58	0	0	0	3.23	2.19728	2.75	2	2	3	0	2	2
185687	61	1	175	109	67	285	22.64	27.98	1.23587	46.83	13.54	7.93018	17.68	20.1348	23.39	5.71	3.4	298.55	48.79	6	6.3	2.86	1.97	3.17	0	1	0	4.33	2.19797	2.58333	2	4	4	0	3	1
185713	63	0	135	82	89	201	26	18	0.692308	47.18	22	7.42248	26.71	23.8087	32.08	5.37	4.2	228	71	5.77	5.38	1.79	1.24	2.94	0	0	0	4.14	3.33871	6.33333	4	4	2	0	3	1
185735	41	1	129	74	88	287	14	20	1.42857	45.35	9	6.08233	6.56	27.2817	10.56	4	3.95	211.99	55	5.2	3.73	0.52	1.11	1.8	0	0	0	2.62	2.36036	4	2	1	1	0	2	2
185805	63	1	135	74	79	200	18.39	19.88	1.08102	46.37	13.88	6.68577	7.1	22.8624	10.3	3.2	3.91	237.62	49.21	6.18	4.82	0.8	1.65	2.5	0	0	0	3.17	1.92121	0.583333	2	2	4	0	3	1
186191	52	1	117	73	76	283	21.44	18.67	0.870802	44.02	15.17	6.42538	10.98	21.9363	15.13	4.15	6.65	470.7	51.18	5.22	5.49	0.73	1.66	3.41	0	0	1	3.83	2.30723	1.08333	2	3	4	1	2	1
187139	45	1	115	75	75	162	9.09	11.68	1.28493	45.74	11.05	6.17989	10.04	22.5827	15.44	5.4	5.42	228.58	56.86	5.23	4.18	0.57	1.76	1.83	0	0	0	2.42	1.375	6	1	1	4	0	2	1
187662	40	1	108	66	79	197	36.82	30.35	0.940594	51.79	16.55	7.10569	15.79	20.9366	20.22	4.43	5.58	269.09	54.55	4.95	5.18	1.52	1.47	2.9	0	1	0	3.71	2.52381	2.25	3	3	3	0	2	1
187964	41	1	135	79	80	258	8.12	13.32	1.64039	39.34	11.08	6.96186	4.77	22.8625	6.72	1.95	3.56	266.99	45.64	5.43	5.31	1.2	1.69	2.99	0	0	0	3.62	2.14201	0.666667	2	3	4	0	2	1
188309	57	0	140	84	95	212	13.4	16.17	1.20672	42.79	35.21	8.01748	12.47	26.5338	16.78	4.31	3.4	408.45	82.61	6.18	6.15	3.03	0.96	4.18	0	0	0	5.19	5.40625	2.08333	4	4	1	1	2	2
188325	55	0	131	79	93	274	22.27	19.71	0.885047	51.75	33.05	6.49922	8.85	26.2976	18.03	9.18	6.13	432.2	76.38	5.62	4.65	0.73	1.4	2.65	0	0	1	3.25	2.32143	2.83333	2	2	3	1	2	2
188534	48	1	132	69	80	180	15.16	22.05	1.45449	48.86	5.66	6.93615	10.25	18.9388	14.53	4.28	4.7	190.79	57.58	5.62	5.84	1.13	1.78	2.87	0	0	0	4.06	2.2809	2	2	4	4	0	2	1
188861	65	0	176	97	83	286	10.03	17.8	1.77468	44.62	22.77	7.9181	8.82	23.5078	13.22	4.4	5.06	267.98	79.07	6.92	4.82	2.45	1.23	2.75	0	1	0	3.59	2.9187	5.66667	3	3	2	0	3	1
189081	55	1	137	61	69	217	13.66	21.97	1.60835	43.52	9.62	6.81274	7.13	20.7967	9.23	2.1	4.89	228.22	52.58	5.67	6.1	0.99	2.23	2.64	0	0	0	3.87	1.73543	5.25	1	3	4	0	2	1
189339	73	0	132	75	82	141	23	29	1.26087	40.6	13	6.76913	9.6	23.255	14.4	4.8	4.7	414.57	62	5.54	5.36	0.97	1.53	2.88	0	0	0	3.83	2.50327	3	3	3	3	0	3	1
189483	43	1	115	71	65	253	16.36	25	1.5	45.4	9.46	6.79034	17.25	17.5278	19.44	2.19	5.74	293.39	52.63	4.99	4.75	1.1	2.01	1.83	0	0	0	2.74	1.36318	3.08333	1	1	4	0	2	1
189690	40	1	115	64	74	227	8.13	10.56	1.29889	46.23	10.9	6.83791	21.21	21.9261	30.73	9.52	2.62	246.84	61.75	4.92	3.55	1.17	1.63	1.38	0	0	0	1.92	1.17791	4.25	1	1	4	0	2	1
191127	44	1	130	79	91	233	14	16	1.14286	42.96	10	6.63771	6.4	26.5731	9.48	3.08	7.77	252.71	64	5.89	5.27	0.8	1.31	3.02	0	1	0	3.96	3.0229	5.5	3	4	2	1	2	2
191275	49	1	114	74	80	198	23.36	29.81	1.27611	44.6	9.74	6.8515	10.01	21.0077	14.28	4.27	4.11	256.73	47.65	5.21	4.29	1.12	1.5	2.22	0	0	0	2.79	1.86	1.91667	2	2	3	0	2	1
191632	82	1	139	57	90	190	16	20	1.25	42.3	10	7.36957	8.9	27.4762	12.8	3.9	5.8	369	60	6.32	5.61	1.55	1.26	3.4	0	0	1	4.35	3.45238	2	4	4	2	0	3	2
192020	56	0	121	89	75	227	11.21	26.39	2.35415	46.62	39.17	7.37018	21.52	21.875	28.75	7.23	4.73	442.02	88.01	8.45	6.17	1.16	2.12	3.33	1	0	1	4.05	1.91038	0.916667	2	4	4	0	2	1
192239	62	0	177	109	93	310	21.6	16.2	0.75	49.27	34.97	7.71556	8.25	28.4055	13.96	5.71	4.63	322.1	78	6.41	5.17	2.16	1.52	3.45	0	1	0	3.65	2.40132	2	3	3	3	1	3	2
192373	52	1	108	61	79	253	12.42	16.94	1.36393	42.91	7.82	6.74245	7.7	24.0238	11.42	3.72	4.71	279.39	52.35	4.89	3.6	1.07	1.64	1.59	0	0	0	1.96	1.19512	4.75	1	1	4	0	2	1
192559	66	1	168	78	90	207	18.71	21.29	1.13789	50.08	16.64	7.74847	9.19	27.2932	17.49	8.3	6.94	411.83	69.89	5.42	5.46	2.64	0.89	3.21	0	1	1	4.57	5.13483	3.91667	4	4	1	1	3	2
193434	43	1	115	80	71	327	33	31	0.939394	47.3	9	7.07963	8.34	19.313	11.1	2.76	3.81	233	47	6.16	6.87	1.19	1.55	3.85	0	0	0	5.32	3.43226	8	4	4	3	0	2	1
193479	52	1	147	86	76	287	19.54	18.72	0.958035	47.48	18.56	8.33942	6.67	21.6128	8.97	2.3	8.16	211.29	52.5	6.89	6.86	3.75	1.45	3.43	0	1	0	5.41	3.73103	5.66667	4	4	3	0	2	1
193600	45	0	121	73	84	226	38.51	27.65	0.717995	45.98	21.17	7.23759	15.65	26.2649	18.93	3.28	5.15	428.67	86.75	5.84	4.33	1.47	1.23	2.18	0	0	1	3.1	2.52033	2.5	3	2	2	0	2	2
193889	51	0	137	87	79	237	22	26	1.18182	49.85	9	6.98755	7.99	24.539	12.55	4.56	4.89	375.17	90.89	5.48	5.09	1.22	1.32	2.82	0	0	0	3.77	2.85606	3.08333	3	3	2	1	2	1
193980	45	0	127	72	82	287	28.44	16.14	0.567511	47.44	79.7	6.8925	12.95	20.9042	21.23	8.28	4.01	293.12	63.94	5.38	3.28	1.13	0.94	1.87	0	0	0	2.34	2.48936	1.08333	3	1	1	1	2	1
194071	48	1	109	63	88	246	10.47	15.21	1.45272	47.15	10.7	7.33429	9.78	25.1486	12.88	3.1	3.34	270.64	48.45	5.03	6.34	1.88	1.28	3.63	1	0	0	5.06	3.95312	5.83333	4	4	2	1	2	2
194174	56	0	128	77	87	183	34.33	25.85	0.752986	44.77	18.71	7.21032	8.06	21.2228	10.79	2.73	7.58	343.37	75.84	6.01	5.82	1.39	1.56	3.2	0	0	0	4.26	2.73077	2	3	4	3	1	2	1
194409	45	1	118	66	76	211	22.21	19.55	0.880234	47.06	11.7	6.52066	12.12	21.875	17.54	5.42	5.27	265.77	47.81	5.05	4.83	0.83	1.58	2.45	0	0	0	3.25	2.05696	6.16667	2	2	3	0	2	1
194447	49	1	148	87	79	166	14.83	20.96	1.41335	45.03	13.8	6.74074	11.24	19.5717	15.82	4.58	5.46	328.92	60.5	5.33	4.96	0.98	1.42	2.9	0	1	0	3.54	2.49296	0.833333	3	3	3	0	2	1
194515	54	1	137	87	70	406	11.84	19.11	1.61402	45.86	15.16	7.79003	7.28	20.7031	10.62	3.34	4.31	220.52	41.96	5.65	4.45	2.64	1.33	2.33	0	0	0	3.12	2.34586	5.66667	2	2	2	0	2	1
194786	44	1	127	75	81	248	13	20	1.53846	42.09	10	5.9435	5.64	23.4375	7.77	2.13	5.01	256.1	60	5.23	6.04	0.45	1.94	3	0	0	0	4.1	2.1134	8.08333	2	4	4	0	2	1
197820	53	0	116	75	75	219	9.04	18.69	2.06748	48.77	17.21	6.65954	7.74	21.5645	10.14	2.4	6.01	317.98	70.91	5.6	4.94	0.86	1.4	2.74	0	0	0	3.54	2.52857	6.08333	3	3	3	0	2	1
198112	40	1	107	63	86	254	13.82	14.01	1.01375	51.23	9.65	6.14069	10.5	21.875	14.81	4.31	6.96	322.59	52.35	4.55	5.36	0.63	2.21	2.15	0	0	0	3.15	1.42534	6.16667	1	2	4	0	2	1
198126	52	0	126	85	85	156	15.45	19.23	1.24466	50.9	31.85	6.57432	9.83	20.148	15.69	5.86	3.64	416.71	78.65	5.46	4.37	0.81	2.04	1.76	0	0	0	2.33	1.14216	4.25	1	1	4	0	2	1
198492	59	1	115	64	76	252	23.91	22.42	0.937683	44.4	22.18	7.24268	9.44	21.9363	12.27	2.83	5.66	266.19	76.13	5.91	7.24	1.46	1.43	4.64	0	0	0	5.81	4.06294	0.583333	4	4	3	0	2	1
198510	78	1	157	64	93	242	14.46	19.02	1.31535	51.01	11.29	7.63103	5.73	23.7118	12.77	7.04	6.21	447.43	98.98	6.03	5.44	2.11	1.41	2.89	0	1	1	4.03	2.85816	0.75	3	4	3	0	3	1
198573	55	0	118	79	85	305	19.7	20.22	1.0264	40.84	10.15	7.20009	6.61	22.9591	9.09	2.48	4.34	305.73	85.63	5.44	4.87	1.52	1.12	2.72	0	0	0	3.75	3.34821	3.91667	4	3	1	0	2	1
198719	63	0	153	88	83	263	16.11	21.23	1.31782	46.73	26.09	7.18047	10.57	22.7732	14.2	3.63	4.34	385.57	76.4	5.71	6.45	1.42	1.75	3.72	0	1	0	4.7	2.68571	1	3	4	4	1	3	1
199106	73	0	114	75	93	190	23.99	28.97	1.20759	47.19	16.06	6.81691	7.64	22.9926	10.73	3.09	5.85	365.64	82.81	5.42	6.35	1.04	1.26	4.08	0	1	0	5.09	4.03968	3.91667	4	4	2	0	3	1
199465	42	1	119	67	71	153	17	20	1.17647	47.15	16	6.15647	7.94	21.7738	11.38	3.44	4.38	227.14	58	5.71	5.56	0.51	1.94	2.46	0	0	0	3.62	1.86598	7.91667	2	3	4	0	2	1
199626	52	1	112	85	77	237	10.48	16.57	1.58111	46.51	8.6	7.40448	8.96	20.0474	12.17	3.21	2.99	333.16	52.77	6.34	4.79	1.6	1.42	2.85	0	0	0	3.37	2.37324	1.66667	2	3	3	0	2	1
199885	44	1	127	83	78	187	12.32	21.76	1.76623	45.17	13.19	7.07212	7.1	23.03	10.58	3.48	3.75	252.82	51.5	5.16	4.35	1.41	1.17	2.58	0	0	0	3.18	2.71795	5.08333	3	2	1	0	2	1
199928	39	1	136	78	70	227	10.59	14.5	1.36922	44.14	12.51	7.48428	5.81	23.8087	8.84	3.03	3.24	272.23	69.59	6.07	3.75	1.81	1.7	1.5	0	0	0	2.05	1.20588	4	1	1	4	0	1	1
200031	50	1	130	80	77	222	48.82	45.02	0.922163	45.1	31.05	6.90183	7.39	21.2084	10.06	2.67	4.74	228.25	54.44	5.29	4.96	1.16	1.4	2.8	0	0	0	3.56	2.54286	4.08333	3	3	3	0	2	1
200085	54	0	107	68	84	163	22.58	20.66	0.914969	43.07	20.72	7.26462	11.01	23.3234	16.49	5.48	6.02	359.31	69.33	5.25	3.79	1.68	1.4	1.93	0	0	0	2.39	1.70714	1.75	1	1	3	0	2	1
200431	36	1	133	82	69	280	16.73	20.44	1.43626	47.48	12.74	7.14722	2.93	20.9644	7.23	4.3	5.79	309.59	50.4	5.06	4.78	1.55	1.51	2.41	0	0	0	3.27	2.16556	3.08333	2	2	3	0	1	1
201155	44	1	114	70	72	300	8.93	13.79	1.54423	45.56	14.25	6.67516	6.53	22.9854	10.36	3.83	3.51	311.48	49.01	5.26	3.63	0.93	1.07	1.94	0	1	0	2.56	2.39252	5.08333	3	1	1	0	2	1
201531	54	0	129	84	89	228	16.52	19.14	1.1586	47.82	29.67	7.01873	10.85	23.3887	16.59	5.74	7.85	336.09	72.99	8.31	4.59	0.83	1.38	2.63	1	1	0	3.21	2.32609	1.5	2	2	2	1	2	1
201960	46	0	146	93	95	234	25	17	0.68	45.2	26	7.08442	13.2	30.1038	21	7.8	5.8	374.45	86.77	5.94	4.43	1.24	1.36	2.27	0	1	0	3.07	2.25735	1	2	2	2	1	2	3
202564	51	0	107	69	94	183	35.65	22.48	0.630575	46.41	12.74	7.77354	6.76	25.9909	10.9	4.14	5.34	328.34	79.94	5.6	4.05	2.62	0.93	2.47	0	0	0	3.12	3.35484	1.41667	4	2	1	0	2	2
202681	25	1	135	89	81	243	9.1	14.89	1.63626	48.14	8.45	7.26311	6.9	20.202	10.18	3.28	4.97	230.47	49.04	5.47	4.25	1.61	1.93	1.99	0	0	0	2.32	1.20207	4.58333	1	1	4	0	1	1
202713	54	1	135	81	82	299	19.14	20.09	1.04963	49.86	11.02	7.56569	20.34	20.8325	27.42	7.08	3.61	226.97	55.46	6.05	4.81	1.97	1.34	2.8	0	0	0	3.47	2.58955	4	3	3	2	0	2	1
202951	40	1	114	72	93	239	16.73	16.98	1.01494	45.47	17.89	6.92646	7.35	29.7521	10.85	3.5	3.73	311.21	41.62	5.33	4.32	1.18	1.28	2.26	0	0	0	3.04	2.375	0.75	2	2	2	1	2	2
203065	72	1	132	68	82	227	16.38	18.75	1.14469	42.32	29.25	7.37612	15.2	23.833	19.18	3.98	5.39	311.36	62.36	5.94	6.7	1.66	1.69	4.06	0	0	0	5.01	2.9645	1.91667	3	4	4	1	3	1
203253	53	1	136	75	89	199	14.26	19.31	1.35414	43.87	11.96	7.29813	5.23	25.4327	9.43	4.2	5.41	333.74	61.57	5.63	4.08	1.62	1.25	2.11	0	0	0	2.83	2.264	2.08333	2	2	2	0	2	2
203405	43	1	115	69	85	243	15.87	17.79	1.12098	46.42	12.55	6.69771	16.18	22.2063	22.97	6.79	4.52	250.55	54.73	5.38	4.5	0.93	1.71	2.01	0	0	0	2.79	1.63158	6	1	2	4	0	2	1
203681	47	1	132	78	82	272	11.58	13.91	1.20121	44.04	8.45	7.47621	11.01	25.8166	14.86	3.85	5.27	245.29	58.44	4.56	5.57	2.39	1.38	2.7	0	0	0	4.19	3.03623	5	3	4	2	0	2	2
204052	82	0	134	64	96	166	16.28	29.63	1.82002	42.16	14.34	7.63077	17.25	26.9598	20.93	3.68	5.55	317.33	89.66	6.36	5.28	2	1.87	2.18	1	1	0	3.41	1.82353	2.25	1	3	4	0	3	2
204540	48	1	127	70	84	283	14.72	14.38	0.976902	43.12	12.59	6.54993	6.95	26.0375	9.94	2.99	4.12	226.17	47.54	5.2	4.99	0.83	1.6	2.72	0	0	0	3.39	2.11875	1.25	2	3	3	0	2	2
204791	41	1	106	64	69	284	8.44	13.39	1.58649	43.9	11.37	7.15304	6.9	19.1953	10.08	3.18	4.74	277.36	53.73	4.56	5.1	1.73	1.45	2.93	0	0	0	3.65	2.51724	5.08333	3	3	3	0	2	1
204847	50	1	129	79	76	193	15.2	18.76	1.23421	43.18	7.01	6.57374	10.17	24.3418	14.97	4.8	4.25	285.86	60.99	5.2	3.95	0.85	1.56	1.7	0	0	0	2.39	1.53205	4	1	1	3	0	2	1
204895	51	0	156	94	88	310	38	33	0.868421	47.9	39	7.49573	3.9	24.4898	6	2.1	3.9	420	62	5.67	5.68	1.96	1.45	3.06	0	1	0	4.23	2.91724	6.83333	3	4	3	0	2	1
204928	47	0	97	61	81	217	19.27	23.42	1.21536	44.54	18.22	6.11364	6.45	23.5078	9.68	3.23	4.51	332.45	80.58	5.58	4.68	0.5	1.28	3.01	0	0	0	3.4	2.65625	1.08333	3	3	2	0	2	1
204967	49	1	118	72	74	131	15.6	20.47	1.31218	46.03	12.83	6.85813	11.92	24.1288	16.58	4.66	4.82	297.32	69.35	5.34	4.74	1.1	1.48	2.59	0	0	0	3.26	2.2027	3.08333	2	2	3	0	2	1
205076	57	1	122	71	85	199	22.44	25.09	1.11809	42.37	12.77	7.33001	7.65	25.2826	10.68	3.03	4.77	357.38	67.11	5.35	5.96	1.76	1.53	3.58	0	0	0	4.43	2.89542	2.33333	3	4	3	0	2	2
205553	63	0	112	80	80	230	22	20	0.909091	49.35	22	7.15691	18	23.9249	25.94	7.94	3.71	336	66	5.91	5.31	1.34	1.33	2.59	0	0	0	3.98	2.99248	1.66667	3	4	2	1	3	1
205645	41	0	122	76	82	224	18.4	16.71	0.908152	44.8	13.07	7.57699	7.7	23.7387	10.94	3.24	5.52	235.78	71.25	5.74	5.13	2.1	1.35	3.05	0	0	0	3.78	2.8	0.666667	3	3	2	0	2	1
205668	54	0	125	78	81	212	24.94	17.05	0.683641	44.3	67.37	6.78128	6.89	22.5306	10.71	3.82	5.07	328.39	68.07	4.73	4.38	1.15	1.02	2.75	0	0	0	3.36	3.29412	5.91667	4	3	1	0	2	1
205882	55	1	125	67	65	171	17.42	21.25	1.45455	48.86	8.64	7.02294	10.24	19.4674	14.47	4.23	3.96	265.29	56.94	4.81	4.99	1.44	2.29	1.85	0	0	0	2.7	1.17904	3.25	1	1	4	0	2	1
205950	53	1	138	67	82	229	43.67	32.43	0.742615	44.25	16.55	6.8046	7.1	24.7475	10.52	3.42	3.7	290.91	51.92	5.74	4.36	0.97	1.38	2.19	0	0	0	2.98	2.15942	1.08333	2	2	2	0	2	1
205967	45	1	125	83	78	265	16.2	23.69	1.46235	46.14	11.26	6.60334	4.58	20.5499	7.09	2.51	5.3	310.33	80.53	5.42	3.92	0.84	1.45	2.04	0	0	0	2.47	1.70345	5.58333	1	1	3	0	2	1
206295	57	1	144	84	94	232	18.95	18.17	0.958839	42.66	12.27	7.16952	6.9	25.1024	10.7	3.8	5.97	314.66	59.94	6.03	4.2	1.33	1.06	2.63	0	1	0	3.14	2.96226	1.91667	3	2	1	0	2	2
206548	48	1	139	77	74	249	12	20	1.66667	45.85	11	6.38533	14.6	20.6852	21.05	6.45	4.41	341.39	62.45	5.23	5.05	0.7	2.22	2	0	0	0	2.83	1.27477	5.41667	1	2	4	0	2	1
206551	48	1	106	58	76	286	13.59	17.81	1.31052	45.79	10.51	6.3515	10.71	21.7555	16.07	5.36	4.3	189.88	48.29	4.48	4.92	0.79	1.64	2.38	0	0	0	3.28	2	0.75	2	2	4	1	2	1
206577	46	1	132	78	78	220	19.26	21.18	1.09969	47.24	12.19	7.67008	8.4	22.4996	10.73	2.33	6.58	272.48	59.37	5.4	6.86	2.45	1.82	3.45	0	0	0	5.04	2.76923	3.66667	3	4	4	0	2	1
206610	62	0	144	96	85	258	18.25	24.87	1.36274	44.44	18.1	7.76587	4.83	22.0243	7.07	2.24	7.14	283.12	85.69	5.6	3.36	2.6	1.02	1.65	0	1	0	2.34	2.29412	5.91667	2	1	1	0	3	1
206762	49	0	129	82	88	274	24.05	25.94	1.07859	39.98	35.49	6.97944	15.24	27.102	20.1	4.86	6.43	315.04	76.88	5.62	5.32	1.18	1.51	2.98	0	0	0	3.81	2.52318	4	3	3	3	0	2	2
207252	47	1	103	60	68	254	56.72	36.01	0.634873	39.29	6.94	7.1942	7.39	23.3091	10.82	3.43	3.1	315.93	57.02	5.17	3.15	1.59	0.85	1.4	0	0	0	2.3	2.70588	5	3	1	1	0	2	1
207831	43	0	137	91	81	165	22	19.61	0.891364	49.05	19.07	7.73339	9.51	25.3593	14.27	4.76	5.03	304.41	87.43	5.07	5.07	2.78	1.23	2.81	0	1	0	3.84	3.12195	0.916667	4	3	2	1	2	2
208269	54	1	107	61	79	158	17.74	24.36	1.37317	47.04	34.25	7.48299	18.82	22.5827	25.15	6.33	5.53	282.21	60.7	5.25	5.66	2.09	1.33	3.3	0	0	0	4.33	3.25564	2.75	4	4	2	1	2	1
208344	42	1	126	73	70	284	16.56	18.47	1.11534	48.3	20.02	6.32214	9.48	18.6453	12.84	3.36	4.89	197.37	48.32	5.37	6.99	0.64	2.22	3.72	0	0	0	4.77	2.14865	3.41667	2	4	4	0	2	1
208762	58	0	128	97	87	206	22.69	15.73	0.693257	46.17	16.92	7.18397	11.37	24.4418	16.95	5.58	5.08	378.57	68.69	5.73	5.47	1.42	1.03	3.84	0	1	0	4.44	4.31068	1.16667	4	4	1	0	2	1
208889	52	1	132	69	80	326	10.08	18.79	1.86409	46.85	14.37	6.93605	11.9	23.9188	17.81	5.91	3.43	397.47	66.09	5.08	4.85	1.25	1.52	2.35	0	0	1	3.33	2.19079	6	2	3	3	0	2	1
209599	46	1	102	64	70	233	10.03	16.49	1.64407	44.99	6.17	6.61036	20.98	19.4674	28.66	7.68	2.86	243.28	58.67	5.27	5.33	0.87	1.7	2.79	0	0	0	3.63	2.13529	6.08333	2	3	4	0	2	1
209771	44	0	145	100	91	218	24.97	24.32	0.973969	47.62	20.13	7.48509	6.83	24.1115	10.01	3.18	4.54	359.9	78.64	5.39	5.49	2.04	1.07	3.18	0	1	0	4.42	4.13084	0.833333	4	4	1	1	2	1
209928	40	1	125	79	86	303	12.67	12.89	1.01736	46.26	15.04	7.54063	13.33	23.03	17.01	3.68	3.68	309.2	53	6.15	5.38	1.89	1.4	2.73	0	0	0	3.98	2.84286	2.91667	3	4	3	0	2	1
210288	59	0	136	96	103	271	14	17	1.21429	42.5	35	6.23547	7.16	30.4498	10.19	3.03	5.01	273.92	75	5.73	4.65	0.55	1.35	2.63	0	1	0	3.3	2.44444	3	3	2	2	1	2	3
210307	52	1	125	77	91	322	62.45	39.75	0.561849	43.16	39.19	7.52331	5.31	24.281	10.2	4.89	6.22	419.95	63.65	5.95	6.39	1.92	1.2	4.2	0	0	1	5.19	4.325	1.08333	4	4	2	1	2	1
210482	53	1	128	69	72	151	22.88	23.23	1.0153	50.37	9.32	7.28025	7.06	21.7865	11.04	3.98	7.03	235.29	64.67	5.78	4.11	1.55	1.61	1.8	0	0	0	2.5	1.5528	3.41667	1	1	3	0	2	1
210912	66	0	140	75	89	118	38.63	34.45	0.891794	48.6	63.94	7.86962	12.01	25.5102	23.4	11.39	6.85	404.78	76.59	5.96	5.16	2.71	1.35	2.71	0	0	0	3.81	2.82222	3.91667	3	3	2	0	3	2
212120	85	1	174	76	68	291	11.88	27.32	2.29966	43.59	22.19	7.5344	8.22	19.0443	11.23	3.01	5.91	295.73	74.46	5.18	6.71	2.23	1.55	3.6	0	1	0	5.16	3.32903	5.75	4	4	3	0	3	1
212804	73	0	120	77	83	198	15.26	22.75	1.49083	47.5	17.17	6.60492	8.57	23.3887	13.88	5.31	6.28	321.5	62	6	5.42	0.76	1.55	3.49	0	0	0	3.87	2.49677	1.83333	3	3	3	0	3	1
212911	47	1	116	64	69	240	14.57	18.83	1.29238	45.6	22.58	6.47611	5.28	20.0288	7.8	2.52	5.62	286.82	76.48	5.81	4.91	0.69	1.22	3.21	0	1	0	3.69	3.02459	4.91667	3	3	2	0	2	1
213546	63	0	119	84	97	256	39.83	23.93	0.600803	48.8	65.01	6.99746	10.35	25.4327	16.6	6.25	5.46	322.68	59.18	6.37	4.25	1.06	1.38	2.56	0	1	0	2.87	2.07971	2.75	2	2	2	0	3	2
213959	38	1	118	61	79	212	7.95	13.98	1.75849	41.53	14.78	6.94264	7.71	21.4692	12.05	4.34	4.73	247.25	53.24	4.7	3.88	1.36	1.73	1.59	0	1	0	2.15	1.24277	5.83333	1	1	4	0	1	1
214217	40	1	119	67	70	180	9.71	9.95	1.02472	43.14	10.34	6.9876	6.63	20.0288	10.28	3.65	6.04	341.13	56.49	4.81	4.47	1.39	1.37	2.5	0	0	0	3.1	2.26277	6	2	2	2	0	2	1
214339	45	0	114	75	94	252	29.84	14.8	0.495979	46.72	26.26	7.68874	8	27.7177	11.42	3.42	3.78	358.28	49.08	5.81	5.89	2.32	1.29	3.12	0	0	0	4.6	3.56589	1.16667	4	4	2	1	2	2
214438	47	1	105	71	72	232	11.28	18.48	1.6383	45.31	16.97	6.87876	10.85	20.6852	15.86	5.01	5.88	370.44	69.01	5.26	4.42	1.14	1.53	2.03	0	0	1	2.89	1.88889	1	2	2	3	0	2	1
214847	47	1	94	61	76	229	11.33	20.11	1.77493	48.58	11.81	7.13956	14.33	22.4323	19.39	5.06	4.52	280.52	68.96	5.64	6.2	1.38	2.01	3.27	0	0	0	4.19	2.08458	2.91667	2	4	4	0	2	1
215229	54	1	121	68	80	137	20.31	26	1.13175	43.53	13.21	6.95389	11.29	24.0882	14.42	3.13	4.04	250.29	53.38	5.09	3.97	1.27	1.48	1.82	0	0	0	2.49	1.68243	0.916667	1	1	3	0	2	1
215282	67	1	127	82	71	214	25.92	23.54	0.908179	46.94	44.46	6.85966	2.68	21.5045	6.28	3.6	5.63	303.58	57.06	5.3	4.72	1.11	2.03	2.16	0	0	0	2.69	1.32512	3.91667	1	1	4	0	3	1
215446	83	0	156	91	79	132	35.22	29.77	0.845258	49.99	21.4	6.83742	13.14	21.4996	21.07	7.93	6.04	352.2	75	4.96	4.37	1.16	1.37	2.44	0	1	0	3	2.18978	1.58333	2	2	2	0	3	1
215458	45	0	130	80	99	274	28.39	22.26	0.784079	42.17	21.28	6.67245	8.38	28.4053	11.97	3.59	3.21	474.43	81.22	5.19	5.49	0.94	1.02	3.65	0	0	1	4.47	4.38235	2.08333	4	4	1	0	2	2
215481	50	0	119	84	84	204	15.01	16.97	1.13058	52.47	15.68	6.90781	8.15	21.0667	13.2	5.05	5.45	392.09	82.79	5.06	3.83	1.22	1.13	2.36	0	0	0	2.7	2.38938	1	3	1	1	0	2	1
215535	73	0	139	69	84	234	15.39	19.31	1.25471	49.71	9.95	7.29973	4.07	20.7476	13.63	9.56	6.27	425.84	71.41	6.01	5.53	1.52	1.74	2.84	0	0	1	3.79	2.17816	3.91667	2	3	4	0	3	1
215663	42	1	121	79	70	216	9.47	12.84	1.35586	45.12	6.95	6.98038	8.69	21.9363	12.61	3.92	6.92	268.38	65.16	4.81	4.81	1.38	1.33	2.7	0	0	0	3.48	2.61654	4.91667	3	3	2	0	2	1
215668	60	0	114	72	90	156	39	31	0.794872	44.6	19	7.25138	17.1	25.4327	23.7	6.6	4.9	450.18	78.77	5.44	5.55	1.6	1.42	3.03	0	0	1	4.13	2.90845	6	3	4	3	0	2	2
215687	60	0	115	72	93	190	17.67	22.19	1.2558	42.21	14.98	7.26416	16.91	24.7721	26.54	9.63	6.54	403.42	95.07	5.51	4.17	1.6	1.01	2.46	1	0	0	3.16	3.12871	3.91667	4	2	1	0	2	1
215759	68	1	122	76	81	204	39.18	29.52	0.753446	46.56	10.81	7.14942	12.57	21.0938	19.26	6.69	4.14	286.98	55.27	5.91	3.84	1.33	1.59	1.65	0	1	0	2.25	1.41509	2.5	1	1	3	0	3	1
215799	45	1	135	93	84	206	26.99	21.95	0.813264	43.26	8.87	6.28949	7.15	25.8478	11.21	4.06	4.6	277.85	53.06	5.28	4.08	0.63	1.61	1.72	0	1	0	2.47	1.53416	6	1	1	3	0	2	2
216088	47	1	115	65	83	234	21.06	21.18	1.0057	49.24	16.08	6.8767	22.49	23.8281	29.02	6.53	6.12	385.21	68.9	5.49	6.45	1.09	1.65	4.02	0	0	1	4.8	2.90909	2.75	3	4	4	0	2	1
216156	48	1	159	96	76	305	16	17	1.0625	45.01	11	6.80463	6.06	23.03	8.12	2.06	6.29	285.41	56.83	5.8	6.18	0.96	1.54	3.41	0	1	0	4.64	3.01299	8.16667	3	4	3	0	2	1
216166	41	0	124	73	88	231	37.12	33.28	0.896552	49.98	32.51	8.10529	6.86	25.1063	9.48	2.62	5.82	314.86	79.47	5.38	5.73	3.8	1.18	2.93	0	0	0	4.55	3.85593	2.08333	4	4	1	1	2	2
216171	55	1	145	78	73	201	25	27	1.08	47.4	13	6.68924	8.89	23.6832	12	3.11	3.14	253	45	6.28	5.72	0.79	1.61	3.13	0	1	0	4.11	2.5528	4	3	4	3	0	2	1
216661	49	1	105	67	70	415	15.43	18.22	1.18082	44.01	22.16	6.94022	6.99	19.721	9.52	2.53	4.38	309.04	58.63	5.45	5.47	1.17	1.67	3.03	0	0	0	3.8	2.27545	2.16667	2	3	4	0	2	1
216803	75	0	154	61	92	172	17.31	21	1.21317	47.59	18.13	7.8975	10.93	24.4418	17.84	6.91	4.14	384.18	86.07	6.67	3.1	2.49	1.11	1.32	0	1	0	1.99	1.79279	1	1	1	1	0	3	1
217049	49	0	130	79	81	217	21.93	20.06	0.914729	46.86	7.99	7.44599	12.16	25.8645	16.7	4.54	5.29	473.8	86.95	6.22	5.48	1.7	1.82	2.69	0	0	1	3.66	2.01099	4.83333	2	3	4	0	2	2
217489	45	1	128	77	85	298	10.82	14.13	1.30591	40.73	6.96	7.68404	6.99	24.4473	9.57	2.58	3.17	314.79	53.52	6.24	5.52	2.15	1.38	3.21	0	0	0	4.14	3	1.66667	3	4	2	0	2	1
217656	43	1	107	60	76	214	8.84	14.48	1.63801	42.86	6.42	6.30913	7.89	22.0581	11.76	3.87	5.58	269.99	58.18	5.14	3.88	0.66	1.34	2.03	0	0	0	2.54	1.89552	3.83333	2	1	2	0	2	1
217840	50	1	138	82	80	236	63.13	40.87	0.647394	46.48	14.63	6.57649	9.52	23.7387	13.35	3.83	3.91	401.96	59.64	4.98	4.56	0.89	1.78	2.3	0	0	1	2.78	1.5618	1.33333	1	1	4	0	2	1
218009	53	1	113	67	74	225	17.67	17.89	1.01245	46.39	46.6	7.34115	10.39	21.4536	14	3.61	5.27	259.04	51.36	6.95	5.71	1.37	1.29	3.37	0	0	0	4.42	3.42636	1	4	4	2	0	2	1
218034	45	0	111	60	71	192	31	27	0.870968	51.37	16	6.26425	16.21	19.9481	25.42	9.21	5.92	274.44	61	4.99	4.62	0.65	1.33	2.29	0	1	0	3.29	2.47368	8	3	2	2	0	2	1
218158	44	1	143	82	76	291	31	24	0.774194	48.11	23	6.59699	16.98	25.6055	21.5	4.52	3.76	270.6	57	5.8	6.29	0.78	1.49	3.54	0	1	0	4.8	3.22148	1.83333	4	4	3	0	2	2
218294	46	1	133	85	89	255	17.79	26.88	1.51096	44.92	13.54	7.49702	5.05	28.6726	6.84	1.79	6.32	231.6	69.21	5.62	5.71	1.98	1.21	3.46	0	0	0	4.5	3.71901	3.66667	4	4	2	1	2	2
218504	48	1	119	73	81	177	13.07	19.1	1.46136	45.57	7.31	6.51925	13.76	23.255	18.85	5.09	5.07	287.03	61.8	4.36	4.83	0.96	1.63	2.41	0	0	0	3.2	1.96319	3.75	2	2	4	0	2	1
218930	53	1	125	65	80	258	13.75	21.39	1.55564	44.73	8.38	6.89488	7.75	23.1473	11.01	3.26	5.49	313.9	61.96	5.49	4.66	1.11	1.18	2.75	0	0	0	3.48	2.94915	2.91667	3	3	1	1	2	1
219419	70	0	126	80	86	161	13	20	1.53846	44.11	11	6.48126	12.92	21.7079	20.01	7.09	5.82	376.69	93	5.84	4.86	0.69	1.73	1.93	0	0	0	3.13	1.80925	1.41667	1	2	4	0	3	1
219515	79	1	162	93	91	206	11.93	16.31	1.36714	44.16	11	7.03969	7.48	25.5036	10.64	3.16	5.23	257.34	59.34	5.59	5.81	1.26	1.72	3.17	0	1	0	4.09	2.37791	5.66667	2	4	4	0	3	2
219529	40	1	108	60	85	310	11.43	15.55	1.36045	47.76	10.07	6.55832	12.69	21.1073	18.18	5.49	3.2	270.18	56.24	4.68	4.83	0.93	1.59	2.5	0	0	0	3.24	2.03774	4.33333	2	2	3	0	2	1
219535	79	0	153	81	75	285	8.39	15.17	1.8081	39.6	13.34	6.85745	7.84	19.9481	11.14	3.3	4.54	349.71	75.24	5.87	5.6	1	1.36	3.34	0	1	0	4.24	3.11765	2.91667	4	4	2	0	3	1
219944	56	0	137	81	95	270	22.05	16.91	0.766893	45.23	33.61	7.86413	6.65	25.0995	9.53	2.88	5.49	296.15	77.7	8.73	6.96	1.84	1.27	3.87	1	1	0	5.69	4.48032	2.16667	4	4	2	1	2	2
220528	49	0	156	105	89	194	24	24	1	45.43	40	6.29111	8.41	26.2976	13.55	5.14	8.41	419.4	87	6.17	5.01	0.54	1.1	2.73	0	1	0	3.91	3.55455	8	4	3	1	0	2	2
220851	59	1	125	79	73	228	19.16	30.77	1.60595	45.1	22.18	7.00452	9.86	22.719	13.08	3.22	4.51	309.58	69.89	5.44	6.15	1.25	1.73	3.56	0	0	0	4.42	2.55491	1	3	4	4	0	2	1
221141	82	0	118	78	92	160	10.27	17.66	1.71957	41.48	19.44	6.63115	9.99	25.0399	15.52	5.53	5.07	375.44	104.13	5.64	4.99	0.83	1.2	3.05	0	0	0	3.79	3.15833	1.08333	4	3	2	0	3	2
221189	70	0	113	75	70	187	12.33	19.63	1.59205	43.22	13.47	6.7307	8.8	19.3625	13	4.2	3.37	221.38	55.61	5.12	6.27	1.01	1.77	3.5	0	0	1	4.5	2.54237	2.5	3	4	4	0	3	1
221340	56	0	145	86	79	166	16.83	20.7	1.22995	46.94	17.08	7.46529	11.23	22.4914	15.57	4.34	4.43	410.01	65.56	5.5	5.87	1.96	1.58	3.37	0	1	0	4.29	2.71519	1.58333	3	4	3	0	2	1
221588	46	1	117	68	73	244	18.58	23.39	1.25888	47.46	16.39	6.78949	8.81	20.9644	12.29	3.48	4.68	299.46	44.09	5.43	5.98	1.01	1.91	3.02	0	0	0	4.07	2.13089	5.16667	2	4	4	0	2	1
221712	67	0	165	99	89	125	19.73	21.5	1.08971	42.27	31.1	7.15749	30.29	26.2596	39.74	9.45	5.32	276.95	61.81	5.66	6.68	1.4	1.08	4.36	0	1	0	5.6	5.18518	1	4	4	1	0	3	2
221903	45	1	116	69	89	260	8.67	15.6	1.79931	47.4	12.54	6.5223	5.36	22.68	7.83	2.47	5.51	248.83	47.68	5.12	5.9	0.82	1.42	3.79	0	0	0	4.48	3.15493	5.83333	4	4	3	0	2	1
222028	75	0	106	70	92	149	20	25	1.25	45.42	14	7.0295	11.88	25.9107	18.01	6.13	5.58	347.55	81	5.81	4.1	1.2	1.4	1.82	0	0	0	2.7	1.92857	8.08333	2	1	3	1	3	2
222462	38	1	117	70	79	330	29	20	0.689655	49	18	7.80497	6.55	20.7031	9.52	2.97	3.65	350	55	5.35	4.88	2.83	0.89	2.2	0	0	0	3.99	4.48315	5.33333	4	4	1	0	1	1
222686	63	0	107	70	103	127	18.26	17.85	0.977547	43.16	31.37	6.95446	17.07	26.5285	25.32	8.25	6.28	390.68	69.66	6.16	5.08	1.05	0.88	3.57	0	0	0	4.2	4.77273	1.91667	4	4	1	0	3	2
223099	33	1	117	71	80	297	8	16	2	47.6	12	6.13091	7.98	24.8358	11.42	3.44	3.72	369	53	4.98	5.31	0.57	1.66	2.66	0	0	1	3.65	2.1988	5.16667	2	3	4	0	1	1
223288	47	1	108	69	77	313	16.12	20.89	1.29591	46.85	8.97	7.40429	10.29	22.0317	13.42	3.13	6.25	292.72	63.51	5.31	6.26	1.91	1.6	3.56	0	0	0	4.66	2.9125	3.08333	3	4	3	0	2	1
223579	39	0	105	71	87	243	19.2	23.33	1.2151	49.97	10.61	6.7533	16.35	25.9516	25.31	8.96	6.73	480.91	88.84	4.99	3.73	1.06	1.17	2.21	0	0	1	2.56	2.18803	1.08333	2	1	1	0	1	2
224944	36	1	115	72	81	369	17	20	1.17647	45.4	12	6.45095	6.58	23.9188	9.36	2.78	3.62	254	50	4.71	5.47	0.83	1.55	2.84	0	0	0	3.92	2.52903	6	3	3	3	0	1	1
225264	40	1	111	70	83	207	10.87	14.97	1.37718	45.12	12.17	7.72787	4.82	25.5937	7.05	2.23	3.11	287.41	63.55	5.35	5.12	2.62	1.24	2.85	0	0	0	3.88	3.12903	4.16667	4	3	2	1	2	2
225328	45	1	105	70	77	324	13.35	18.41	1.37903	43.69	8.38	6.17538	7.07	22.3081	11.45	4.38	4.94	338.27	69.88	5.03	3.8	0.59	1.31	2.04	0	0	0	2.49	1.90076	5	2	1	2	0	2	1
226048	49	1	105	60	78	174	17.69	24.5	1.38496	44.11	14.02	6.81168	10.66	20.3074	14.76	4.1	7.18	268.04	69.53	5.29	5.08	1.06	2.01	2.37	0	0	0	3.07	1.52736	5	1	2	4	0	2	1
226488	36	1	103	64	70	284	12	15	1.25	47.5	6	6.5351	5.1	20.1951	8.9	3.8	3.7	224.35	45	5.25	3.87	0.81	1.7	1.64	0	0	0	2.17	1.27647	7	1	1	4	0	1	1
226769	50	0	134	81	86	285	26.56	22.52	0.847892	50.63	12	6.97303	9.12	21.4533	15.74	6.62	4.69	315.48	59.55	5.78	3.03	1.14	1.23	1.27	0	0	0	1.8	1.46341	5.91667	1	1	2	0	2	1
226864	53	1	128	77	82	199	19.53	22.6	1.15719	43.94	16.82	6.62164	11.39	24.0055	16.45	5.06	6.22	251.76	44.36	5.21	4.04	0.89	1.81	1.7	0	0	0	2.23	1.23204	4	1	1	4	0	2	1
227125	55	1	131	75	69	319	28	26	0.928571	48.31	20	7.04914	11.19	18.5078	14.69	3.5	4.25	246.09	52	5.19	6.77	1.37	1.11	4.22	0	0	0	5.66	5.0991	3.33333	4	4	1	0	2	1
227330	51	1	114	75	81	203	14.31	16.78	1.17261	46.89	7.27	7.08171	8.34	23.1473	11.95	3.61	5.53	307.29	64.78	4.93	4.71	1.49	1.35	2.65	0	0	0	3.36	2.48889	1.25	3	3	2	0	2	1
228146	70	0	121	76	97	239	11	17	1.54545	46.95	29	7.47261	10.55	24.5675	14.4	3.85	7.14	261.46	60.32	6.17	5.85	1.76	1.18	3.05	0	0	0	4.67	3.95763	3.91667	4	4	1	0	3	1
228147	53	0	113	75	78	265	8.96	17.73	1.97879	46.05	11.36	6.49546	6.43	20.148	9.81	3.38	7.67	300.59	69.87	5.24	4.09	0.78	1.59	1.84	0	0	0	2.5	1.57233	6	1	1	3	0	2	1
228583	62	0	146	81	78	283	15.25	18.57	1.2177	44.56	15.73	7.91313	10.8	20.7612	17.89	7.09	7.23	408	77.89	12.05	3.97	1.4	1.29	2.46	1	1	0	2.68	2.07752	0.916667	2	1	2	0	3	1
228628	57	1	118	70	91	232	21	17	0.809524	45.23	25	7.06748	9.05	26.7698	12.3	3.25	3.2	224.55	54.92	5.21	6.21	1.39	1.28	3.43	0	0	0	4.93	3.85156	3.91667	4	4	2	1	2	2
228688	44	1	104	66	75	181	24.91	22.02	0.883982	46.62	24.83	6.74944	15.8	22.0317	21.16	5.36	4.37	372.62	64.76	4.79	5.38	1.1	2.1	2.55	0	0	1	3.28	1.5619	1	1	2	4	0	2	1
229104	38	1	129	71	77	233	15.29	20.05	1.31131	44.09	8.46	7.51408	9.03	20.7031	17.31	8.28	2.9	234.47	46.98	4.9	5.38	2.31	2.01	2.56	0	1	0	3.37	1.67662	5.83333	1	3	4	0	1	1
229305	50	1	139	102	82	285	14.3	16.23	1.13497	45.41	10.61	7.04569	9.84	23.9361	13.87	4.03	6.18	394.86	58.86	4.99	4.61	1.42	1.49	2.46	0	1	1	3.12	2.09396	1.91667	2	2	3	1	2	1
230288	38	0	115	81	87	335	17.27	18.7	1.0828	51.14	14.38	6.72184	6.83	25.1808	10.36	3.53	4.45	451.36	91.37	5.96	4.53	0.86	1.18	2.77	1	0	1	3.35	2.83898	5	3	3	1	0	1	2
230298	46	0	145	96	85	239	56.89	35.52	0.624363	49.77	37.62	6.74714	10.95	24.0569	17.46	6.51	5.39	489.9	65.28	5.31	4.56	0.99	1.15	2.81	0	1	1	3.41	2.96522	0.75	3	3	1	1	2	1
230896	56	1	143	77	80	201	14.91	18.49	1.24011	46.59	10.97	7.43125	9.12	22.4059	12.4	3.28	6.08	373.33	75.12	5.92	6.46	1.76	1.53	3.78	0	1	1	4.93	3.22222	2.5	4	4	3	0	2	1
230969	49	1	109	82	86	355	14	19.79	1.41357	42.32	16.91	6.98176	6.43	24.6094	9.04	2.61	4.12	270.35	47.76	5.78	4.37	1.15	1.13	2.36	0	0	0	3.24	2.86726	1.08333	3	2	1	0	2	1
231212	56	0	121	74	92	171	14.92	18	1.20643	45.97	13.99	7.70134	20.14	24.6181	27.72	7.58	6.77	389.42	104.84	5.46	4.77	2.5	1.22	2.39	0	0	0	3.55	2.90984	5.58333	3	3	2	0	2	1
231425	46	1	107	67	73	226	17.92	22.28	1.2433	46.09	18.33	6.68395	14.28	20.7008	20.14	5.86	6.56	323.83	55.46	5.25	5.23	0.94	1.39	2.88	0	0	0	3.84	2.76259	3.83333	3	3	2	0	2	1
231647	52	0	117	71	78	175	16.67	20.35	1.22076	48.65	13.1	6.95932	23.98	19.9251	26.59	2.61	5.17	398.31	76.59	6.19	4.84	1.05	1.62	2.53	0	0	0	3.22	1.98765	2.08333	2	2	3	0	2	1
231669	51	1	130	75	88	227	17.82	24.02	1.34792	42.61	11.5	7.22164	7.19	23.597	9.9	2.71	4.36	318.37	70.72	5.95	6.3	1.42	1.54	3.63	0	0	0	4.76	3.09091	4.58333	4	4	3	0	2	1
231815	63	0	129	70	83	234	50.3	32.78	0.65169	50.05	16.88	7.7453	10.75	22.8625	14.72	3.97	6.06	321.34	63.35	5.55	5.39	2.57	1.5	2.47	0	0	0	3.89	2.59333	5.58333	3	3	3	0	3	1
231974	53	1	128	75	83	293	22.33	27.42	1.22794	47.09	26.17	7.07311	9.08	21.83	13.99	4.91	3.84	343.06	55.45	6.12	3.99	1.19	1.2	2.25	0	0	0	2.79	2.325	4.08333	2	2	2	0	2	1
232287	58	1	133	62	78	247	25	45	1.8	47.69	14	6.6301	7.85	21.6413	10.51	2.66	6.04	269.73	57.32	4.63	5.94	1.01	1.45	2.99	0	0	0	4.49	3.09655	7.66667	4	4	3	0	2	1
232398	70	0	138	71	93	226	14.51	15.95	1.09924	39.75	15.19	7.01327	15.12	24.281	18.27	3.15	4.47	362.38	86.24	6.66	4.79	1.03	1.33	2.63	0	1	0	3.46	2.6015	6.16667	3	3	2	0	3	1
232415	51	0	141	79	88	255	30.66	21.94	0.71559	44.71	20.81	7.5494	10.87	23.03	14.1	3.23	4.43	384.53	70.62	5.33	5.25	2.2	1.12	2.95	0	1	0	4.13	3.6875	3.5	4	4	1	1	2	1
232681	51	1	117	69	75	234	16.64	20.87	1.25421	46.79	11.94	6.95186	10.4	22.3081	14.49	4.09	3.8	256.56	57.56	5.76	6.18	1.12	1.9	3.5	0	0	0	4.28	2.25263	0.833333	2	4	4	0	2	1
233125	37	1	137	87	83	245	23	18	0.782609	47.8	17	7.40378	7.39	25	10.12	2.73	3.76	265	54	6.07	5.14	1.67	1.1	2.63	0	0	0	4.04	3.67273	5.33333	4	4	1	0	1	2
233229	87	0	182	90	88	186	42	36	0.857143	44.62	22	7.23411	6.72	27.9421	10.93	4.21	6.4	457.39	87	5.9	4.83	1.45	0.86	2.87	0	1	1	3.97	4.61628	3.91667	4	4	1	0	3	2
233396	50	0	114	67	79	208	10.36	19.1	1.84363	43.4	9.73	6.45608	13.82	22.0968	19.7	5.88	6.1	346.4	84.64	5.31	5.26	0.74	1.51	3.19	0	0	0	3.75	2.48344	1.08333	3	3	3	0	2	1
233825	40	1	108	66	64	256	11.23	20.78	1.8504	44.61	5.41	6.68298	7.48	19.7239	11.46	3.98	4.46	263.36	56.22	4.98	3.92	0.99	1.78	1.65	0	0	0	2.14	1.20225	3.75	1	1	4	0	2	1
234308	73	0	147	75	97	249	17.05	15.03	0.881525	46.66	38.47	7.82066	11.35	25.2163	15.92	4.57	5.74	418.44	65.56	7.69	4.72	2	1.07	2.71	1	1	0	3.65	3.41122	2.33333	4	3	1	1	3	2
234558	46	1	126	71	71	183	16	19	1.1875	44.9	15	6.63516	7.33	17.5278	13.2	5.87	3.66	233	53.9	4.7	4.94	1	1.62	2.51	0	1	0	3.32	2.04938	6.08333	2	2	3	0	2	1
234877	41	1	103	69	74	317	11.11	15.62	1.40594	47.9	12.9	6.8435	10.96	21.3039	13.32	2.36	4.92	275.55	49.87	5.41	4.55	1.07	1.51	2.3	0	0	0	3.04	2.01325	4.58333	2	2	3	0	2	1
234971	41	1	121	65	84	198	20.38	22.59	1.17647	47.55	23	7.54196	5.67	25.1559	10.77	5.1	5.42	280.58	64.05	5.65	4.95	2.06	1.43	2.69	0	0	0	3.52	2.46154	5.91667	3	3	3	0	2	2
235275	56	1	119	65	81	302	30.48	22.1	0.725066	43.94	58.7	6.9883	6.97	23.4221	10.29	3.32	7.22	336.48	70.46	5.31	4.48	1.26	1.12	2.78	0	0	0	3.36	3	1.91667	3	3	1	0	2	1
236098	56	1	122	70	73	336	13.36	16.06	1.2021	42.93	9.64	6.51503	7.92	22.5466	11.48	3.56	5.56	288.41	71.21	5.21	4.93	0.8	1.59	2.64	0	0	0	3.34	2.10063	5.08333	2	3	3	0	2	1
236465	47	1	103	53	75	182	19.27	23.27	1.20758	45.75	8.11	6.46384	14.08	21.1073	18.08	4	5.63	200.48	61.07	4.4	6.08	0.9	2.11	3.03	0	0	0	3.97	1.88152	3.75	2	4	4	0	2	1
236947	84	0	134	71	84	250	23.17	21.15	0.912818	43.08	12.36	7.39173	10.44	23.255	16.47	6.03	5.57	339.41	69.56	6.07	3.87	1.65	1.06	2.41	0	0	0	2.81	2.65094	0.916667	3	2	1	0	3	1
238641	51	0	135	86	97	225	38.53	31.58	0.819621	43.54	25.54	6.84838	10.95	24.9108	15.45	4.5	6.03	292.74	70.32	5.54	5.45	1.05	1.08	3.7	0	0	0	4.37	4.0463	1.5	4	4	1	0	2	1
239335	78	1	160	86	97	213	63.01	44.28	0.702746	46	30.99	7.89096	8.73	26.7532	12.56	3.83	5.66	313.58	62.01	6.6	6.8	2.5	1.34	4.08	0	1	0	5.46	4.07463	4.08333	4	4	2	1	3	2
239788	41	1	130	79	71	250	18.16	14.23	0.78359	45.04	11	6.56772	6.68	20.6852	9.01	2.33	6.62	253.28	61.7	5.05	5.11	0.87	2.05	2.35	0	0	0	3.06	1.49268	3.25	1	2	4	0	2	1
239999	59	0	129	86	97	210	27.18	24.81	0.912804	43.1	55.05	7.15638	10.42	27.7008	15.18	4.76	4.65	325.35	80.35	5.82	4.77	1.36	1.3	2.68	0	0	0	3.47	2.66923	1.08333	3	3	2	0	2	2
240085	40	0	100	67	67	169	14.05	17.34	1.23416	45.43	14.78	7.09788	23.31	17.5771	27.36	4.05	4.04	287.7	89.42	4.58	4.09	1.63	1.65	1.79	0	0	0	2.44	1.47879	4.75	1	1	4	0	2	1
240352	41	1	128	77	71	278	10.37	18.45	1.77917	45.49	8.35	6.60419	11.39	17.4044	17.78	6.39	4.74	175.58	47.94	5.49	4.72	0.83	1.81	2.12	0	0	0	2.91	1.60773	1.58333	1	2	4	0	2	1
240634	55	0	128	70	83	268	17.48	18.54	1.06064	47.59	19.11	7.03019	5.05	25.9516	7.93	2.88	4.97	390.88	83.38	6.12	4.33	1.14	1.2	2.61	0	1	0	3.13	2.60833	4.58333	3	2	2	0	2	2
240798	47	1	133	71	84	190	9.13	16.26	1.78094	45.14	9.01	7.38124	19.48	23.2434	27.31	7.83	4.52	293.69	53.7	5.3	5.19	1.87	1.5	2.76	0	0	0	3.69	2.46	3.08333	3	3	3	0	2	1
240875	49	1	138	87	82	127	19	24	1.26316	49.3	6	6.17992	10.39	19.3698	15.8	5.41	5.96	317	60	5.14	4.44	0.58	1.49	1.95	0	0	0	2.95	1.97987	9	2	2	3	0	2	1
240932	54	0	147	88	100	173	29.06	22.87	0.786992	45.95	23.24	7.45672	8.94	27.7177	12.57	3.63	5.39	341.47	69.68	6.4	5.76	1.67	1.44	3.14	0	1	0	4.32	3	5.58333	3	4	3	1	2	2
241346	54	0	133	78	88	191	26.38	22.43	0.850265	47.68	29.69	6.87263	12.19	26.7949	16.48	4.29	7.32	497.4	100.82	6.02	6.66	0.99	1.43	4.19	0	0	1	5.23	3.65734	6	4	4	3	0	2	2
241618	71	0	175	88	86	191	18	21	1.16667	46.9	16	6.99078	8.3	21.7181	12.3	4	4.4	458.34	81	5.24	4.99	1.28	1.36	2.77	0	1	1	3.63	2.66912	5.25	3	3	2	0	3	1
241705	71	1	149	78	91	227	17.43	19.08	1.09466	44.95	13.88	7.8244	5.75	27.268	7.77	2.02	4.95	418.32	63.12	6.25	5.52	2.47	1.39	2.78	0	1	1	4.13	2.97122	1.75	3	4	2	1	3	2
242617	81	0	185	98	91	204	20.46	20.99	1.0259	47.8	10.82	6.6137	10.64	24.093	15.82	5.18	6.46	423.32	103.19	5.61	4.64	0.82	1.79	2.28	0	1	1	2.85	1.59218	1.08333	1	2	4	0	3	1
242649	43	0	124	72	92	269	23.62	22.13	0.936918	48.98	20.37	7.30582	9.29	26.449	14.74	5.45	7.98	381.64	93.68	5.05	3.75	1.82	0.93	2.2	0	0	0	2.82	3.03226	6	3	2	1	0	2	2
242987	43	1	129	77	76	354	15.2	17.1	1.125	45.2	7.84	6.5633	8.05	26.2336	12.51	4.46	4.57	280.83	52.45	5.27	4.33	0.83	1.7	1.92	0	0	0	2.63	1.54706	4.16667	1	1	4	0	2	2
243257	37	1	106	58	74	297	20.22	20.72	1.02473	44.46	22.4	6.88467	4.85	23.533	7.12	2.27	5.48	253.24	41.69	5.2	4.27	1.16	1.42	2.13	0	0	0	2.85	2.00704	2.91667	2	2	3	1	1	1
243316	42	1	156	88	85	297	15.91	14.38	0.903834	44.79	17.84	7.2238	10.12	25.1532	14.16	4.04	4.18	383.35	43.53	5.76	5.02	1.47	1.28	3.14	0	1	1	3.74	2.92188	0.916667	3	3	2	1	2	2
243334	60	0	124	75	100	129	17.62	17.25	0.979001	43.73	20.41	7.37431	22.26	28.089	31.81	9.55	5.53	347.65	68.28	7.75	3.92	1.27	0.9	2.42	1	0	0	3.02	3.35556	3	4	2	1	0	2	2
243509	56	1	99	61	82	184	13.55	18.51	1.36605	46.56	11.3	6.84501	10.08	24.5243	15.1	5.02	4.93	265.98	68.06	5.74	5.26	1.01	1.68	2.99	0	0	0	3.58	2.13095	5.5	2	3	4	0	2	1
243984	53	1	133	74	67	209	11.05	21.05	1.90498	44.28	7.23	6.56121	13.86	18.5901	18.23	4.37	4.19	267.68	67.25	4.85	6.37	0.9	2	3.79	0	0	0	4.37	2.185	5	2	4	4	0	2	1
244271	35	1	103	62	69	204	9.12	14.82	1.625	48.74	8.71	6.03956	7.21	24.4352	10.85	3.64	4.75	270.32	60	5.08	4.25	0.51	1.75	2.04	0	0	0	2.5	1.42857	4.91667	1	1	4	0	1	1
244331	38	1	117	70	75	236	21.86	16.65	0.919876	44.65	15.92	7.19095	4.05	23.3377	7.54	3.49	4.32	266.68	52.31	5.69	4.21	1.44	1.09	2.26	0	0	0	3.12	2.86239	3.08333	3	2	1	0	1	1
244434	54	0	120	73	72	214	13.56	22.25	1.64086	46.66	15.72	6.68298	24.87	20.6193	35.06	10.19	6.4	342.39	78.01	4.98	4.71	0.99	1.44	2.53	0	0	0	3.27	2.27083	6.25	2	2	3	0	2	1
244759	50	1	115	69	79	249	19.02	18.85	0.991062	44	8.8	7.21153	15.91	21.4109	23.29	7.38	5.12	259.37	50.47	4.92	4.77	1.7	1.74	2.22	0	0	0	3.03	1.74138	6	1	2	4	0	2	1
244822	58	0	165	96	92	187	30.65	20.48	0.668189	43.2	22.09	6.7088	8.52	26.1752	12.26	3.74	5.82	377.35	63.85	5.44	3.81	0.93	1.25	2.07	0	1	0	2.56	2.048	4	2	1	2	0	2	2
244826	45	1	141	81	70	282	18	20.56	1.35294	47.55	10	7.12288	7.91	21.7778	15.03	7.12	5.84	343.47	76.23	5.98	4.9	1.28	1.21	3	0	1	1	3.69	3.04959	2.5	4	3	2	0	2	1
244831	49	0	143	93	100	148	39.69	34.95	0.880574	48.41	33.93	7.7715	14.41	29.6296	22.09	7.68	5.9	384.14	76.32	7.83	4.04	1.87	0.76	2.67	1	1	0	3.28	4.31579	1.25	4	2	1	1	2	2
245029	66	0	133	84	75	158	17.42	24.37	1.39897	47.32	18.89	7.53095	3.31	19.3337	7.71	4.4	5.89	468.92	82.39	5.43	5.29	2.12	1.44	2.82	0	0	1	3.85	2.67361	6	3	3	3	0	3	1
245038	47	1	111	59	74	180	13.26	22.97	1.73228	46.96	11.72	7.02331	8.45	22.6562	12.67	4.22	7.6	336.13	69.35	5.33	5.18	1.3	1.89	2.35	0	0	0	3.29	1.74074	5.41667	1	2	4	0	2	1
245282	51	1	133	79	77	368	20.7	21.07	1.01787	47.83	17.55	7.70756	10.31	23.1473	14.14	3.83	5.1	412.01	74.93	5.82	5.25	2.36	1.27	3.01	0	0	1	3.98	3.13386	1.16667	4	4	2	1	2	1
245422	46	1	140	77	75	231	13.24	24.4	1.8429	49.14	10.34	7.09525	7.03	22.151	9.57	2.54	3.5	217.86	58.6	6.31	5.95	1.18	2.44	2.36	0	0	0	3.51	1.43852	5.91667	1	3	4	0	2	1
245891	74	0	166	92	103	156	8.76	15.05	1.71804	45.52	22.89	7.23844	23.31	29.0657	34.08	10.77	5.21	422.6	67.86	8.03	5.48	1.07	1.31	3.11	1	1	1	4.17	3.18321	0.5	4	4	2	1	3	2
246293	52	1	129	79	80	211	19.96	22.86	1.14529	42.38	39.8	7.32626	20.6	23.533	23.99	3.39	4.83	302.54	62.14	5.33	4.71	1.76	1.08	2.94	0	0	0	3.63	3.36111	2.16667	4	3	1	0	2	1
246519	50	0	124	81	92	157	43.97	24.65	0.56061	49.39	55.75	7.57535	11.15	23.3234	13.88	2.73	5.61	510.67	71.58	6.47	4.44	1.86	1.09	2.46	0	0	1	3.35	3.07339	2.91667	4	3	1	1	2	1
246564	54	1	114	69	83	232	13.25	17.15	1.29434	45	9.23	6.96091	9.52	20.1956	12.99	3.47	3.91	317.47	53.26	5.38	5.53	1.21	1.56	3.03	0	0	0	3.97	2.54487	3.91667	3	4	3	0	2	1
247125	48	1	124	69	77	255	16.05	26.91	1.67664	43.1	8.57	6.82435	9.04	24.0055	12.31	3.27	3.84	269.13	56.44	5.21	5.81	1.09	1.64	3.62	0	0	0	4.17	2.54268	4	3	4	4	0	2	1
247258	50	1	176	102	75	398	14	17	1.21429	45.8	14	6.87501	11.3	23.7118	18.9	7.6	4.6	290.17	46	5.8	3.72	1.03	1.32	1.82	0	1	0	2.4	1.81818	1	1	1	2	0	2	1
247502	47	1	161	92	87	232	20.82	16.23	0.909265	46.85	12.2	7.54559	7.03	23.8087	10.37	3.34	6.79	279.99	57.06	5.87	6.8	1.99	1.76	3.51	0	1	0	5.04	2.86364	3.25	3	4	4	0	2	1
247652	47	1	133	77	85	197	16.55	18.46	1.11541	41.96	8.04	7.89567	12.93	25.2826	15.51	2.58	5.89	222.5	49.78	5.4	4.34	3.07	1.14	2.03	0	0	0	3.2	2.80702	2.75	3	2	1	0	2	2
247682	61	1	133	76	89	228	21	24	1.14286	46.7	13	6.77214	11.94	22.8625	16.24	4.3	3.39	252	50	5.39	7.42	1	1.61	4.41	0	0	0	5.81	3.6087	1.91667	4	4	3	1	3	1
247842	46	1	135	82	77	233	13.86	15.62	1.12698	47.39	9.88	6.58248	8.27	22.0317	13.23	4.96	5.57	193.94	59.1	6.28	4.12	0.71	1.84	1.52	0	0	0	2.28	1.23913	5.91667	1	1	4	0	2	1
248153	41	1	137	78	86	285	13.51	16.22	1.20059	48.72	22.61	7.44804	7.79	25.4028	13.02	5.23	4.55	311.6	51	5.49	5.13	1.93	1.43	3.39	0	1	0	3.7	2.58741	2.08333	3	3	3	1	2	2
248233	40	0	94	61	63	214	16.25	19.85	1.22154	49.71	13.81	6.86809	10	19.052	14.33	4.33	5.41	285.61	77.61	5.76	4.82	1.03	1.78	2.53	0	0	0	3.04	1.70787	2.16667	1	2	4	0	2	1
248278	60	1	132	74	87	245	35	27	0.771429	49.21	34	7.29596	8.29	23.2335	11.2	2.91	5.65	324.46	48	5.76	6.19	1.58	1.3	3.57	0	0	0	4.89	3.76154	6.58333	4	4	2	1	2	1
248290	39	1	99	60	85	157	13.74	14.82	1.0786	40.94	7.72	7.18966	9.26	23.5294	14.08	4.82	4.25	307.44	59.33	4.9	3.62	1.67	1.08	2.18	0	0	0	2.54	2.35185	0.916667	2	1	1	0	1	1
248803	52	0	144	95	86	185	13	17	1.30769	46.1	10	6.79585	7.6	25.1024	11.3	3.7	6.5	355.32	76	5.69	6.11	0.97	1.5	3.68	0	1	0	4.61	3.07333	7	4	4	3	0	2	2
248916	44	1	101	59	72	294	15	18	1.2	52.1	12	6.58023	6.89	20.7031	10.31	3.42	2.85	197	42	5.36	4.58	0.83	1.44	2.51	0	0	0	3.14	2.18056	8	2	2	3	0	2	1
249375	66	0	137	86	84	277	26.75	27.43	1.02542	45.63	41.33	7.32438	5.71	24.8163	8.39	2.68	5.52	286.34	76.83	5.32	4.64	1.76	1.19	2.19	0	0	0	3.45	2.89916	3.08333	3	3	1	0	3	1
249476	73	0	156	107	86	187	27.94	26.66	0.954188	47.6	23.94	7.15744	4.85	25.6369	9.13	4.28	5.93	331.67	71.55	5.58	5.9	1.42	1.35	3.34	0	1	0	4.55	3.37037	4	4	4	2	0	3	2
249544	40	1	143	99	61	277	24.87	24.5	0.985123	47.24	15.4	7.10014	12.06	18.3143	16.08	4.02	3.72	382.5	61.27	5.09	5.21	1.47	2.14	2.23	0	1	1	3.07	1.43458	4.33333	1	2	4	0	2	1
249588	68	1	170	93	85	311	13.46	28.14	2.09064	43.32	14.8	7.77714	9.76	28.0689	12.72	2.96	4.73	346.9	66.3	5.89	6.19	2.5	1.4	3.6	0	1	0	4.79	3.42143	1.91667	4	4	3	0	3	2
249613	42	0	133	83	83	266	16.39	20.55	1.25381	43.88	16.45	7.51924	13.33	25.1808	18.2	4.87	4.26	304.43	89.27	5.47	5.58	2.08	1.06	3.38	0	0	0	4.52	4.26415	1	4	4	1	0	2	2
250616	45	1	132	83	74	274	16	14	0.875	43.6	11	6.99018	7.7	20.9644	10.96	3.26	4.03	316	43	5.32	5.52	1.26	1.31	2.91	0	0	0	4.21	3.21374	2	4	4	2	0	2	1
250899	63	0	126	74	97	329	16.99	20.64	1.21483	42.85	28.27	7.58273	6.24	29.7521	10.34	4.1	5.6	483.58	71.33	4.83	3.62	2.51	1.04	1.71	0	1	1	2.58	2.48077	1.91667	3	1	1	1	3	2
251064	36	1	104	71	96	234	12.69	15.87	1.25059	47.5	11.36	7.20313	8.37	22.3435	11.67	3.3	5.2	266.27	58.17	5.8	5.52	1.43	1.81	2.95	0	0	0	3.71	2.04972	2.66667	2	3	4	0	1	1
251341	42	1	127	75	77	197	19.67	23.89	1.21454	43.56	11.61	7.29945	8.79	24.977	11.98	3.19	4.03	312.33	57.27	4.91	4.78	1.86	1.12	2.68	0	0	0	3.66	3.26786	3.91667	4	3	1	0	2	1
251349	56	0	119	76	78	231	25.85	25.7	0.994197	42.85	58.72	6.33434	10.44	23.8367	14.86	4.42	9.29	374.47	94.81	4.97	5.3	0.7	1.56	2.98	0	0	0	3.74	2.39744	0.916667	3	3	3	0	2	1
251773	78	1	149	71	88	204	16.54	15.37	0.929262	45.77	13.99	8.00009	14.34	24.5603	19.1	4.76	5.57	215.73	64.45	11.29	7.08	1.63	1.91	3.58	1	1	0	5.17	2.70681	5.66667	3	4	4	0	3	1
251855	42	1	130	75	70	271	13	18	1.38462	44.69	11	6.07847	6.63	19.8141	9.39	2.76	4.66	230.49	46	4.81	5.28	0.56	1.75	2.9	0	0	0	3.53	2.01714	8.41667	2	3	4	0	2	1
252600	47	1	125	83	65	239	13.97	15.04	1.07659	44.72	8.34	6.69907	5.62	19.9219	8.75	3.13	3.88	248.73	67.67	6.11	4.58	0.82	1.77	2.13	0	0	0	2.81	1.58757	5.91667	1	2	4	0	2	1
253079	56	0	127	81	93	223	21	19	0.904762	47.2	14	6.93602	10.6	26.8745	18.1	7.5	6.6	405	100	5.57	3.45	1.14	1.04	2	0	1	0	2.41	2.31731	4.33333	2	1	1	0	2	2
254220	41	0	130	80	83	290	23.4	20.32	0.868376	46.97	13.64	6.92862	8.94	22.1453	13.32	4.38	5.57	336.31	69.86	5.73	4.76	1.1	1.29	2.83	0	0	0	3.47	2.68992	1	3	3	2	0	2	1
254624	39	1	105	70	80	237	9.03	14.98	1.65891	44.1	10.92	6.64245	8.25	21.9671	12.48	4.23	4.31	278.7	52.36	5.38	4.69	0.88	1.08	3	0	0	0	3.61	3.34259	5.16667	4	3	1	0	1	1
255244	52	1	119	68	70	226	9.62	14.71	1.52911	46.13	9.53	7.31414	8.15	19.2894	10.75	2.6	4.36	272.15	56.35	6.22	6.08	1.49	1.45	3.61	0	0	0	4.63	3.1931	2	4	4	3	0	2	1
255693	51	0	128	79	81	201	19.29	22.16	1.14878	46.31	14.78	6.72159	8.17	22.0932	10.81	2.64	4.97	570.95	94.16	5.51	3.92	0.93	1.22	1.87	0	0	1	2.7	2.21311	2.5	2	1	2	0	2	1
256224	43	1	116	83	76	299	7	15	2.14286	47.9	13	6.68395	6.46	22.7583	9.37	2.91	4.4	228	42	5.25	5.07	0.94	1.52	2.39	0	0	0	3.55	2.33553	4.08333	2	3	3	0	2	1
256674	50	1	115	73	66	208	12	18	1.5	47.05	13	6.3844	8.83	22.5827	15.25	6.42	2.61	254.79	53.3	5.08	3.46	0.72	1.25	1.71	1	0	0	2.21	1.768	3.25	1	1	2	0	2	1
256709	40	1	113	77	85	241	25	18	0.72	45.3	14	6.57147	8.43	23.8754	12.45	4.02	5.14	309.86	59	5.88	6.29	0.75	1.77	3.54	0	1	0	4.52	2.55367	7.91667	3	4	4	0	2	1
256934	36	0	151	87	100	255	23	20	0.869565	46.05	18	6.16345	18.06	23.5666	28.97	10.91	4.65	408.65	72	5.75	4.72	0.51	1.22	2.9	0	1	0	3.5	2.86885	7.83333	3	3	2	0	1	1
257032	82	1	115	66	80	239	20.36	36.36	1.78585	40.56	31.9	6.55416	7.48	25.6544	10.55	3.07	4.14	324.03	43.2	4.87	4.74	0.89	1.51	2.62	0	1	0	3.23	2.13907	2	2	2	3	0	3	2
257467	38	1	110	72	68	265	30.29	16.87	0.556949	49.94	12.58	7.21868	15.14	22.4813	18.4	3.26	4.53	289.01	46	5.4	5.51	1.56	2.02	2.33	0	0	0	3.49	1.72772	5	1	3	4	1	1	1
257575	38	0	138	99	83	161	8.62	22.35	2.59281	43.34	32.22	7.54194	25.42	23.8088	27.58	2.16	3.85	356.04	82.16	5.49	4.35	2.12	1.09	2.22	0	1	0	3.26	2.99083	5.25	3	2	1	1	1	1
259001	44	0	113	69	89	203	12.77	16.96	1.32811	47.66	27.3	6.79945	11.17	23.04	15.63	4.46	6.36	317.37	71.78	5.77	6.24	0.96	1.8	3.61	0	0	0	4.44	2.46667	5.91667	3	4	4	0	2	1
259801	73	0	155	79	101	209	17.27	18.24	1.05617	41.96	15.51	7.68192	9.88	29.3878	14.83	4.95	4.18	231.88	74.47	5.95	4.4	2.25	0.87	2.63	0	1	0	3.53	4.05747	2.58333	4	3	1	0	3	2
260003	62	1	143	86	92	232	27	25	0.925926	48.2	18	7.04662	6.6	28.3604	9.1	2.5	7.3	252.06	69.86	5.96	5.7	1.19	1.65	2.99	0	1	0	4.05	2.45455	6.91667	3	4	4	1	3	2
260161	63	1	150	82	61	370	11.37	17.15	1.50836	40.77	8.55	7.31131	7.56	18.2066	9.99	2.43	5.72	262.02	70.08	6.08	5.02	1.52	2.04	2.19	0	1	0	2.98	1.46078	1	1	2	4	0	3	1
260249	62	1	137	79	84	236	28	25	0.892857	48.7	48	7.70824	7.5	24.0346	12.1	4.6	4.8	328	50	5.39	4.86	2.55	1.42	2.32	0	0	0	3.44	2.42254	3	3	3	3	0	3	1
260715	47	0	110	64	76	243	54.71	46.26	0.845549	47.2	40.23	7.36425	7.18	20.9572	10.12	2.94	6.31	325.86	78.98	5.6	4.49	1.74	1.46	1.97	0	0	0	3.03	2.07534	0.75	2	2	3	0	2	1
260797	44	1	123	80	73	243	18	15	0.833333	45.4	16	6.392	8.22	21.7555	12.34	4.12	7.24	274.18	59.28	5.85	4.09	0.63	1.51	1.78	0	0	0	2.58	1.70861	8	1	1	3	0	2	1
261612	43	1	111	69	84	178	13	14	1.07692	44.4	12	6.79052	6.96	21.2031	10.65	3.69	3.92	205	51	5.49	4.65	1	1.36	2.23	0	0	0	3.29	2.41912	2	3	2	2	0	2	1
267010	35	1	151	78	95	223	19	19	1	46.84	12	7.27728	10.6	28.2284	14.14	3.54	3.42	387.99	61	6.52	6.07	1.37	1.29	3.58	0	1	1	4.78	3.70543	2.91667	4	4	2	1	1	2
267091	33	0	117	56	89	192	27	24	0.888889	49.58	27	7.15253	19.21	23.4568	30.72	11.51	4.15	375.18	72	5.12	3.09	1.54	0.77	1.61	0	0	0	2.32	3.01299	5.16667	3	1	1	0	1	1
267360	36	1	115	68	72	280	15	17	1.13333	45.21	11	7.00073	4.96	20.8209	7.31	2.35	4.27	292.22	47	5.79	4.06	1.17	1.42	1.69	0	0	0	2.64	1.85916	6.16667	2	1	3	0	1	1
267442	57	0	154	78	90	197	20.25	18.35	0.906173	43.12	27.03	7.3442	8.69	26.6097	12.53	3.84	4.41	360.61	73.22	9.01	4.85	1.06	1.44	2.66	1	1	0	3.41	2.36806	1.83333	2	3	3	0	2	2
267761	53	1	153	89	86	259	30.12	22.74	0.75498	46.68	19.45	8.1125	4.12	26.3465	6.09	1.97	4.92	342.01	58.9	6.24	5.22	3.3	1.26	2.69	0	1	0	3.96	3.14286	2.25	4	4	2	1	2	2
267773	53	0	153	92	85	206	17.57	20.09	1.14343	44.74	16.59	7.19732	8.41	22.6474	11.99	3.58	5.62	293.85	78.85	5.32	5.51	1.55	1.71	2.86	0	1	0	3.8	2.22222	5.33333	2	3	4	0	2	1
267942	71	1	128	73	76	294	12.05	17.67	1.46639	48.27	11.8	6.99447	18.83	21.6413	25.58	6.75	5.1	240.45	63.53	4.95	6.19	1.36	1.7	3.78	0	1	0	4.49	2.64118	1.91667	3	4	4	0	3	1
268143	50	1	107	62	81	236	17	21	1.23529	43	19	7.12569	9.9	26.2985	14.8	4.9	6.1	392.69	59	5.05	5.02	1.52	1.41	2.81	1	0	1	3.61	2.56028	7.08333	3	3	3	0	2	2
268186	57	0	166	97	97	205	20	12	0.6	46.8	43	7.26727	11	28.3937	14.8	3.8	6.1	308.63	81.56	5.78	6.89	1.53	1.9	3.86	0	1	0	4.99	2.62632	1	3	4	4	1	2	2
268259	49	1	132	72	94	258	12	14	1.16667	48.08	18	7.18541	5.01	25.763	6.88	1.87	4.3	330.25	56.97	5.19	4.34	1.57	0.95	2.37	0	0	0	3.39	3.56842	4.5	4	3	1	1	2	2
268963	59	1	139	91	80	223	28.49	23.42	0.822043	48.19	22.66	7.27786	8.45	22.4323	11.54	3.09	4.34	243.74	61.75	6.08	4.81	1.47	1.8	2.39	0	1	0	3.01	1.67222	2.08333	1	2	4	1	2	1
269395	58	1	135	96	73	236	14.29	18.89	1.3219	45.52	11.26	6.79264	11.08	19.052	15.58	4.5	5.88	341	57.26	5.98	4.85	0.92	1.73	2.21	0	1	0	3.12	1.80347	4.16667	1	2	4	0	2	1
270009	57	0	116	70	77	193	21	24	1.14286	46.25	11	6.53247	11.69	19.9594	17.4	5.71	5.43	272.12	92	5.81	5	0.73	1.68	2.65	0	1	0	3.32	1.97619	8.25	2	2	4	0	2	1
270080	50	1	125	75	75	289	7.21	12.01	1.66574	45.04	9.38	6.60562	7.09	22.0581	10.43	3.34	2.73	184.69	47.53	4.96	4.24	0.92	1.61	1.89	0	0	0	2.63	1.63354	5.91667	1	1	3	0	2	1
270275	47	0	142	91	92	233	21	18	0.857143	45.8	37	7.86519	8.5	26.8519	13.5	5	4.7	469.49	59	10.51	4.88	1.53	1.67	2.24	1	1	1	3.21	1.92216	0.916667	2	2	4	1	2	2
270284	64	0	163	84	90	186	15.93	16.32	1.02448	48.9	12.12	7.57414	8.59	25.4581	12.88	4.29	5.26	327.87	73.78	5.39	4.68	2.23	1.11	2.67	0	1	0	3.57	3.21622	5	4	3	1	0	3	2
270711	56	0	126	82	89	210	18.06	17.3	0.957918	47.93	40.21	7.40438	10.45	25.5036	16.94	6.49	5.09	407.21	85.4	6.3	3.25	1.61	0.94	1.81	0	0	0	2.31	2.45745	1.33333	3	1	1	0	2	2
271309	56	1	113	69	83	264	24.26	25.58	1.05441	43.07	48.52	6.99497	10.78	27.0538	14.42	3.64	4.14	333.92	60.37	5.66	6.08	1.19	1.92	3.43	0	0	0	4.16	2.16667	1	2	4	4	0	2	2
271340	56	0	134	88	101	168	15.93	17.92	1.12492	43.27	30.14	7.08162	11.31	27.7634	16.9	5.59	7.21	430.82	72.81	6.5	4.61	1.13	1.48	2.74	0	0	1	3.13	2.11486	1.16667	2	2	3	1	2	2
271670	80	0	146	81	100	190	15.88	19.27	1.21348	43.26	28.45	7.01528	10.93	27.9155	15.67	4.74	6	303.97	74.36	5.37	5.49	1.28	1.2	3.62	0	1	0	4.29	3.575	1.5	4	4	2	0	3	2
271731	36	0	118	74	83	161	24	20	0.833333	48.78	18	6.87488	6.61	20.4284	11.46	4.85	5.1	277.12	72	5.48	3.79	1.09	1.02	2.04	0	0	0	2.77	2.71569	8	3	1	1	1	1	1
271775	41	0	122	65	74	289	11	20	1.81818	44.21	13	6.52921	10.31	22.3954	13.89	3.58	4.58	295.72	57.17	4.45	5.46	0.95	1.49	2.67	0	0	0	3.97	2.66443	5.25	3	4	3	0	2	1
271965	84	0	181	88	96	194	13.33	16.21	1.21605	40.99	9.82	7.36163	8.23	26.7755	11.89	3.66	3.59	266.96	74.98	5.89	5.27	1.65	1.35	2.7	0	1	0	3.92	2.9037	1	3	3	2	0	3	2
271997	45	1	158	91	83	300	21	23	1.09524	40.85	13	6.37053	7.51	29.7056	11.5	3.99	5	282.16	48	5.01	4.7	0.72	1.36	2.64	0	1	0	3.34	2.45588	8	3	3	2	1	2	2
272078	44	1	120	80	94	223	20	20	1	43.81	19	7.36027	5.84	27.5556	8.34	2.5	7.89	206.59	39.12	5.61	4.6	1.73	1.02	2.55	0	0	0	3.58	3.5098	4	4	3	1	1	2	2
272602	36	1	92	56	80	352	24.92	23.29	0.934591	51.25	16.03	7.28952	12.16	22.9421	17.68	5.52	3.04	252.6	47.53	5.08	4.56	1.78	1.04	2.53	0	0	0	3.52	3.38462	4.08333	4	3	1	0	1	1
272719	46	1	106	69	94	307	23.02	17.87	0.776281	46.08	23.99	7.32497	6.16	28.9811	8.35	2.19	5.09	360.07	50.97	5.61	5.51	1.67	1.27	2.8	0	0	1	4.24	3.33858	3	4	4	2	0	2	2
273234	43	1	119	70	69	262	14.95	17.46	1.16789	50.68	15.13	6.37385	13.76	20.5688	16.77	3.01	3.43	240.41	55.65	6.24	5.08	0.58	1.84	2.95	0	0	0	3.24	1.76087	0.916667	1	2	4	0	2	1
273600	60	0	107	77	82	294	19	24	1.26316	48.68	34	7.34842	11.37	21.1553	16.36	4.99	6.31	386.25	73	6.95	5.66	1.38	1.2	3	0	0	0	4.46	3.71667	3.25	4	4	2	1	2	1
273723	48	1	126	74	98	261	26.71	24.82	0.785816	44.64	67.3	7.02143	10.56	27.0169	13.79	3.23	7.24	359.29	44.67	5.2	4.89	1.33	1.5	2.41	0	0	0	3.39	2.26	0.916667	2	3	3	1	2	2
273913	48	0	117	79	92	210	24.07	20.87	0.867054	48.24	21.09	7.32814	14.03	29.0318	19.36	5.33	5.59	442.89	90.73	5.28	5.9	1.78	0.96	3.6	0	1	1	4.94	5.14583	0.833333	4	4	1	1	2	2
274197	47	1	140	82	72	302	9.31	17.84	1.7628	48.49	7	7.01694	19.75	21.7865	23.8	4.05	4.62	198.1	59.34	4.59	4.79	1.5	1.94	2.2	0	0	0	2.85	1.46907	5.91667	1	2	4	0	2	1
274443	52	1	113	64	74	369	25.39	21.37	0.84167	44.39	51.29	7.39114	10.56	23.533	14.92	4.36	4.16	262.05	64.62	5.44	4.97	1.84	1.93	2.01	0	0	0	3.04	1.57513	5.25	1	2	4	0	2	1
274507	48	1	134	93	77	238	7.5	12.12	1.616	46.43	10.46	6.6675	11.25	21.3578	16.22	4.97	4.28	222.44	54.06	5.11	5.58	0.95	1.43	3.25	0	1	0	4.15	2.9021	5.75	3	4	3	0	2	1
274763	82	0	139	73	93	177	16.73	23.2	1.38673	46.36	16.62	8.06267	8.53	25.2826	13.59	5.06	7.3	562.48	96.41	6.85	5.48	2.86	1.16	3.22	0	0	1	4.32	3.72414	6	4	4	1	0	3	2
274994	45	1	113	65	73	256	28.87	23.83	0.825424	50.22	13	7.17396	10.48	20.2848	14.16	3.68	5.91	164.44	63.91	5.88	6.07	1.37	1.94	2.86	0	0	0	4.13	2.12887	5.16667	2	4	4	1	2	1
275224	42	0	118	66	79	150	12.87	20.43	1.58741	48.19	12.8	6.79554	9.98	19.5312	15.38	5.4	5.64	290.74	69.74	4.84	4.89	1.14	1.45	2.46	0	0	0	3.44	2.37241	2.16667	2	3	3	0	2	1
275749	40	0	118	75	86	258	14.67	14.35	0.978187	44.97	23.22	7.39729	9.13	24.623	13.05	3.92	4.36	442.91	66.36	5.69	5.65	1.77	1.47	3.42	0	0	1	4.18	2.84354	1.08333	3	4	3	0	2	1
275893	69	0	147	81	97	163	22.82	17.69	0.775197	42.97	24.07	6.75922	23.22	25.0995	27.64	4.42	7.43	207.11	67.47	7.39	5.39	0.72	1.6	2.8	1	1	0	3.79	2.36875	1.75	2	3	3	1	3	2
276028	44	1	113	64	79	240	16	18	1.125	45.95	18	7.90182	10.21	23.8754	14.9	4.69	5.93	345.25	66	5.07	4.63	3.29	0.84	1.9	0	0	0	3.79	4.5119	2	4	3	1	1	2	1
276421	50	0	121	78	81	179	20.97	20.01	0.95422	46.48	18.61	6.95439	5.52	20.3816	9.5	3.98	3.8	267.23	51.9	9.95	4.67	0.65	1	2.86	1	0	0	3.67	3.67	3.25	4	3	1	0	2	1
276428	77	0	155	71	79	350	23.93	29.68	1.24028	44.94	25.96	7.53662	8.22	21.5645	11.85	3.63	5.23	302.75	81.05	6.81	5.27	1.7	1.37	2.49	0	1	0	3.9	2.84672	4.25	3	3	2	0	3	1
276532	37	1	130	83	82	349	16.89	14.21	0.841326	44.19	20.36	7.21633	7.01	24.7409	10.11	3.1	3.23	252.86	55.64	5.22	5.27	1.61	1.28	2.92	0	0	0	3.99	3.11719	6.25	4	4	2	0	1	1
276929	45	0	108	75	75	310	17	20	1.17647	44	10	6.85646	4.9	19.257	8.4	3.5	4	311.53	73	5.38	5.04	1.09	1.33	2.8	0	0	0	3.71	2.78947	0.916667	3	3	2	0	2	1
276962	46	1	98	61	80	380	29.84	31.4	1.05228	42.89	24.87	7.22877	5.95	22.2656	8.4	2.45	3.64	165.64	51.15	5.42	4.97	1.57	1.23	2.91	0	0	0	3.74	3.04065	3.08333	3	3	2	0	2	1
277254	54	0	145	96	87	187	27	23	0.851852	45.8	57	7.25023	11.3	23.939	17.9	6.6	3.5	381.14	71.97	6.21	4.94	1.4	1.23	2.8	0	1	0	3.71	3.01626	5.5	3	3	2	0	2	1
277621	56	0	125	70	90	197	13.02	17.31	1.32949	45	32.48	7.07591	9	25.3815	12.82	3.82	5.91	329.04	63.85	5.37	6.12	1.36	1.18	4.17	0	0	0	4.94	4.18644	1.08333	4	4	1	0	2	2
277639	57	0	136	74	77	213	14.93	17.01	1.13932	46.84	19.11	6.73225	8.83	22.1453	12.26	3.43	6.29	343.13	68.49	6.24	6.4	0.83	1.28	4.14	0	0	0	5.12	4	0.916667	4	4	2	0	2	1
277646	41	1	106	67	84	264	9	13	1.44444	44.08	9	7.06447	9.41	24.0882	13.16	3.75	4.42	207	50.53	5.87	5.12	1.23	1.24	2.88	0	0	0	3.88	3.12903	5.66667	4	3	2	0	2	1
277672	72	1	127	72	93	242	11.72	22.35	1.907	46.69	11.69	7.6464	6.77	23.1247	9.25	2.48	3.06	386.1	64.72	5.82	5.71	2.22	1.07	3.48	0	0	1	4.64	4.33645	1.91667	4	4	1	0	3	1
277874	66	1	122	56	80	204	13.36	19.96	1.49401	40.58	11.88	7.01786	9.48	21.875	13.11	3.63	5.3	212.53	55.64	5.89	5.12	1.17	1.48	2.91	0	0	0	3.64	2.45946	1.16667	3	3	3	0	3	1
278538	47	1	124	82	66	209	22.05	28.15	1.27664	48.87	29.39	6.44456	9.5	17.5064	12.39	2.89	4.88	164.57	52.7	4.68	6.28	0.83	2.29	2.84	0	0	0	3.99	1.74236	5.83333	1	4	4	0	2	1
278684	34	0	136	82	96	231	25.07	22.12	0.882329	48.27	21.43	8.25888	7.99	23.6669	10.86	2.87	4.67	434.57	83.48	5.8	5.28	4.11	1.24	2.39	0	0	1	4.04	3.25806	4.41667	4	4	2	0	1	1
279148	58	1	138	88	75	218	43.94	27.08	0.616295	46.49	14	8.162	8.51	21.048	10.24	1.73	6.7	353.42	60.76	5.62	5.84	3.85	1.31	2.51	0	0	0	4.53	3.45802	1	4	4	2	0	2	1
279403	41	1	94	60	81	274	11.8	16.34	1.38475	41.83	10.82	6.986	11.29	23.9188	15.62	4.33	5.72	221.08	49.01	5.96	5.41	1.12	1.48	2.9	0	0	0	3.93	2.65541	1	3	3	3	0	2	1
279599	56	0	157	96	99	253	28	27	0.964286	47.5	30	7.61504	9.2	25.5922	13.2	4	8.5	445.6	101	5.09	6.54	2.46	1.03	3.84	0	1	1	5.51	5.34951	0.916667	4	4	1	0	2	2
281310	43	1	110	73	63	315	12	15	1.25	44.2	23	6.68334	5.21	21.6296	8.4	3.19	5	312	60.3	5.48	3.36	0.9	0.93	2.52	0	0	0	2.43	2.6129	6	3	1	1	1	2	1
281521	49	0	127	80	85	251	23.78	20.24	0.851135	45.96	19.85	6.94389	6.67	21.0667	9.37	2.7	5.26	389.22	77.72	5.12	5.59	1.25	1.33	3.61	0	0	0	4.26	3.20301	1.75	4	4	2	0	2	1
281746	50	0	128	86	93	236	19	19	1	45.7	27	7.59648	14.5	26.8923	20.2	5.7	3.2	398.27	81.76	6.68	6.23	1.84	1.38	3.72	0	0	0	4.85	3.51449	2	4	4	2	1	2	2
282171	47	1	141	74	83	265	14	15	1.07143	45.7	10	7.58601	6.2	29.0174	9.9	3.7	3.2	236	53	5.43	3.92	2.24	1.07	1.97	0	1	0	2.85	2.66355	3.16667	3	2	1	0	2	2
282474	51	1	124	56	66	172.4	33	35	1.06061	46.99	11	6.41769	10.37	17.7154	14.95	4.58	3.52	218.72	50	5.18	5.3	0.73	1.64	3.01	0	0	0	3.66	2.23171	6.5	2	3	4	0	2	1
283200	81	0	140	60	83	188	16.62	23.81	1.43261	44.44	48.39	7.18608	22.69	21.3839	33.62	10.93	6.05	361.7	91.05	6.91	3.99	1.18	1.4	2.1	0	0	0	2.59	1.85	0.916667	2	1	3	0	3	1
283331	52	0	133	78	81	215	11	23	2.09091	49.8	15	6.89133	11.9	22.9819	18.8	6.9	6.6	402.74	69.66	5.19	4.28	1.17	1.09	2.4	0	0	0	3.19	2.92661	4	3	2	1	1	2	1
283402	57	0	110	66	85	224	16.06	13.27	0.826276	47.3	16.28	7.72715	11.19	23.5666	15.37	4.18	5.97	342.25	83.42	10.15	6.22	1.38	1.25	4.03	1	1	0	4.97	3.976	2.75	4	4	2	0	2	1
283479	54	0	131	77	89	230	27	21	0.777778	45.2	48	7.81884	9	25.5036	12.8	3.8	5.9	358	83	5.05	6.47	3.04	1.12	3.48	0	0	0	5.35	4.77679	1	4	4	1	1	2	2
283594	82	1	160	98	97	184	30.95	22.84	0.737964	43.03	9.4	7.63718	11.63	28.0843	15.77	4.14	5.64	262.07	59.64	5.29	6.41	2.42	1.32	3.7	0	1	0	5.09	3.85606	2	4	4	2	0	3	2
283815	46	1	119	74	99	289	14.77	15.77	1.0677	39.5	12.05	6.8261	6.21	25.5296	9.09	2.88	6.43	270.78	54.7	5.47	4.54	1.04	1.39	2.39	0	0	0	3.15	2.26619	4.91667	2	2	2	0	2	2
284167	48	1	116	70	71	234	44.19	37.14	0.840462	44.21	45.35	6.84061	7.66	20.3428	11.21	3.55	3.57	270.58	46.28	5.55	5.6	1.04	1.8	2.98	0	0	0	3.8	2.11111	6.08333	2	3	4	0	2	1
284227	55	1	151	104	80	308	11.07	15.47	1.39747	44.03	14.93	7.16198	7.99	23.9512	11.26	3.27	5.46	275.34	57.47	6.03	5.36	1.32	1.47	3.05	0	1	0	3.89	2.64626	1	3	3	3	0	2	1
284461	42	1	105	68	72	285	26	15	0.576923	44.68	7	6.26403	6.29	24.1672	9.11	2.82	3.81	213.09	63.32	4.84	4.85	0.67	1.79	2.18	0	0	0	3.06	1.7095	8.08333	1	2	4	0	2	1
284483	52	1	116	69	79	244	15.27	15.47	1.0131	46.4	10.9	7.21583	8.07	26.5625	11.11	3.04	5.38	271.41	61.73	5.25	5.52	1.6	1.42	3.13	0	0	0	4.1	2.88732	1.75	3	4	3	0	2	2
284601	61	1	105	66	74	239	12.16	19.1	1.57072	43.23	13.77	6.45725	7.34	19.3821	10.52	3.18	4.77	307.39	62.43	5.62	4.96	0.7	2.03	2.5	0	0	0	2.93	1.44335	1.91667	1	2	4	0	3	1
284860	47	0	106	68	87	238	16	18	1.125	45.26	13	6.25524	11.95	23.2005	17.98	6.03	4	262.35	77.81	5.74	5.2	0.56	1.65	2.64	0	0	0	3.55	2.15152	5.16667	2	3	4	0	2	1
284994	43	0	109	65	90	306	24	24	1	40.41	46	7.05566	29.9	24.7721	34.76	4.86	3.45	335	81	4.97	5.07	1.44	1.11	3.07	0	0	0	3.96	3.56757	6	4	4	1	0	2	1
285128	50	0	127	79	87	255	9.71	16.24	1.6725	45.6	10.21	6.89364	9.49	25.4327	13.87	4.38	3.52	555.87	88.08	5.03	4.34	1.21	1.3	2.27	0	0	1	3.04	2.33846	5	2	2	2	1	2	2
285287	46	1	133	90	80	211	9.2	17.21	1.87065	42.99	9.22	6.04909	10.21	21.7079	13.7	3.49	4.65	304.9	60.71	5.03	4.48	0.52	1.84	2.04	0	0	0	2.64	1.43478	4.91667	1	1	4	0	2	1
285668	53	0	129	70	102	217	18.88	18.74	0.992585	45.43	25.62	7.8726	21.12	29.3374	28.05	6.93	4.54	438.05	84.05	7.57	5.79	2.14	1.29	3.19	1	1	1	4.5	3.48837	5	4	4	2	0	2	2
286465	33	1	107	72	66	226	13	16	1.23077	44.16	9	6.5697	4.48	19.2894	6.7	2.22	4.04	279.85	50.44	5.06	3.98	0.87	0.98	2.23	0	0	0	3	3.06122	8.08333	4	2	1	0	1	1
286554	59	0	118	77	87	170	30.92	26.04	0.842173	45.91	16.68	7.39338	10.74	24.1115	15.31	4.57	5.76	285.37	89.4	6.27	4.4	1.6	0.91	2.78	1	1	0	3.49	3.83516	0.833333	4	3	1	0	2	1
286725	41	1	104	62	88	338	27	15	0.555556	43.5	12	6.93207	7.16	24.2215	9.26	2.1	3.83	178	46	5.36	5.69	1.18	1.61	3.05	0	0	0	4.08	2.53416	8.16667	3	4	3	0	2	1
287602	50	1	133	88	74	234	6.5	16.43	2.52769	43.53	9.21	7.25218	5.85	21.6296	8.26	2.41	5.22	224.55	56.8	5.62	4.8	1.55	1.45	2.66	0	1	0	3.35	2.31034	5.58333	2	3	3	0	2	1
287756	41	1	131	76	85	301	12	19	1.58333	48.48	18	6.81154	7.83	21.83	11.43	3.6	3.93	276.84	57	5.78	5.25	0.97	1.6	2.51	0	0	0	3.65	2.28125	8.16667	2	3	3	0	2	1
288772	50	1	124	75	70	254	12.18	16.5	1.35468	48.57	21.69	6.45837	15.28	22.3214	19.54	4.26	4.09	302.04	59.08	5.47	4.33	0.72	1.79	1.88	0	0	0	2.54	1.41899	1.66667	1	1	4	0	2	1
289106	61	1	143	70	71	267	14	23	1.64286	47.02	14	6.76065	11.06	20.8117	14.8	3.74	6.15	273.65	56.58	6.92	5.61	0.77	1.87	2.8	0	1	0	3.74	2	3.41667	2	3	4	0	3	1
289428	37	1	127	81	74	217	16	19	1.1875	46.6	16	5.98491	9.01	20.2848	14.83	5.82	4.09	278.29	67.94	4.46	4.31	0.55	1.51	1.98	0	0	0	2.8	1.8543	8.91667	2	2	3	0	1	1
289531	53	1	134	80	78	285	15.42	20.97	1.35992	45.82	10.71	7.61371	7.69	23.1247	11.38	3.69	4.97	314.43	62.78	5.39	4.53	2.32	0.96	2.44	0	0	0	3.57	3.71875	2	4	3	1	1	2	1
289544	55	0	129	82	85	237	60.72	40.16	0.661397	47.03	19.88	7.34696	5.83	22.8625	13.24	7.41	5.5	469.82	80.82	6.1	4.51	1.57	1.3	2.59	0	1	1	3.21	2.46923	5.33333	3	2	2	0	2	1
289729	41	1	149	85	72	249	10.07	14.61	1.45084	45.7	13.35	6.96462	8.93	20.8307	14.9	5.97	4.57	315.32	47.11	5.4	3.54	1.21	1.35	1.52	0	1	0	2.19	1.62222	5.83333	1	1	2	0	2	1
290040	33	1	123	75	76	203	27	20	0.740741	47.44	22	6.23255	8.86	20.5688	12.72	3.86	3.93	182.47	41	4.69	4.83	0.67	1.57	2.4	0	0	0	3.26	2.07643	8.83333	2	2	3	0	1	1
290272	50	0	125	82	88	205	22.8	17.42	0.764035	48.08	13.75	7.07069	11.9	25.2801	16.18	4.28	4.99	374.16	65.79	8.86	6.45	0.82	1.45	4.52	1	0	0	5	3.44828	1	4	4	3	0	2	2
290348	56	1	127	80	79	267	13.12	16.77	1.2782	45.96	13.56	7.02944	8.25	21.048	11.35	3.1	3.53	312.02	52.6	6.01	5.12	1.16	1.43	3.03	0	0	0	3.69	2.58042	2	3	3	3	0	2	1
290897	47	1	118	69	76	208	14.71	18.71	1.27055	43.98	8.63	6.67038	9.54	21.0938	12.07	2.53	5.35	229.72	52.21	5.35	5.71	0.91	1.37	3.18	0	0	0	4.34	3.16788	8.41667	4	4	2	0	2	1
290938	41	0	127	87	99	280	35	21	0.6	46	64	6.87501	7.8	29.7578	12.2	4.4	3.8	249	56	5.15	5.43	1.16	1.37	3.08	0	0	0	4.06	2.9635	1.08333	3	4	2	1	2	2
291491	48	1	149	84	90	272	18.48	12.12	0.655844	43.38	11.48	6.93182	6.04	27.6601	8.14	2.1	4.91	243.8	55.1	6.08	5.45	1.04	1.39	3.24	0	1	0	4.06	2.92086	2.91667	3	4	2	1	2	2
291625	46	1	116	80	88	229	19.96	22.14	1.10922	47.29	12.42	6.74147	7.53	23.939	10.24	2.71	4.55	254.75	46.14	5.28	5.65	0.99	1.32	3.68	0	0	0	4.33	3.2803	4	4	4	2	0	2	1
291988	65	0	162	86	77	243	30.34	24.8	0.817403	49.22	31.03	7.68106	11.88	24.6097	16.21	4.33	6.41	278.87	55.77	6.08	5.44	2.2	1.52	2.66	0	1	0	3.92	2.57895	4.83333	3	3	3	0	3	1
292065	49	0	124	76	97	196	27.61	25.54	0.925027	47.1	23.25	7.65996	7.1	25.8264	10.71	3.61	5.55	374.58	60.9	6.12	4.52	2.14	1.21	2.66	0	0	0	3.31	2.73554	1.25	3	2	2	0	2	2
292678	48	0	151	100	74	256	13.02	15.53	1.19278	48.34	9.46	6.75982	17.48	23.3234	25.09	7.61	4.15	335.58	77.34	6.05	4.74	0.88	1.61	2.43	0	1	0	3.13	1.9441	6	2	2	3	0	2	1
292995	63	0	133	82	84	185	15.77	17.64	1.11858	47.54	7.77	6.97926	14.3	23.3556	20.75	6.45	4.06	368.58	64.43	5.92	5.39	1.12	2.02	2.51	0	0	0	3.37	1.66832	1	1	3	4	0	3	1
293000	45	1	117	60	78	167	10.09	18.8	1.86323	43.85	9.67	6.54458	6.94	21.7738	9.89	2.95	6.4	276.62	69.21	5.3	4.68	0.81	1.3	2.68	0	0	0	3.38	2.6	4.08333	3	3	2	0	2	1
293216	60	0	143	63	93	239	25.62	18.67	0.728728	42.97	28.62	8.00714	6.14	27.7634	8.61	2.47	6.29	437.14	86.08	5.94	6.14	3.12	1.06	3.55	0	1	1	5.08	4.79245	3.75	4	4	1	1	2	2
293239	37	1	119	66	80	364	9	13	1.44444	45.02	11	6.82296	8.01	22.1453	11.64	3.63	4.5	289.72	51.86	5.3	5	1.07	1.45	2.58	0	0	0	3.55	2.44828	8	3	3	3	0	1	1
293732	36	1	131	81	85	241	16.28	19.23	1.1812	44.82	13.23	6.61528	8.61	23.6652	12.74	4.13	4.09	304.12	52.2	4.75	3.74	0.97	1.55	1.57	0	0	0	2.19	1.4129	4.83333	1	1	3	0	1	1
294241	44	0	153	103	76	266	18	20	1.11111	48.7	20	6.87409	9.1	20.5499	13.6	4.5	4.4	245.73	56	5.19	4.59	1.15	1.09	2.54	0	1	0	3.5	3.21101	4.41667	4	3	1	1	2	1
294494	42	1	134	86	71	193	14.97	21.02	1.40414	46.24	11.55	6.13168	5.25	21.0962	9.57	4.32	3.59	201.09	48.92	5.36	6.64	0.53	2.12	4.29	0	0	0	4.52	2.13208	0.583333	2	4	4	0	2	1
294661	46	0	121	76	84	181	23	18	0.782609	48.31	18	6.62162	22.32	22.6422	25.58	3.26	4.73	447	80	5.52	4.31	0.84	1.49	2.03	0	0	1	2.82	1.89262	2.91667	2	2	3	1	2	1
294971	46	1	123	79	74	300	17.09	23.43	1.37098	46.35	7.44	6.23861	12.47	20.5688	16.78	4.31	3.45	171.9	47.57	4.79	5.99	0.66	2.27	2.64	0	0	0	3.72	1.63877	5.08333	1	3	4	0	2	1
295705	46	0	123	79	87	196	47.66	32	0.683865	46.56	30.41	6.83349	23.55	26.0617	28.42	4.87	5.81	431.89	90.36	5.21	6.17	1.1	1.86	3.32	0	0	1	4.31	2.3172	2.91667	2	4	4	0	2	2
295869	52	1	123	76	80	210	14	20	1.42857	44	11	6.10803	12.1	24.6904	16.3	4.2	6.7	236.29	55	5.44	5.97	0.51	2.1	2.98	0	0	0	3.87	1.84286	2.83333	1	3	4	0	2	1
296093	38	1	120	80	62	276	11.8	17.85	1.51271	46.53	12.51	6.35719	7.61	17.4747	10.08	2.47	3.05	237.08	56.67	4.81	5.47	0.74	1.98	2.63	0	0	0	3.49	1.76263	3.83333	1	3	4	0	1	1
296134	68	1	111	65	79	229	15.67	16.62	1.06063	42.34	19.36	7.59177	4.17	22.2063	7.5	3.33	3.81	307.06	61.08	5.69	4.67	2.15	1.59	2.57	0	1	0	3.08	1.93711	0.75	2	2	3	0	3	1
296373	49	0	145	99	81	224	20.07	17.2	0.857	47.14	10.44	7.2525	10.91	25.2595	15.07	4.16	5.31	371.16	94.12	6.18	5.58	1.41	0.93	4.08	0	1	0	4.65	5	0.916667	4	4	1	0	2	2
296435	44	1	117	81	72	295	13.4	13.46	1.00448	46.01	12	6.72547	8.92	20.8325	11.5	2.58	5.03	272.98	50.41	5.78	5.97	0.89	1.89	3.26	0	0	0	4.08	2.15873	4.16667	2	4	4	0	2	1
297436	85	0	174	82	90	238	9.03	15.03	1.66445	47.11	15.15	7.54559	11.99	21.7738	17.37	5.38	7.86	388.69	71.54	5.87	5.85	1.99	1.42	3.27	0	1	0	4.43	3.11972	1	4	4	3	1	3	1
297570	78	0	138	75	85	226	22.93	34.96	1.52464	43.98	35.51	6.94051	9.46	24.281	15.13	5.67	6.26	318.65	91.18	5.36	4.33	1.19	1.72	2.08	0	1	0	2.61	1.51744	0.916667	1	1	4	0	3	1
298379	73	0	130	75	89	153	16.39	21.21	1.29408	51	29.19	6.60455	15.03	26.4463	26.36	11.33	6.48	384.8	68	5.77	4.33	0.79	1.68	2.39	0	0	0	2.65	1.57738	1.83333	1	1	4	0	3	2
298544	49	0	124	73	85	218	18.48	21.24	1.14935	46.27	17.32	7.91254	11.72	22.1297	16.36	4.64	5.95	436.71	76.24	6	5.39	2.81	1.43	3.07	0	0	1	3.96	2.76923	5.66667	3	4	3	1	2	1
298793	43	1	122	66	69	291	11.55	15.6	1.35065	42.92	10.37	7.23718	5.53	19.2672	8.1	2.57	4.25	241	54.43	5.33	4.3	1.61	1.2	2.31	0	0	1	3.1	2.58333	3.08333	3	2	2	0	2	1
299385	38	1	123	66	78	373	8.05	17.28	2.14658	41.53	9.78	6.03185	6.55	19.9219	9.98	3.43	4.34	266.93	66.33	5.47	4.69	0.47	1.69	2.04	0	0	0	3	1.77515	2.58333	1	2	4	0	1	1
299716	56	0	153	90	91	214	18.7	20.67	1.10535	44.53	27.03	6.48878	7.61	25.0995	11.34	3.73	4.17	348.04	67.43	5.8	4.94	0.7	1.93	2.01	0	1	0	3.01	1.55959	1	1	2	4	0	2	2
300054	78	1	179	80	94	255	17.77	24.14	1.35847	45.6	16.12	7.19915	9.43	24.4352	13.93	4.5	8.65	264.39	73.4	6.03	4.67	1.37	1.33	2.84	0	1	0	3.34	2.51128	1.41667	3	3	2	0	3	1
300373	58	1	139	84	73	160	8.65	16.08	1.85896	40.64	12.78	6.76057	8.3	24.6904	11.8	3.5	5.93	240.5	50.99	5.55	5.24	0.96	1.2	3.3	0	0	0	4.04	3.36667	1.91667	4	4	2	0	2	1
300575	45	1	131	74	78	238	20.14	18.12	0.899702	43.4	7.24	6.60422	6.88	24.977	9.58	2.7	5.04	235.2	68.32	5.12	4.94	0.89	2	2.01	0	0	0	2.94	1.47	1.5	1	2	4	0	2	1
300870	33	1	115	75	72	260	13	11	0.846154	49.19	9	6.69343	14.16	22.6003	16.1	1.94	3.9	384	58	5.3	3.47	0.94	1.25	1.85	0	0	1	2.22	1.776	6.25	1	1	2	0	1	1
300880	64	1	182	104	81	162	19.51	19.44	0.996412	48.7	19.83	7.82534	16.86	24.9989	22.07	5.21	7.77	341.67	49.37	5.31	4.55	2.91	1.46	1.92	0	1	0	3.09	2.11644	4.16667	2	2	3	0	3	1
301490	60	0	131	86	77	210	21	22	1.04762	39.86	13	6.61699	11.16	21.3669	16.2	5.04	6.84	431.09	81.02	4.91	6.02	0.94	1.3	3.78	0	0	1	4.72	3.63077	6.91667	4	4	2	0	2	1
301499	54	1	138	81	77	227	28	29	1.03571	47.17	35	7.08217	7.69	21.5139	10.84	3.15	5.8	207.78	53	5.61	5.9	1.31	1.1	3.32	0	1	0	4.8	4.36364	1	4	4	1	1	2	1
302214	58	1	137	78	83	259	17.54	18.42	1.05017	45.64	12.17	7.37707	11.97	23.2254	15.83	3.86	5.85	292.38	57.8	5.91	7.16	1.67	1.72	4.59	0	0	0	5.44	3.16279	1	4	4	4	1	2	1
302561	47	1	126	70	71	233	10.65	23.84	2.00071	48.41	8	6.56895	19.42	19.7239	23.9	4.48	5.64	248.01	70.81	4.73	4.61	0.93	1.89	2.19	1	0	1	2.72	1.43915	5.16667	1	1	4	0	2	1
302829	54	1	124	66	82	234	16.37	20.92	1.27795	44.19	11.52	6.88917	8.38	23.3844	11.83	3.45	4.22	362.1	66.39	5.41	6.07	1.12	1.43	3.99	0	0	1	4.64	3.24476	0.833333	4	4	3	1	2	1
302855	72	0	132	78	88	158	16.88	17.44	1.03318	43.81	13.9	7.05962	7.05	24.8591	10.63	3.58	6.08	261.83	95.98	5.06	4.82	1.42	1.25	3.24	0	0	0	3.57	2.856	0.916667	3	3	2	0	3	1
303049	62	0	113	71	86	184	18.86	18.51	0.981442	48.57	23.99	7.04041	12.54	25.0593	17.78	5.24	6.59	468.2	76.93	5.55	4.89	1.27	0.93	3.03	0	0	1	3.96	4.25806	4.08333	4	4	1	0	3	2
303290	48	1	127	67	75	254	13.28	15.21	1.14533	46.1	9.11	7.59214	8.84	25.0657	12.45	3.61	8.15	349.52	69.99	5.8	4.21	2.11	1.85	1.87	0	0	0	2.36	1.27568	1.16667	1	1	4	0	2	2
303372	43	1	108	59	69	335	12.52	15.71	1.25479	44.26	15.17	6.52729	6.67	20.5693	9.33	2.66	3.18	280.35	71.09	5.78	4.89	0.73	1.56	2.6	0	0	0	3.33	2.13462	1.66667	2	3	3	0	2	1
303383	71	0	127	87	89	230	23.67	27.89	1.17828	44.85	58.22	7.01389	17.12	22.9421	19.36	2.24	3.79	322.93	84.09	5.2	2.85	1.32	1.07	1.22	0	0	0	1.78	1.66355	5.5	1	1	1	0	3	1
303626	62	0	152	77	87	153	13.58	19.47	1.43373	43.39	11.25	7.25202	4.14	23.3234	10.98	6.84	4.41	383.45	69.94	5.73	5.02	1.52	1.1	2.97	0	1	0	3.92	3.56364	5.33333	4	3	1	0	3	1
303737	49	0	128	82	97	147	21	23	1.09524	47.44	21	7.81177	15.45	25.6402	19.54	4.09	6.24	458.4	71.13	5.33	5.64	2.86	1.07	2.71	0	0	1	4.57	4.27103	1.33333	4	4	1	1	2	2
304638	75	1	135	73	85	266	30.87	24.07	0.779721	46.44	10.78	6.69957	9.94	21.0828	13.61	3.67	3.59	226.45	70.02	6.51	5.99	0.77	2.04	3.19	0	0	0	3.95	1.93627	3.58333	2	4	4	1	3	1
305189	70	1	139	80	96	223	21.5	33.31	1.5493	41.99	22.11	7.86863	8.05	26.9531	11.27	3.22	5.72	410.21	60.42	6.23	5.31	2.59	1.58	2.53	0	0	1	3.73	2.36076	0.916667	2	3	3	1	3	2
305484	47	1	108	76	68	269	16	19	1.1875	47.2	10	7.62557	10.6	23.4375	14.5	3.9	5.2	258	59	5.55	6.04	2.28	1.31	3.11	0	0	0	4.73	3.61069	7.08333	4	4	2	1	2	1
305703	51	0	176	100	85	180	52	39	0.75	48.3	52	6.65193	13	25.1024	20.5	7.5	5	314	78	6.05	5.01	0.79	1.45	2.74	0	1	0	3.56	2.45517	0.916667	3	3	3	1	2	2
305786	39	0	111	73	70	282	11.35	15.87	1.39824	48.19	12.27	6.45328	6.68	20.7612	10.11	3.43	4.07	287.91	61.59	4.96	3.83	0.79	1.09	2.12	0	0	0	2.74	2.51376	4.83333	3	1	1	0	1	1
306121	53	0	132	87	85	171	21	20	0.952381	47.7	14	7.1586	10.5	26.7539	15.9	5.4	4.7	271.16	71.79	5.36	4.91	1.48	1	2.95	0	0	0	3.91	3.91	6.08333	4	3	1	0	2	2
306170	56	0	155	90	83	395	13.59	16	1.17734	47.15	17.85	7.14326	4.82	22.68	6.77	1.95	4.25	387.57	60.25	6.51	6.22	1.2	1.27	4.13	0	1	0	4.95	3.89764	6.16667	4	4	2	0	2	1
306421	51	0	132	78	80	231	30	27	0.9	45.93	17	6.51467	15.61	23.7118	23.11	7.5	4.85	324.5	69	6.41	4.6	0.65	1.52	2.41	0	0	0	3.08	2.02632	2	2	2	3	1	2	1
306823	64	1	127	65	85	215	31.22	26.37	0.844651	47.93	37.22	6.60801	8.57	21.0498	12.08	3.51	5.89	281.28	57.16	5.79	5.69	0.79	1.59	3.39	0	0	0	4.1	2.57862	0.833333	3	4	3	0	3	1
307165	46	1	120	70	80	265	21	25	1.19048	44.2	10	6.21467	5.66	22.0581	8.93	3.27	5.28	237	60	5.06	4.12	0.61	1.57	1.98	0	0	0	2.55	1.6242	8.08333	1	1	3	0	2	1
307359	67	0	163	85	89	305	8.93	24.63	2.75812	45.97	20.85	7.38447	9.31	25.9701	14.74	5.43	5.62	272.76	69.95	6.1	3.7	1.63	1.18	2.02	0	1	0	2.52	2.13559	1.25	2	1	1	1	3	2
307646	51	1	123	70	60	320	15	21	1.4	50	12	6.57285	8.8	18.1449	12.9	4.1	5.9	267	59	5.59	5.14	0.79	1.77	2.72	0	0	0	3.37	1.90395	4.91667	2	3	4	0	2	1
307679	46	0	125	79	88	268	30	21	0.7	45.7	43	7.15699	6.2	24.0317	10.3	4.1	5.2	333.72	80	5.5	4.54	1.44	1.11	2.53	0	0	0	3.43	3.09009	2.91667	4	3	1	0	2	1
307776	47	0	161	96	98	217	23	21	0.913043	48	61	7.90181	7.1	27.1527	10.6	3.5	3.9	416.95	63	6	4.53	2.78	1.63	1.66	0	1	0	2.9	1.77914	5.41667	1	2	4	1	2	2
308016	44	1	141	77	85	219	14.12	21.79	1.5432	43.65	11.79	6.8092	5.74	24.3911	8.82	3.08	4.81	246.93	69.18	4.95	4.77	1.13	1.44	2.58	0	1	0	3.33	2.3125	5	2	3	3	0	2	1
308258	65	1	151	77	82	208	15	16	1.06667	44.6	13	7.25508	9.31	23.3091	12.5	3.19	4.63	290	54	5.71	6.48	1.53	1.21	3.67	0	1	0	5.27	4.35537	6.25	4	4	2	0	3	1
308532	75	1	136	86	92	176	15.5	21.97	1.41742	47.65	16.44	7.65464	9.47	23.1241	12.4	2.93	5.38	535.63	69.15	7.08	7.26	1.84	1.36	4.48	1	1	1	5.9	4.33824	0.916667	4	4	2	1	3	1
308661	62	1	134	71	89	277	13.27	22.98	1.73173	42.83	29.37	7.12152	6.88	22.8625	9.65	2.77	6.5	254.51	65.81	5.2	5.29	1.47	1.48	2.81	0	0	0	3.81	2.57432	5.66667	3	3	3	0	3	1
308892	49	1	137	86	86	249	13.19	12.05	0.913571	40.48	21.52	7.33149	11.39	22.8625	15.68	4.29	3.12	336.86	47.76	4.6	4.91	2.05	1.29	2.71	0	0	0	3.62	2.8062	2.25	3	3	2	0	2	1
309031	48	1	135	88	81	295	13.35	15.97	1.19625	43.73	13.29	6.77566	9.27	22.7615	13.33	4.06	3.9	250.59	45.08	6.01	4.9	0.9	1.51	2.89	0	0	0	3.39	2.24503	4.91667	2	3	3	0	2	1
309108	82	0	151	84	90	242	20	19	0.95	41.9	37	7.94551	11.44	24.0346	16.09	4.65	7.51	272	88	8.03	5.48	2.17	0.83	3.17	1	1	0	4.65	5.60241	1.91667	4	4	1	0	3	1
309198	39	1	131	86	70	229	12.17	16.83	1.38291	45.35	7.67	6.68013	10.3	20.8209	14.65	4.35	3.38	275.36	50.51	5.23	5.35	0.94	1.91	2.78	0	0	0	3.44	1.80105	6.08333	1	3	4	0	1	1
309647	35	1	105	63	69	283	22	22	1	47.4	9	6.36914	8	21.3578	11.4	3.4	4	214	46	4.34	5.66	0.83	1.61	3.21	0	1	0	4.05	2.51553	6	3	4	3	0	1	1
309649	32	1	116	70	72	231	14	17	1.21429	48.5	30	6.64709	5.2	18.6709	7.88	2.68	4.25	259.29	51	5.06	4.86	0.94	1.49	2.27	0	0	0	3.37	2.26174	4.08333	2	3	3	0	1	1
309757	69	0	150	86	96	230	17.37	19.34	1.11341	41.46	18.58	8.14306	10.78	26.5668	13.88	3.1	5.57	351.55	79.72	6.3	6.44	3.37	1.26	3.66	0	1	0	5.18	4.11111	1	4	4	2	0	3	2
309796	82	1	161	71	93	172	15.32	24.08	1.5718	47.53	28.19	7.64078	20.09	24.5089	27	6.91	5.41	414.12	49.67	7.3	5.69	1.76	1.3	3.61	1	1	1	4.39	3.37692	1.91667	4	4	2	1	3	1
309808	37	0	116	59	88	270	15.64	13.17	0.842072	47.52	15.35	7.05917	6.98	25.6489	10.39	3.41	6.52	288.31	73.64	5.4	5.37	1.33	0.98	3.58	0	0	0	4.39	4.47959	3.83333	4	4	1	1	1	2
309997	64	0	105	65	96	227	18.59	22.28	1.19849	45.27	26.58	7.28242	7.68	23.9869	11.39	3.71	3.58	354.07	64.37	5.22	4.81	1.72	1.13	2.72	0	0	0	3.68	3.25664	1.08333	4	3	1	0	3	1
310256	65	1	136	73	75	148	17.21	23.02	1.33759	40.13	9.75	7.46112	9.26	22.2063	12.85	3.59	5.7	241.36	60.6	5.04	5.87	2.13	1.78	3.25	0	0	0	4.09	2.29775	5.66667	2	4	4	0	3	1
310337	38	1	126	81	80	328	11.44	14.19	1.24038	47.92	9.69	6.90891	16.19	23.4236	22.26	6.07	3.34	234.25	52.02	5.15	6.03	1.2	1.46	3.86	0	0	0	4.57	3.13014	2.83333	4	4	3	0	1	1
310394	54	0	120	80	71	183	40.26	32.77	0.813959	45.41	22.56	7.18743	5.79	21.2585	8.23	2.44	5.19	394.48	84.33	5.04	4.14	1.62	1.08	1.73	0	0	0	3.06	2.83333	3.75	3	2	1	0	2	1
310567	69	1	138	75	82	209	10.88	16.3	1.49816	47.01	15.88	7.73554	14.99	24.4646	21.58	6.59	6.62	256.26	54.66	6.25	4.56	2.26	1.37	2.31	0	1	0	3.19	2.32847	1.91667	2	2	2	0	3	1
310582	43	1	101	71	69	239	10.24	18.79	1.83496	46.57	7.57	6.37341	9.81	22.68	14.79	4.98	4.35	303.98	58.94	5.32	4.92	0.68	1.91	2.14	0	0	0	3.01	1.57592	6.08333	1	2	4	0	2	1
310647	53	0	113	69	89	182	40.78	29.86	0.732222	45.12	23.02	7.76118	15.31	25.0135	21.12	5.81	5.05	427.87	84.58	5.82	5.07	2.49	1.33	2.5	0	0	1	3.74	2.81203	3	3	3	2	0	2	2
310819	55	1	112	63	77	247	15.56	22.59	1.4518	45.41	13.62	7.2277	16.06	20.7967	22.71	6.65	4.66	274.63	64.22	5.09	5.53	1.67	1.74	2.7	0	0	0	3.79	2.17816	1	2	3	4	0	2	1
311103	53	0	125	83	93	236	20.75	21.43	1.03277	44.5	52.06	7.51206	14.27	27.0169	19.44	5.17	7.89	350.62	72.48	5.62	6.67	2.01	1.54	4.26	0	0	0	5.13	3.33117	1.16667	4	4	3	1	2	2
311267	43	1	102	60	80	285	9.23	13.2	1.43012	44.41	11.13	7.08629	11.87	22.7732	16.62	4.75	3.29	227.8	51.28	5.02	5.3	1.47	1.31	2.88	0	0	0	3.99	3.0458	4.33333	3	4	2	0	2	1
311476	41	0	140	75	76	246	36.96	22.29	0.603084	43.2	60.38	7.16398	8.63	22.719	12.61	3.98	5.83	391.38	93.15	5.08	4.36	1.57	0.93	2.54	0	0	0	3.43	3.68817	1.33333	4	3	1	1	2	1
312345	48	1	134	90	77	267	13	17	1.30769	46.94	11	6.2665	14.4	21.6041	17.66	3.26	4.71	268.4	42.9	5.16	4.97	0.63	1.34	2.85	0	0	0	3.63	2.70896	7.83333	3	3	2	0	2	1
312366	49	1	140	88	93	260	20.24	21.11	1.04298	48.92	14.02	7.59397	14.39	26.9274	19.62	5.23	4.82	305.85	46.87	6.01	6.23	2.04	1.37	3.5	0	0	0	4.86	3.54745	1	4	4	2	1	2	2
312423	45	1	125	74	77	302	13.74	18.8	1.36827	48.3	18.14	7.41203	8.2	20.3244	10.78	2.58	4.29	300.7	49.68	5.71	6.23	1.79	1.61	3.5	0	0	0	4.62	2.86957	3.66667	3	4	3	1	2	1
313028	47	1	122	68	82	254	10.24	15.73	1.53613	46.07	13.73	6.37631	15.82	24.9108	22.29	6.47	2.79	267.67	47.43	4.97	4.75	0.73	1.69	2.64	0	0	0	3.06	1.81065	4	1	2	4	1	2	1
313074	57	0	125	74	89	181	19.98	18.43	0.922422	43.94	17.13	7.43468	10	25.2092	13.84	3.84	5.55	448.87	90.14	6.15	5.22	1.7	1.4	2.85	0	0	1	3.82	2.72857	1.08333	3	3	3	0	2	2
313119	52	1	139	84	70	338	27	29	1.07407	47.72	20	6.25648	7.83	22.2063	11.74	3.91	4.06	295.96	51	5.96	4.93	0.54	1.78	2.56	0	0	0	3.15	1.76966	7.91667	1	2	4	0	2	1
313362	45	1	114	62	67	247	9.3	15.2	1.63441	44.58	7	6.16349	10.39	20.6852	15.15	4.76	3.22	201.99	66.83	4.73	3.72	0.62	1.82	1.62	0	0	0	1.9	1.04396	3.75	1	1	4	0	2	1
313558	41	0	130	79	92	210	32.38	32.25	0.995985	43.7	81.6	8.28593	7.93	27.4756	11.2	3.27	5.94	362.36	78.3	5.79	4.87	4.23	1.32	2.43	0	0	0	3.55	2.68939	2.16667	3	3	2	1	2	2
313835	45	0	104	60	90	192	14.1	17.91	1.27021	46.54	71.84	6.87488	19.62	24.3827	29.31	9.69	4.66	311.28	87.71	5.48	3.94	1.09	1.76	1.57	0	0	0	2.18	1.23864	6.25	1	1	4	0	2	1
313934	38	1	121	78	78	219	19.25	21.52	1.11792	45.28	9.73	6.59121	5.84	23.3067	8.13	2.29	5.46	289.21	60.9	5.17	4.92	0.87	1.89	2.02	0	0	0	3.03	1.60317	4.08333	1	2	4	0	1	1
314062	47	0	129	78	86	233	20	16	0.8	46	13	6.70373	13.9	23.0954	21.8	7.9	4	418.79	72.95	5.72	4.67	0.88	1.22	2.66	0	0	0	3.45	2.82787	7.16667	3	3	2	0	2	1
314145	56	0	140	77	80	205	14	19	1.35714	49.28	26	6.62317	11.22	18.7783	16.35	5.13	6.08	248.44	72	5.4	5.43	0.86	1.75	2.57	0	0	0	3.68	2.10286	8.16667	2	3	4	0	2	1
314833	62	1	115	74	70	282	18.79	21.19	1.12773	45.18	20.38	6.81606	6.32	18.9619	9.21	2.89	5.05	246.16	57.54	5.12	5.26	1.1	1.44	3.01	0	1	0	3.82	2.65278	5.66667	3	3	3	1	3	1
314850	59	0	110	65	89	206	18.04	23.41	1.29767	45.52	20.81	7.4299	13.92	24.2587	20.36	6.44	5.8	469.18	87.25	5.98	5.43	1.74	0.91	3.23	0	0	1	4.52	4.96703	0.583333	4	4	1	1	2	1
315115	52	1	117	68	70	222	15	20	1.33333	47.8	7	6.83608	8.22	21.4844	12.08	3.86	3.8	341	56	5.37	4.47	1.07	1.48	2.23	0	0	0	2.99	2.02027	2.83333	2	2	3	0	2	1
315389	56	1	147	62	74	179	16.37	17.78	1.08613	46.09	11.95	7.52925	9.11	24.1288	12.2	3.09	3.43	254.12	51.76	5.2	5.83	2.21	1.49	2.98	0	1	0	4.34	2.91275	1	3	4	3	0	2	1
315404	82	0	140	86	82	196	16.58	29.21	1.76176	44.53	14.06	6.87775	13.94	20.898	20.43	6.49	7.92	280.95	81.28	5.76	4.8	1.04	1.35	3.01	0	0	0	3.45	2.55556	1.16667	3	3	2	0	3	1
316233	48	0	132	85	91	231	29	21	0.724138	47.2	66	7.66272	5.6	24.1633	8.8	3.2	7.1	494	83	5.71	4.85	2.3	1.11	2.26	0	0	1	3.74	3.36937	0.916667	4	3	1	1	2	1
316284	57	1	153	84	84	241	16.27	18.77	1.15366	41.92	10.9	6.59278	8.22	25.4767	11.08	2.86	3.74	307.5	64.99	5.3	5.94	0.85	1.19	4.06	0	1	0	4.75	3.9916	1.91667	4	4	1	0	2	2
316322	34	1	128	79	88	282	17.88	23.5	1.31432	45.18	8.49	7.17746	6.3	27.2173	9.2	2.9	2.85	275.74	47.15	4.99	4.89	1.62	1.13	2.76	0	0	0	3.76	3.32743	5	4	3	1	0	1	2
316613	35	1	134	64	86	240	11	14	1.27273	44.6	12	6.52553	6.6	25.9107	9.6	3	2.9	217.06	42.79	5.2	4.83	0.81	1.55	2.74	0	0	0	3.28	2.11613	7.16667	2	2	3	0	1	2
316648	47	0	119	64	89	302	21.56	20.01	0.928108	44.58	23.26	7.14786	13.19	22.0384	20.16	6.97	5.08	387.19	75.41	5.45	3.9	1.44	1.3	2.14	0	0	0	2.6	2	3.83333	2	1	2	0	2	1
316682	40	1	123	78	84	267	61.36	35.42	0.577249	47.46	13.24	6.92356	10.53	24.281	14.51	3.98	5.68	332.91	57.66	5.36	5.71	1.17	1.69	3.17	0	1	0	4.02	2.3787	4.91667	2	4	4	0	2	1
316882	52	1	105	64	87	209	19.58	26.05	1.33044	47.84	16.21	7.47632	17.5	25	24.76	7.26	5.46	273.69	63.96	5.86	4.75	1.86	1.67	2.25	0	0	0	3.08	1.84431	1	1	2	4	0	2	2
317083	53	0	134	80	87	365	19.07	16	0.75	45.12	22.6	8.05167	14.61	23.1837	17.41	2.8	4.69	311.72	90.85	9.14	5.76	2.12	1.29	3.34	1	0	0	4.47	3.46512	2	4	4	2	1	2	1
317156	45	1	133	82	79	225	29	25	0.862069	43.6	12	6.36742	10.3	22.3757	19	8.7	3.6	243	53	5.8	3.75	0.62	1.38	1.79	0	0	0	2.37	1.71739	1	1	1	2	1	2	1
317348	45	1	114	64	78	279	16.38	20.82	1.27106	48.47	39.94	7.38376	10.46	24.2215	13.34	2.88	5.74	297.39	56.89	5.52	6.51	1.8	1.73	3.93	0	0	0	4.78	2.76301	2.41667	3	4	4	0	2	1
317701	61	0	132	90	86	192	21.26	23.7	1.11477	41.31	15	7.02086	14.22	24.9135	19.74	5.52	5.18	547.52	90.81	5.4	5.01	1.28	1.11	3.62	0	1	1	3.9	3.51351	1.08333	4	3	1	0	3	1
317962	70	0	128	75	92	252	22.34	20.57	0.92077	42.64	8.77	7.08622	6.41	26.6097	10.37	3.96	4.14	336.72	72.73	6.53	3.34	1.13	1.15	1.73	0	0	0	2.19	1.90435	1.5	2	1	1	0	3	2
317975	72	1	133	75	85	172	40.27	28.06	0.696797	47.86	51.79	7.52337	10.3	23.2438	13.89	3.59	5.24	277.52	72.48	5.77	5.3	1.98	2.24	2.19	0	1	0	3.06	1.36607	4	1	2	4	1	3	1
318472	73	1	153	80	83	201	25.27	22.6	0.894341	46.83	23.59	8.06387	8.36	23.833	11.79	3.43	6.59	375.81	72.83	6.41	5.38	3.06	1.13	3.02	0	1	1	4.25	3.76106	1.08333	4	4	1	0	3	1
318844	48	1	124	77	74	243	13.87	16.54	1.1925	43.83	10.61	6.92757	3.83	22.7583	5.6	1.77	5.09	377.49	68.02	4.77	5.36	1.32	1.72	2.67	0	0	1	3.64	2.11628	3.66667	2	3	4	0	2	1
318853	39	1	114	70	71	279	11	15	1.36364	46.62	13	6.48488	5.58	23.6244	10.6	5.02	4.9	269.83	63	5.54	4.66	0.73	1.27	2.64	0	0	0	3.39	2.66929	6.58333	3	3	2	0	1	1
319296	48	1	141	86	92	186	13.39	15.11	0.748773	42.08	12.86	7.37176	6.2	29.2101	11.9	5.7	6.25	359.94	63.8	8.25	5.53	1.19	1.45	3.2	1	1	0	4.08	2.81379	1.66667	3	4	3	0	2	2
319722	47	1	129	85	81	173	12.48	19.82	1.58814	46.62	10.16	6.98635	12.29	24.3865	19.21	6.92	4.52	320.15	60.03	4.91	3.51	1.36	1.34	1.69	0	0	0	2.17	1.6194	5.08333	1	1	2	1	2	1
319771	43	0	145	99	72	170	26	23	0.884615	47.24	9	6.68577	8.82	21.847	13.15	4.33	6.91	294.67	73.7	5.15	5.21	0.96	1.55	2.58	0	1	0	3.66	2.36129	8.08333	2	3	3	1	2	1
319899	63	1	131	81	75	269	18.35	27.98	1.5248	45.62	13.16	7.73354	15.7	23.6652	21.12	5.42	4.28	316.05	63.28	5.36	5.61	2.63	1.52	3.08	0	0	0	4.09	2.69079	1.91667	3	4	3	0	3	1
320126	56	1	124	70	78	301	23.08	21.54	0.933276	48.4	55.89	7.64571	7.39	23.9188	12.3	4.91	5.37	463.93	61.65	5.95	5.84	2.17	1.47	3.12	0	0	1	4.37	2.97279	3.5	3	4	3	0	2	1
320165	78	1	151	89	95	285	18.8	21.64	1.15106	45.5	15.98	7.06998	10.7	28.6726	15.36	4.66	5.21	346.24	46.61	4.84	4.81	1.5	1.07	2.68	0	1	0	3.74	3.49533	1.08333	4	3	1	1	3	2
320500	48	1	136	76	77	251	13.42	16.73	1.24665	43.62	16.57	6.99665	6.63	22.1003	9.81	3.18	4.39	260.64	52.1	5.23	5.59	1.29	1.64	3.17	0	0	0	3.95	2.40854	5.66667	3	4	4	0	2	1
320568	62	0	118	87	96	260	16.68	20.94	1.2554	46.33	12.43	6.89041	8.31	24.8591	11.85	3.54	7.48	396.26	64.08	5.89	4.71	1.03	1.66	2.34	0	0	0	3.05	1.83735	5.83333	1	2	4	0	3	1
321069	55	0	123	69	83	204	9.84	20.52	2.08537	47.79	57.61	7.15972	7.12	21.551	10.84	3.72	4.42	422.46	74.75	5.33	5.09	1.49	1.22	2.97	0	0	1	3.87	3.17213	4.16667	4	3	2	1	2	1
321194	49	1	105	60	76	274	18.48	19.83	1.07305	46	17.63	7.02803	10.4	21.9899	13.96	3.56	7.31	313.66	69.65	5.66	5.82	1.23	2.15	2.56	0	1	0	3.67	1.70698	5.08333	1	3	4	0	2	1
321264	47	1	123	78	75	230	12.15	21.82	1.79588	48.88	26.62	6.94655	9.93	19.5965	13.63	3.7	5.84	319.66	50.22	5.58	5.08	1.15	1.72	2.68	0	0	0	3.36	1.95349	4	2	3	4	0	2	1
321599	37	1	123	77	77	310	17.65	17.65	1	45.12	9.72	6.40016	7.9	25.462	11.92	4.02	4.83	320.61	65.32	5.09	4.64	0.73	1.3	2.66	0	0	0	3.34	2.56923	4.08333	3	3	2	0	1	2
321861	42	1	115	65	78	236	7	14	2	45.4	10	6.25872	8.72	24.093	12.66	3.94	3.82	275	55	4.48	5.57	0.72	1.52	2.85	0	0	0	4.05	2.66447	1.83333	3	4	3	0	2	1
322262	75	0	172	91	93	161	14.56	18.74	1.28709	42.78	13.34	7.24733	15.47	23.5883	22.2	6.73	4.05	339.11	58.82	5.04	4.36	1.72	1.05	2.65	0	1	0	3.31	3.15238	1.5	4	2	1	0	3	1
322479	53	1	108	61	78	164	15.33	16.18	1.05545	42.48	14.36	7.08029	5.06	19.1953	8.06	3	4.27	269.5	54	4.99	3.2	1.47	1.34	1.25	0	0	0	1.86	1.38806	1.66667	1	1	2	0	2	1
322529	54	1	111	60	77	237	19.93	17.07	0.856498	43.99	46.41	7.20542	7.39	21.6441	10.46	3.07	4.03	285.51	53.81	5.1	5.35	1.63	1.9	2.72	0	0	0	3.45	1.81579	1.16667	1	3	4	1	2	1
322644	54	1	144	82	76	285	25.5	23.59	0.925098	44.55	13.2	7.38689	5.44	21.7555	7.51	2.07	5.33	320.31	54.35	5.33	4.96	1.87	1.49	2.52	0	1	0	3.47	2.32886	2	2	3	3	1	2	1
322766	45	0	142	86	85	167	24.01	22.63	0.942524	49.7	21.77	8.33393	13.66	25.5593	20.08	6.42	4.34	419.65	73.37	8.03	4.87	3.2	1.31	2.53	1	1	0	3.56	2.71756	5.91667	3	3	2	1	2	2
323638	61	0	115	68	78	326	16.25	19.53	1.20185	50.21	12.51	7.05538	11.03	19.7055	15.43	4.4	5.49	242.66	59.1	5.77	6.07	1.24	1.59	3.51	0	0	0	4.48	2.81761	5.91667	3	4	3	0	3	1
323970	47	0	123	87	85	310	31	24	0.857143	44.2	29	6.8572	15	24.281	20.23	5.23	3.27	293.95	79.1	6.05	4.93	0.97	1.6	2.59	0	0	0	3.33	2.08125	5.91667	2	3	3	0	2	1
324233	57	1	126	73	76	216	11.45	20.73	1.81048	43.54	9.01	7.16201	11.28	21.2279	15.03	3.75	6.27	266.75	63.55	5.07	6.33	1.57	1.5	4.04	0	0	0	4.83	3.22	1.91667	4	4	3	0	2	1
324308	46	0	110	74	80	148	17	21	1.23529	47.6	21	6.94238	8.4	22.3214	14.3	5.9	6.6	308	78	5.37	3.81	1.19	1.25	1.81	0	0	0	2.56	2.048	2.91667	2	1	2	0	2	1
324390	66	0	146	67	102	178	17.85	23.32	1.30644	39.92	15.07	7.68634	9.17	29.0548	12.46	3.29	6.55	410.1	70.94	6.69	4.1	2.01	1.65	1.79	1	1	0	2.45	1.48485	1	1	1	4	0	3	2
324443	68	0	122	76	78	210	17.5	20.3	1.16	47.21	14.67	7.18047	19.85	21.6333	28.12	8.27	5.62	335.78	88.04	5.71	4.83	1.42	1.57	2.94	0	0	0	3.26	2.07643	1.08333	2	2	3	0	3	1
324452	37	1	122	75	72	233	10	14	1.4	45	12	6.56011	5.3	23.2434	8.3	3	3.4	283.56	63	5.07	4.67	0.86	1.21	2.78	0	0	0	3.46	2.8595	7	3	3	2	0	1	1
324844	36	1	124	75	76	264	10.77	12.48	1.15877	47.37	17.18	7.11912	8.48	22.6562	12.02	3.54	4.24	299.66	52.33	6.87	4.84	1.11	1.36	2.7	0	0	0	3.48	2.55882	4.91667	3	3	2	1	1	1
325063	51	1	101	57	85	218	22	24	1.09091	51.5	26	6.65569	18.74	23.6652	26.26	7.52	4.85	271	64	5.05	5.88	0.95	1.61	3.67	0	0	0	4.27	2.65217	8	3	4	3	0	2	1
325273	47	0	133	78	92	137	29.38	33.61	1.14398	49.21	45.28	7.35447	11.92	26.449	15.96	4.04	3.97	380.22	78.25	5.16	5.73	1.87	1.27	3.1	0	0	0	4.46	3.51181	4.25	4	4	2	1	2	2
325416	48	1	103	59	81	283	13.29	16	1.11119	44.32	8.62	7.19356	2.69	23.9512	8.17	5.48	4.68	294.13	50.19	5.3	5.37	1.55	1.37	2.77	0	0	0	4	2.91971	3.25	3	4	2	1	2	1
325450	59	1	115	71	82	228	45.58	31.05	0.68122	45.23	115.85	7.37922	16.58	23.1473	24.06	7.48	8.74	270.51	49.04	6.3	4.76	1.57	1.33	2.47	0	0	0	3.43	2.57895	1	3	3	2	0	2	1
325785	40	1	113	68	82	254	36.27	24.09	0.664185	44.35	8.61	6.2681	15.31	22.7583	22.54	7.23	3.18	177.44	49.25	5.92	4.35	0.55	1.45	2.12	0	0	0	2.9	2	6.08333	2	2	3	0	2	1
325802	45	1	130	76	74	203	14.96	19.91	1.33088	44.15	11.86	6.902	7.16	22.231	10.94	3.78	4.51	250.42	52.75	5.79	4.33	1.06	1.62	2.11	0	0	0	2.71	1.67284	1.75	1	1	3	1	2	1
326420	64	1	171	72	77	310	10.43	18.61	1.78428	45.62	14.23	7.43163	7.61	22.8329	10.59	2.98	4.19	285.76	57.32	6.06	5.62	1.72	1.31	2.96	0	1	0	4.31	3.29008	2.58333	4	4	2	0	3	1
326553	50	1	119	73	76	199	19	20	1.05263	43.84	19	6.19626	6.6	24.0882	9.31	2.71	4.39	179.08	42	4.81	5.09	0.63	1.64	2.43	0	0	0	3.45	2.10366	8.75	2	3	4	0	2	1
326723	42	1	106	68	76	198	11.35	15.46	1.20632	45.93	9.47	6.74449	5.44	18.9069	11.35	5.91	5.78	350.88	63.02	5.35	4.38	0.98	1.87	1.92	0	0	0	2.51	1.34225	1.08333	1	1	4	0	2	1
326848	49	1	103	59	77	296	10	14	1.4	39.8	11	6.8687	6.8	23.9188	10	3.2	5.7	229.72	57	6.12	5.59	0.97	1.36	3.21	0	0	0	4.23	3.11029	6.08333	4	4	2	1	2	1
326954	78	0	145	72	71	128	12.18	18.04	1.48112	43.08	7.89	6.63495	10.12	20.6905	14.67	4.55	7.48	322.89	90.48	6.35	4.85	0.74	1.85	2.58	0	1	0	3	1.62162	1.5	1	2	4	0	3	1
327003	63	0	137	76	92	180	17	21	1.23529	51.64	14	7.02637	11.86	22.1297	16.8	4.94	6.59	433	71	5.89	4.49	1.18	1.01	2.4	0	0	1	3.48	3.44554	1	4	3	1	1	3	1
327228	53	0	129	87	97	268	17.1	17.76	1.0386	42.34	28.78	7.59902	6.92	27.1731	10.49	3.57	4.44	443.21	69.15	5.84	5.93	2.11	1.26	3.93	0	1	1	4.67	3.70635	0.583333	4	4	2	0	2	2
327251	34	1	127	77	87	287	17.28	19.42	1.12384	44	10.73	6.44811	8.85	23.6652	12.77	3.92	7.98	352.04	66.19	5.34	5.29	0.73	2.32	2.21	0	0	0	2.97	1.28017	5.08333	1	2	4	0	1	1
327509	47	0	115	73	89	212	15.39	16.98	1.10331	46.61	13.15	6.83944	17.93	23.6614	26.87	8.94	4.01	316.37	68.45	4.97	4.61	1.16	1.43	2.3	0	0	0	3.18	2.22378	6.16667	2	2	3	1	2	1
327707	41	1	121	77	79	268	34.47	36.72	1.06527	42.71	37.01	7.12194	4.92	22.68	6.89	1.97	6.3	240.71	60.86	4.84	4.95	1.58	1.62	2.54	0	0	0	3.33	2.05556	3.08333	2	3	3	0	2	1
327875	59	0	131	83	93	299	28.19	18.08	0.641362	46.48	44.81	7.72617	7.17	25.3593	10.62	3.45	7.11	469.38	98.92	8.28	5.12	1.69	1.29	3.01	1	1	1	3.83	2.96899	3	3	3	2	1	2	2
328065	50	1	116	73	84	289	13	18	1.38462	44.86	11	7.32884	12.42	24.3141	17.08	4.66	3.43	286.5	52	4.95	5.56	1.9	1.47	2.74	0	0	0	4.09	2.78231	7.91667	3	4	3	0	2	1
328126	44	1	113	70	65	215	16.82	17.19	1.022	45.15	7.41	6.58767	7.41	21.3599	10.46	3.05	3.56	239.5	63.05	5.4	4.25	0.83	1.32	2.41	0	0	0	2.93	2.2197	1.66667	2	2	2	0	2	1
328164	51	1	102	61	76	182	22.27	27.3	1.22586	45.42	19.37	6.7144	8.84	20.5761	11.72	2.88	4.44	301.11	52.59	5.53	5.95	0.92	1.86	3.38	0	0	0	4.09	2.19892	0.666667	2	4	4	0	2	1
328210	67	0	123	84	86	215	15	17	1.13333	46.54	48	7.33789	10	21.4619	14.98	4.98	5.5	435.92	86.76	5.55	5.06	1.71	1.28	2.67	0	0	1	3.78	2.95312	6.41667	3	3	2	1	3	1
328606	42	0	113	67	89	217	19	20	1.05263	46.2	42	6.93574	5.6	24.6755	8.7	3.1	5.2	389.65	69.11	5.29	4.89	1.2	1.7	2.46	0	0	0	3.19	1.87647	2.41667	2	2	4	1	2	1
328744	60	0	107	68	88	162	19.67	28.51	1.44942	46.5	12.15	6.82316	10.33	23.4586	16.76	6.43	5.53	507.01	102.06	5.11	4.28	1.11	1.14	2.56	0	0	1	3.14	2.75439	0.833333	3	2	1	0	2	1
329114	63	0	135	81	96	211	20.79	24.75	1.19048	47.88	21.48	7.89186	18.71	24.4898	24.76	6.05	4.51	350.28	74.4	6.91	4.53	2.39	1.24	2.41	0	0	0	3.29	2.65323	0.916667	3	2	2	0	3	1
329607	62	0	180	73	80	207	13	22	1.69231	44.7	24	6.23054	6.07	23.6669	11.9	5.83	6	418	73.2	4.48	3.18	0.7	1.05	2.34	0	1	0	2.13	2.02857	6.33333	2	1	1	0	3	1
330200	59	1	99	61	75	322	13.07	18.32	1.40168	45.69	8.43	7.19509	8.53	20.8325	11.22	2.69	5.2	235.11	65.59	6.14	5.38	1.34	2.07	2.53	0	0	0	3.31	1.59903	1.16667	1	2	4	0	2	1
330295	54	1	123	77	77	269	16	17	1.0625	49.4	42	6.91102	11.5	23.6614	13.6	2.1	5.45	355	53.9	5.63	5.09	1.1	1.64	2.64	0	0	0	3.45	2.10366	6.16667	2	3	4	0	2	1
330339	41	1	131	76	70	271	14.11	14.26	1.01063	47.36	19.07	6.74723	13.76	21.7192	18.74	4.98	4.05	245.15	63.24	5.42	4.74	0.97	1.77	2.25	0	0	0	2.97	1.67797	4	1	2	4	0	2	1
330468	43	1	133	79	95	234	26.45	20.83	0.787524	44.91	13.04	7.36104	5.12	28.959	7.63	2.51	3.12	404.52	54.07	5.68	4.94	1.71	1.18	2.93	0	0	1	3.76	3.18644	6.16667	4	3	1	0	2	2
330518	53	1	115	71	79	321	15.41	26.99	1.75146	47.07	9.37	6.5614	8.51	19.6752	11.94	3.43	4.26	332.36	67.35	5.26	5.54	0.83	1.99	2.66	0	0	0	3.55	1.78392	2.75	1	3	4	0	2	1
330657	53	1	135	80	90	214	11.5	16.88	1.46783	42.22	10.96	7.08059	4.74	26.2596	8.95	4.21	5.17	279.8	50.34	5.87	5.22	1.25	1.42	2.95	0	0	0	3.8	2.67606	1.5	3	3	3	0	2	2
332434	57	0	145	83	82	192	33	26	0.787879	43.27	39	6.55805	8.07	22.9591	12.54	4.47	7.56	462.15	79	5.88	5.04	0.74	1.13	2.79	0	1	1	3.91	3.46018	8	4	3	1	1	2	1
332531	38	1	106	72	80	300	15.17	15.93	1.0501	44.5	17.81	7.02824	20	24.1672	27.61	7.61	4.06	285.86	58.04	5.44	4.68	1.28	1.42	2.54	0	0	0	3.26	2.29577	1.25	2	2	3	0	1	1
332753	43	1	136	107	80	272	11.2	13.76	1.22857	44.81	16.15	7.88855	4.69	24.7676	6.93	2.24	3.3	246.6	49.87	6.83	4.26	2.41	1.01	2.5	0	1	0	3.25	3.21782	5.66667	4	2	1	0	2	1
333662	53	1	113	67	73	236	20	21	1.05	46.48	16	6.77939	7.83	21.4536	11.69	3.86	4.14	249.78	46	5.54	5	0.98	1.56	2.4	0	0	0	3.44	2.20513	2	2	3	3	0	2	1
333983	55	1	139	60	82	192	12	21	1.75	45.4	19	6.8354	11.88	23.858	16.1	4.22	4.37	245	58.4	5.22	5.93	1.1	1.18	4.18	0	0	0	4.75	4.02542	6.08333	4	4	1	0	2	1
334421	81	1	166	87	89	196	14.14	18.23	1.28925	47.48	14.55	7.80996	12.74	27.7769	18.12	5.38	6.38	226.34	57.26	5.83	5.32	2.61	1.39	2.95	0	1	0	3.93	2.82734	3.41667	3	3	2	0	3	2
334753	57	1	118	69	72	266	11.82	16.56	1.40102	45.27	9.37	6.9461	13.93	21.9261	18.7	4.77	5.26	279.73	56.54	5.39	5.19	1.19	1.52	3.18	0	0	0	3.67	2.41447	0.833333	3	3	3	0	2	1
334790	71	1	150	73	91	187	17	27	1.58824	47.12	31	7.09427	10.52	22.6003	14.45	3.93	5.46	274.3	48	5.51	6.65	1.35	1.56	3.73	0	1	0	5.09	3.26282	8	4	4	3	0	3	1
334832	42	1	157	87	91	289	32.61	30	0.978044	42.47	31.83	7.1596	6.83	28.3604	13.38	6.55	5.17	290.16	53.66	5.19	4.8	1.53	1.44	2.35	0	1	0	3.36	2.33333	3.08333	2	3	3	0	2	2
334934	45	0	167	103	81	248	22	20	0.909091	48.61	42	7.08637	7.46	23.9995	11.25	3.79	2.38	386.39	66	6.15	5.32	1.2	1.62	2.95	0	1	0	3.7	2.28395	6.33333	2	3	3	1	2	1
335430	60	1	127	92	92	254	25.89	23.38	0.903051	46.09	15.75	7.8255	9.03	29.3947	11.76	2.73	5.37	306.72	49.76	5.81	7.07	2.66	1.57	4.15	0	1	0	5.5	3.50318	1	4	4	3	0	2	2
335484	48	1	134	78	63	244	6.84	15.01	2.19444	45.17	10.12	7.11427	5.63	18.4425	9.02	3.39	4.2	246.58	56.23	5.58	4.65	1.36	1.32	2.5	0	0	0	3.33	2.52273	1	3	3	2	0	2	1
335600	57	0	174	61	78	285	42	40	0.952381	45.1	67	6.10236	9.8	21.9363	17.55	7.75	7.14	353	68	5.63	3.66	0.49	1.43	1.67	0	1	0	2.23	1.55944	6.91667	1	1	3	0	2	1
335659	69	0	156	100	88	162	13.74	18.94	1.37846	46.16	19.4	6.73008	9.94	25.5036	15.05	5.11	6.12	334.17	89.73	6.08	5.02	0.85	1.54	2.73	0	1	0	3.48	2.25974	2.83333	2	3	3	0	3	2
336685	45	0	126	78	78	266	46.51	32.69	0.70286	47.14	48.31	6.57247	6.4	20.5714	9.89	3.49	3.79	378.63	60.64	4.96	4.57	0.89	1.1	3.05	0	0	0	3.47	3.15455	0.916667	4	3	1	0	2	1
337224	61	1	122	75	82	217	15.47	17.7	1.14415	43.27	14.82	7.12577	7.98	26.0584	11.21	3.23	4.35	245.86	54.33	5.86	5.6	1.31	1.18	3.57	0	0	0	4.42	3.74576	1.83333	4	4	1	0	3	2
338157	38	0	131	85	89	241	16	18	1.125	48.1	16	7.24325	4.19	24.677	6.44	2.25	5	374	62	5.57	5.26	1.55	1.19	2.77	0	0	0	4.07	3.42017	8.41667	4	4	1	0	1	1
338928	61	0	136	70	83	215	26.53	22.58	0.851112	45.75	37.29	7.39512	14.28	25.5593	19.16	4.88	5.2	415.95	88.35	5.05	5.68	1.99	1.55	3.04	0	0	0	4.13	2.66452	4.75	3	4	3	0	3	2
339166	48	0	128	79	82	283	17.89	19.92	1.11347	47.98	22.64	7.31718	7	22.6474	10.55	3.55	3.45	387.67	79.36	5.6	4.83	1.66	1.54	2.59	0	0	0	3.29	2.13636	2.91667	2	2	3	0	2	1
340064	53	0	105	66	78	203	24	19	0.791667	49.5	57	7.64224	15.11	21.9774	21.09	5.98	4.89	262	72	5.57	5.08	2.31	1.12	2.45	0	0	0	3.96	3.53571	6.83333	4	4	1	1	2	1
341299	41	1	114	64	74	225	16	19	1.1875	45.2	7	6.49016	8.5	21.7555	13.2	4.7	4.3	193.83	54	5.28	4.33	0.77	1.45	2.07	0	0	0	2.88	1.98621	3	2	2	3	0	2	1
341432	50	1	120	75	71	300	13.72	28.55	2.0809	49.28	11.1	6.70302	9.53	19.2894	14.04	4.51	6.07	230.71	59.2	5.03	4.33	1	1.92	1.75	0	0	0	2.41	1.25521	3.25	1	1	4	0	2	1
341441	42	0	126	66	74	163	16.94	23.59	1.39256	48.33	27.23	6.9909	10.78	19.1953	17.77	6.99	2.88	303.96	69.57	5.59	3.54	1.2	1.05	1.7	0	1	0	2.49	2.37143	2.16667	2	1	1	0	2	1
341715	51	1	108	58	83	205	13.52	16.15	1.19453	45.7	10.89	7.70248	7.24	23.3355	10.38	3.14	4.4	300.25	55.3	6.24	5.25	2.19	1.36	2.75	0	0	0	3.89	2.86029	5.25	3	3	2	0	2	1
342153	47	1	124	83	74	284	44.88	34.47	0.768048	41.39	40.34	6.74483	6.61	23.6614	9.63	3.02	3.2	200.1	51.44	5.96	4.39	0.88	2.03	1.67	0	0	0	2.36	1.16256	5	1	1	4	0	2	1
342522	39	1	105	62	72	192	9.88	14.05	1.42206	42.68	7.26	6.19209	12.54	22.4996	19.11	6.57	3.73	225.76	53.74	4.79	3.72	0.63	1.37	1.9	0	0	0	2.35	1.71533	2.08333	1	1	2	0	1	1
342766	52	0	134	94	84	126	31	23.7	0.764516	43.47	35.81	7.82709	17.15	25.5102	23.44	6.29	5.18	268.01	60.79	10.53	4.88	1.47	1.44	2.54	1	1	0	3.44	2.38889	3.16667	3	3	3	0	2	2
342893	54	1	128	81	86	239	15.96	20.16	1.26316	46.04	16.91	7.39293	8.15	25.711	11.25	3.1	4.66	384.72	70.42	5.73	5.84	1.75	1.56	3.5	0	0	1	4.28	2.74359	1	3	4	3	0	2	2
342984	50	0	109	59	83	305	28	19	0.678571	48.4	18	7.1312	12.9	25.2174	19.4	6.5	5.4	370	72	6.03	5.01	1.28	1.08	3.17	0	0	0	3.93	3.63889	7.16667	4	3	1	0	2	2
343210	52	1	126	77	80	258	22.77	15.91	0.698726	43.61	21.28	6.85856	7.48	23.6244	10.7	3.22	3.84	289.96	49.1	5.11	5.71	1.15	1.89	2.82	0	0	0	3.82	2.02116	2.83333	2	3	4	1	2	1
343236	53	1	120	78	70	260	14.99	16.98	1.13276	42.84	12.29	6.55011	13.54	20.4467	19	5.46	4.59	284.79	55.63	5.68	5.75	0.76	1.58	3.61	0	0	0	4.17	2.63924	0.916667	3	4	3	0	2	1
343761	35	1	127	78	74	224	12	18	1.5	46.74	19	6.11854	10.5	23.533	15.05	4.55	3.5	298.03	49.86	5.29	5.68	0.53	1.87	2.92	0	0	0	3.81	2.03743	8	2	3	4	0	1	1
344136	47	1	115	75	85	205	28.58	22.54	0.788663	45.63	30.46	6.20797	7.04	22.4082	9.78	2.74	5.49	247.58	44.67	5.11	5.67	0.6	2.2	2.58	0	0	0	3.47	1.57727	3	1	3	4	0	2	1
344964	37	1	132	83	78	359	11	19	1.72727	46.78	8	6.55118	8.25	20.4491	12.51	4.26	4.54	213.99	51	5.27	4.14	0.82	1.19	2.03	0	0	0	2.95	2.47899	7.83333	3	2	1	0	1	1
345335	57	0	119	74	80	262	20.61	27.25	1.32217	45.5	23.82	7.17761	27.68	19.2653	34.5	6.82	5.91	418.42	69.03	4.9	4.42	1.65	1.58	2.18	0	0	0	2.84	1.79747	2.08333	1	2	3	0	2	1
345531	57	0	134	78	83	199	13.25	18.56	1.40075	40.45	21.98	7.39376	10.74	23.1837	14.69	3.95	5.95	373.74	81.95	5.31	5.47	1.89	1.06	3.41	0	0	0	4.41	4.16038	1.91667	4	4	1	1	2	1
346183	49	1	130	83	86	280	12	12	1	45.6	18	6.96084	8.1	22.7583	12.1	4	4.3	226	53	5.71	5.57	1.14	1.65	2.95	0	0	0	3.92	2.37576	5	2	3	4	0	2	1
346200	51	0	170	100	82	221	9	12	1.33333	43.7	7	7.16973	5.78	21.6049	8.77	2.99	4.03	367	70	5.42	4.67	1.48	1.02	2.75	0	1	0	3.65	3.57843	7.91667	4	3	1	0	2	1
346509	46	1	102	66	70	214	12.67	20.96	1.6543	47.61	13.8	7.67821	7.82	21.7865	11.57	3.75	4.65	307.14	65.53	5.4	5.56	2.47	1.64	3.17	0	0	0	3.92	2.39024	5.91667	3	3	4	0	2	1
347954	46	0	134	90	70	252	10	15	1.5	45.83	22	6.9358	13.74	21.2585	20.96	7.22	6.53	376.14	72.72	5.38	4.41	1.18	1.49	2.07	0	0	0	2.92	1.95973	6	2	2	3	0	2	1
348143	46	1	106	63	69	261	10.65	27.94	1.76745	45.75	5.92	7.00237	7.82	21.6311	11.18	3.36	4.19	199.35	68.94	5.26	4.57	1.29	1.89	1.84	0	0	0	2.68	1.41799	3	1	1	4	0	2	1
348379	35	1	118	70	62	266	12	15	1.25	47.7	9	6.88255	13.36	18.2563	17.69	4.33	5	232	53	5.28	6.05	1.14	1.46	3.55	0	0	0	4.59	3.14384	5.91667	4	4	3	0	1	1
348722	48	1	154	92	77	277	29.16	20.49	0.702675	42	18.25	7.55592	5.31	22.7694	7.03	1.72	5.89	330.06	51.76	4.98	4.98	2.37	1.61	2.14	0	1	0	3.37	2.09317	3.75	2	3	3	0	2	1
348891	66	1	149	78	94	230	20.62	21.58	1.04656	44.31	21.36	7.94102	10.18	25.0762	12.51	2.33	4.66	285.77	45.82	8.3	7.07	2.09	1.44	4.1	1	1	0	5.63	3.90972	3.91667	4	4	3	0	3	2
350400	44	1	117	66	86	179	17.69	18.86	1.06614	43.58	21.62	6.80172	14.26	24.623	20.83	6.57	4.23	257.27	55.46	4.87	5.1	1.14	1.36	2.76	0	0	0	3.74	2.75	1.66667	3	3	2	0	2	1
350769	38	1	95	57	72	213	17.87	18.58	1.03973	43.85	46.09	5.98715	7.49	21.0517	10.96	3.47	3.16	229.77	59.91	4.47	4.25	0.55	1.15	2.54	0	0	0	3.1	2.69565	6.25	3	2	1	0	1	1
351137	59	1	124	67	81	282	18.25	21.54	0.974843	47.46	17.68	7.33488	15.94	22.2137	18	2.06	6.06	322.16	70.35	5.7	5.64	1.66	1.44	2.6	1	0	1	4.2	2.91667	8	3	4	3	0	2	1
352818	43	1	128	74	91	257	23.64	21.19	0.906356	43.38	16.06	7.86692	2.93	27.8159	10.46	7.53	3.46	316.23	47.53	5.13	6.11	3.14	0.98	3.73	0	0	0	5.13	5.23469	1.08333	4	4	1	1	2	2
353297	47	1	117	68	76	237	17	17	1	46.9	24	7.25945	13.5	22.9591	19.6	6.1	4.2	246	48	5.45	5.45	1.61	1.44	3.05	0	0	0	4.01	2.78472	3	3	4	3	0	2	1
353410	82	0	130	82	92	288	11.65	17.25	1.48069	41.46	17.81	6.69643	12.44	21.2245	19.39	6.95	6.43	352.94	86.12	5.26	4.64	0.95	1.61	2.42	0	0	0	3.03	1.88199	1.91667	2	2	3	0	3	1
354191	43	1	112	74	67	298	16	19	1.1875	43.83	12	6.74428	5.01	17.9089	8.16	3.15	3.5	204.78	46.96	5.19	3.71	1.01	1.29	1.6	0	1	0	2.42	1.87597	8.16667	2	1	2	0	2	1
354411	44	1	118	63	77	373	15.2	21.59	1.42039	42.48	21.43	7.189	8.9	22.2656	12.53	3.63	4.34	310.33	56.76	5.38	4.34	1.52	1.44	2.22	0	0	0	2.9	2.01389	4.08333	2	2	3	0	2	1
355177	51	0	120	68	88	226	26.09	21.89	0.839019	48.79	24.89	7.80477	22.32	26.0276	31.47	9.15	5.54	278.23	61.86	8.75	4.94	1.73	1.23	2.88	1	0	0	3.71	3.01626	3.08333	3	3	2	0	2	2
355449	53	0	123	82	93	211	67.64	40.66	0.601124	44.37	108.91	7.24765	13.26	24.4857	20.18	6.92	4.19	515.63	93.21	5.32	4.71	1.63	0.9	3.32	0	0	1	3.81	4.23333	1.83333	4	3	1	0	2	1
355544	37	0	136	81	96	194	47.22	34.97	0.740576	45.68	38.87	8.2872	7.55	27.1739	10.12	2.57	3.69	399.09	73.35	6.07	6.56	4.04	1.19	3.63	0	0	0	5.37	4.5126	1.25	4	4	1	1	1	2
355879	47	1	110	57	80	369	11.21	14.17	1.26405	41.62	7.33	6.97527	5.73	24.3865	8.07	2.34	5.22	258.99	54.11	5.2	4.51	1.27	1.38	2.2	0	0	0	3.13	2.26812	4.75	2	2	2	0	2	1
356180	54	1	122	76	75	152	19.51	20.22	1.03639	44.86	30.65	6.64065	9.02	20.5761	12.66	3.64	2.74	238.98	56.98	5.31	5.22	0.89	2.27	2.14	0	0	0	2.95	1.29956	3.16667	1	2	4	0	2	1
356506	55	1	118	61	81	248	18.98	20.5	1.08008	43.34	15.53	7.15785	8.3	20.6193	10.93	2.63	8.24	460	56.59	5.32	5.59	1.49	1.43	3.26	0	0	1	4.16	2.90909	2.5	3	4	3	0	2	1
356537	45	1	131	78	69	270	13.96	15.15	1.08524	47.35	13.54	6.85847	9.48	23.1911	13.16	3.68	4.24	309.7	43.42	5.65	4.52	1.04	1.26	2.36	0	0	0	3.26	2.5873	2.75	3	2	2	0	2	1
356690	48	1	101	59	67	288	15.21	21	1.35294	43.09	14.11	7.47337	6.88	20.3074	12.88	6	3.47	293.04	68.26	4.83	4.92	2.25	1.43	2.38	0	0	0	3.49	2.44056	3.25	3	3	3	0	2	1
357009	49	1	117	68	80	263	10	15	1.5	42.47	9.51	7.42828	2.72	25.5102	10.59	7.87	3.72	243.63	40.8	7.93	6.23	1.31	2.13	3.03	1	0	0	4.1	1.92488	2.75	2	4	4	0	2	2
357212	35	1	123	72	79	208	12	17	1.41667	45.42	11	6.41212	6.31	24.6097	9.57	3.26	5	251.76	49.41	4.76	4.63	0.79	1.4	2.23	0	0	0	3.23	2.30714	3.08333	2	2	3	0	1	1
358230	58	1	126	59	81	242	18.98	20.48	1.07903	46.81	9.66	6.54784	14.17	22.8624	21.58	7.41	6.07	301.64	65.93	5.9	4.29	0.73	1.49	2.14	0	0	0	2.8	1.87919	1	2	2	3	0	2	1
358898	69	1	144	77	81	221	16	21	1.3125	44.64	17	7.41028	11.6	25.711	15.58	3.98	4.86	239.78	54.84	5.37	6.25	1.9	0.96	3.72	0	1	0	5.29	5.51042	6	4	4	1	0	3	2
359061	51	0	131	79	76	169	15	17	1.13333	46	16	6.71613	18.15	20.2812	26.58	8.43	4.27	289.71	74.48	5.48	5.16	0.93	1.72	2.28	0	0	0	3.44	2	8	2	3	4	0	2	1
359506	40	1	108	64	67	271	32	30	0.9375	44.3	25	6.72562	10.18	18.75	16.39	6.21	6.23	261	61	5.25	3.42	0.98	1.5	1.13	0	0	0	1.92	1.28	6.5	1	1	3	0	2	1
359708	35	1	114	65	85	226	21.5	18.73	0.871163	43.2	48.4	7.1997	5.11	26.7755	7.62	2.51	2.98	203.89	40.61	5.74	4.48	1.44	1.03	2.78	0	1	0	3.45	3.34951	5	4	3	1	1	1	2
359809	44	1	162	96	78	393	20.25	20.61	1.01778	43.63	22.58	7.37638	7.29	23.5078	9.59	2.3	3.73	322.39	49.88	5.51	5.8	1.79	1.15	3.64	0	1	0	4.65	4.04348	5.16667	4	4	1	1	2	1
360920	67	0	142	76	99	280	16.31	25.45	1.56039	42.59	10.72	7.01965	7.34	23.246	10.59	3.25	4.89	353.89	66.48	5.27	5.77	1.31	1.31	4.05	0	1	0	4.46	3.40458	1	4	4	2	0	3	1
361386	44	1	120	70	71	354	13	16	1.23077	46.5	10	6.22476	10.83	23.3377	15.96	5.13	4.96	269	53	5.47	5.23	0.57	1.89	2.48	0	0	0	3.34	1.7672	8.08333	1	3	4	0	2	1
361782	46	0	103	66	64	339	7.72	14.95	1.93653	47.43	12.74	6.42879	10.71	18.3391	16.29	5.58	3.57	289.26	83.4	4.84	4.53	0.79	1.47	2.43	0	0	0	3.06	2.08163	6.25	2	2	3	0	2	1
361846	51	1	115	70	75	250	22.59	23.58	1.04382	44.17	19.63	7.4983	5.56	20.3074	15.46	9.9	3.89	275.81	47.53	4.93	5.56	2.26	2.29	2.43	0	0	0	3.27	1.42795	2.33333	1	2	4	0	2	1
362460	61	0	113	71	91	151	17.56	21.38	1.21754	44.77	12.16	8.24235	9.74	22.7244	13.03	3.29	5.47	348.45	89.42	5.53	4.8	4.24	0.97	1.83	0	0	0	3.83	3.94845	3.33333	4	3	1	0	3	1
363319	55	1	142	80	73	270	11.1	16.61	1.4964	46.12	11.45	6.7155	8.27	20.2848	11.42	3.15	4.56	214.03	68.83	4.76	5.36	1.07	1.71	2.95	0	1	0	3.65	2.1345	2.75	2	3	4	0	2	1
363570	39	1	131	85	73	267	13.47	18.18	1.34967	43.65	21.21	7.8003	9.21	19.8352	12.66	3.45	4.55	223.69	57.36	5.48	5.27	2.75	1.41	2.76	0	0	0	3.86	2.73759	3.08333	3	3	3	0	1	1
364437	57	0	102	59	90	165	34.76	25.21	0.725259	45.33	10.25	6.78874	14.47	25.0399	20.25	5.78	5.59	254.17	68.43	5.17	6	1.06	1.34	3.83	0	0	0	4.66	3.47761	1.75	4	4	2	0	2	2
364496	57	0	111	69	82	218	14.2	18.7	1.3169	45.78	9.55	6.94025	23.74	23.1405	33.85	10.11	6.3	379.08	76.82	5.27	5.3	1.21	1.44	3.07	0	0	0	3.86	2.68056	1.5	3	3	3	0	2	1
365808	42	1	114	74	88	352	19.69	17.37	0.882174	46.66	15.1	7.23965	8.01	29.9688	10.82	2.81	3.11	285.62	61	5.55	5.6	1.55	2.16	2.35	0	0	0	3.44	1.59259	6.08333	1	3	4	0	2	2
366379	35	0	131	83	81	224	27.27	25.03	0.917858	46.94	19.74	7.27668	9.85	25.0399	14.23	4.38	4.59	512.7	91.53	5.65	5.09	1.58	1.14	3.17	0	0	1	3.95	3.46491	4	4	4	1	0	1	2
366737	44	1	93	63	76	234	12.75	17.46	1.36941	43.3	8.88	7.34632	5.16	21.7555	8.54	3.38	3.45	282.1	54.64	5.23	5.97	1.83	1.31	3.41	0	0	0	4.66	3.55725	0.75	4	4	2	0	2	1
366880	50	1	130	79	85	309	17.8	17.57	0.987079	43.91	12.9	7.41693	10.86	24.6097	15.79	4.93	5.09	371.52	63.48	5.11	3.87	2.01	1.23	2.02	0	0	1	2.64	2.14634	1.58333	2	1	2	0	2	1
367199	42	1	124	81	73	215	13.3	18.42	1.38496	45.07	13.54	6.86931	5.51	19.2336	8.23	2.72	4.72	233.25	48.97	6	4.84	0.99	1.82	2.25	0	0	0	3.02	1.65934	4.83333	1	2	4	0	2	1
367284	51	1	106	61	72	169	14.42	18.85	1.30721	48.35	16.63	6.942	5.13	22.719	9.85	4.72	5.15	321.8	80.31	5.97	5.29	1.07	1.29	3.07	0	0	0	4	3.10078	0.5	4	4	2	0	2	1
367365	53	0	159	94	89	196	31.36	19.58	0.624362	45.85	27.11	6.68498	4.94	26.1066	11.7	6.76	3.77	357.52	61.4	4.99	4.38	0.99	1.62	2.09	0	1	0	2.76	1.7037	6.08333	1	1	3	0	2	2
367384	50	1	116	63	80	359	17.17	17	1.19619	45.48	32.88	7.05538	8.36	23.2434	11.81	3.45	5.9	385.74	62.64	5.77	4.98	1.24	1.9	2.28	0	0	1	3.08	1.62105	3.16667	1	2	4	0	2	1
367984	48	0	116	82	68	186	20.36	22.87	1.12328	46.63	19.27	6.89332	10.55	18.5568	15.65	5.1	3.96	402.06	70.03	7.42	4.68	0.82	1.71	2.46	1	0	0	2.97	1.73684	2.66667	1	2	4	0	2	1
368724	52	1	118	68	97	196	26.68	31.81	1.19228	44.68	16.41	6.5831	14.82	26.1286	20.71	5.89	4.51	285.37	58.74	5.07	4.59	0.88	1.64	2.31	0	0	0	2.95	1.79878	4.16667	1	2	4	1	2	2
369103	43	0	116	77	75	277	23.5	27.94	1.18894	47.33	19.76	7.23029	8.54	19.2672	13.78	5.24	3.5	420.74	78.76	5.36	3.78	1.59	1.21	1.86	0	0	1	2.57	2.12397	5.91667	2	1	2	0	2	1
369164	41	1	104	70	72	252	24	23	0.958333	47.5	20	6.50267	10.1	19.9594	15.3	5.2	5.8	283.5	61	4.96	4.43	0.83	1.29	2.08	0	0	0	3.14	2.43411	4.58333	3	2	2	0	2	1
369367	49	1	102	66	87	265	12.2	14.26	1.25	40.71	11.47	7.05353	10.94	23.1481	14.14	3.2	3.87	280.76	60.26	6.32	3.86	1.13	1.49	1.69	0	1	0	2.37	1.5906	2.08333	1	1	3	0	2	1
369601	51	0	121	83	94	346	35.14	28.5	0.811042	47.11	28.27	7.12992	9.23	25.3515	13.98	4.75	3.9	380.22	80.83	5.71	4.24	1.35	1.09	2.45	0	0	0	3.15	2.88991	0.916667	3	2	1	1	2	2
369644	40	1	124	68	72	352	10.2	14.34	1.4087	45.3	6.89	6.64211	14.99	21.7192	16.69	1.7	5.72	175.09	61.63	5.44	3.88	0.87	1.52	1.8	0	0	1	2.36	1.55263	6.33333	1	1	3	0	2	1
370117	52	0	133	87	94	154	23	17	0.73913	42.7	22	7.66237	10.2	26.5285	15.8	5.6	5.2	342	72	5.03	4.31	2.61	1.14	2.1	0	0	0	3.17	2.7807	4.41667	3	2	1	1	2	2
370122	48	1	120	75	73	191	17.29	24.7	1.79672	46.27	9.04	6.94519	7.11	20.3074	10.75	3.64	5.19	230.36	58.51	5.21	5.26	1.23	1.83	2.41	0	0	0	3.43	1.87432	3	2	3	4	0	2	1
370631	51	1	133	93	94	277	7.62	14.45	1.89633	46.47	22.15	6.99447	7.15	28.9811	9.97	2.82	4.15	279.69	66.61	6.12	5.79	1.1	1.89	3.03	0	1	0	3.9	2.06349	1	2	3	4	1	2	2
370635	70	1	116	73	65	255	19.89	23.98	1.20563	43	13.77	6.90561	6.53	21.6041	9.24	2.71	4.76	281.39	55.67	5.31	5.84	1.16	1.47	3.33	0	0	0	4.37	2.97279	2.83333	3	4	3	0	3	1
370889	61	0	133	80	91	191	20.13	17.32	0.860407	44.08	16.99	6.6549	7.17	25.5102	10.98	3.81	6.46	448.04	76.67	5.51	5.52	0.87	1.27	3.36	0	0	1	4.25	3.34646	2.41667	4	4	2	0	3	2
371240	46	1	125	70	85	280	13.42	18.53	1.38077	45.03	10.08	6.48971	6.08	24.0569	9.22	3.14	6.3	263.87	60.34	5.21	4.63	0.78	1.69	2.47	0	1	0	2.94	1.73965	5.83333	1	2	4	0	2	1
371284	48	0	115	72	86	241	33	40	1.21212	47.59	16	7.32027	5.46	20.6758	7.7	2.24	4.37	317.13	66.54	4.96	4.59	1.88	0.93	2.59	0	0	0	3.66	3.93548	6.83333	4	3	1	1	2	1
371401	57	1	106	59	83	270	15.2	20.39	1.34145	47.25	15.55	7.74391	12.98	22.8329	16.91	3.93	7.12	321.11	63.65	6.01	6.52	2.37	1.2	3.84	0	0	0	5.32	4.43333	5.66667	4	4	2	0	2	1
371563	62	0	110	65	71	213	15	20	1.33333	48.7	12	6.87166	12.4	20.984	15.2	2.8	3.6	331	63.6	4.58	4.27	1.3	1.16	2.32	0	0	0	3.11	2.68103	5.83333	3	2	1	0	3	1
372224	76	0	142	67	87	163	11.19	19.19	1.71492	45.74	11.18	7.22361	9.67	24.7252	14.16	4.49	5.04	304.14	76.3	5.72	4.63	1.48	1.25	2.39	0	1	0	3.38	2.704	1.91667	3	3	2	1	3	1
372297	44	0	133	80	84	191	31.38	32.12	1.02358	47.92	45.33	7.13721	23.52	24.6181	32.4	8.88	8.25	519.65	99.79	5.43	5.16	1.43	2.01	2.41	0	0	1	3.15	1.56716	4.08333	1	2	4	0	2	1
372615	50	0	184	99	91	290	16.51	18.06	1.09388	47.61	17.32	6.75918	9.71	23.5102	14.08	4.37	4.99	314.5	62.88	7.19	5.23	0.74	1.49	3.12	1	1	0	3.74	2.51007	6	3	3	3	0	2	1
372801	40	0	133	85	82	168	33.14	27.15	0.819252	50.2	15.9	7.04528	23.78	21.5451	32.13	8.35	5.82	451.23	94.7	5.17	7	1.37	1.73	4.22	0	0	1	5.27	3.04624	4.75	4	4	4	1	2	1
372802	33	1	109	60	78	227	13.9	18.06	1.29928	46.76	15.89	6.6753	9.47	23.1473	14	4.53	5.63	464.63	69.17	5.15	4.25	0.95	1.3	2.4	0	0	1	2.95	2.26923	5.08333	2	2	2	0	1	1
373158	51	0	138	88	94	241	26.32	27.22	1.03419	47.12	46.84	6.94443	10.17	26.8923	15.82	5.65	3.11	336.33	64.51	6.34	4.02	1.01	1.34	1.99	0	0	0	2.68	2	2.75	2	1	2	0	2	2
373192	56	1	119	73	65	252	36.96	25.55	0.691288	46.7	27.12	6.98882	10.77	19.1406	14.05	3.28	4.08	277.9	56.16	5.11	5.95	1.31	1.96	2.86	0	0	0	3.99	2.03571	3	2	4	4	0	2	1
373772	76	0	125	67	84	165	17.61	30.16	1.71266	42.92	9	7.07829	6.84	24.2188	10.15	3.31	4.51	402.39	73.97	5.81	4.78	1.26	1.05	2.9	0	0	0	3.73	3.55238	3.33333	4	3	1	0	3	1
374155	37	1	113	67	78	221	14	17	1.21429	46.6	14	6.15431	11.5	24.2424	17.05	5.55	4.94	262.07	39.71	5.01	5.32	0.58	1.99	2.3	0	0	0	3.33	1.67337	8	1	3	4	0	1	1
374375	42	1	116	76	75	283	11	17	1.54545	44	7	6.73317	8.4	23.1911	13	4.6	5.5	246.9	64	5.4	4.25	0.96	1.62	1.93	0	0	0	2.63	1.62346	7.66667	1	1	3	0	2	1
374502	49	1	129	73	74	268	19.56	16.88	0.862986	47.09	25.12	7.46625	6.29	23.1473	8.54	2.25	5.8	274.4	63.1	5.62	5.8	1.92	1.51	3.32	0	0	0	4.29	2.84106	3.66667	3	4	3	1	2	1
374908	38	1	107	62	69	263	25	27	1.08	47	8	6.20823	4.89	21.9261	6.89	2	4.94	308	46	4.51	4.91	0.68	1.63	2.37	0	0	0	3.28	2.01227	8.08333	2	2	4	0	1	1
375090	49	0	136	73	87	194	26.4	22.81	0.864015	42.93	33.34	7.00587	13.38	23.6652	17.92	4.54	4.76	318.06	80.59	5.87	6.15	1.16	1.31	4.39	0	0	0	4.84	3.69466	0.916667	4	4	2	0	2	1
375135	51	1	131	86	80	277	14.68	20.78	1.41553	42.98	10.28	7.11374	11.23	22.6757	15.48	4.25	5.51	226	46.34	4.99	5.15	1.52	1.2	3.16	0	0	0	3.95	3.29167	1.75	4	4	2	0	2	1
375360	40	1	100	57	84	246	16.53	15.21	0.920145	43.98	13.61	7.23535	9.48	21.9671	13.32	3.84	3.72	307.49	59.67	5.16	4.8	1.66	1.17	3.27	0	0	0	3.63	3.10256	1.25	4	3	1	1	2	1
375833	42	1	138	80	80	221	11	17.55	1.20405	43.39	11.51	7.45894	9.63	22.1003	13.9	4.27	6.94	216.62	50.09	5.41	4.37	1.98	1.32	2.11	0	1	0	3.05	2.31061	1.41667	2	2	2	1	2	1
375910	44	1	143	90	82	253	13.67	16.86	1.23336	44.72	7.77	6.75689	10.09	22.6474	15.2	5.11	2.69	224.88	51.46	5.77	4.7	0.92	1.7	2.3	0	1	0	3	1.76471	5	1	2	4	0	2	1
376083	57	0	109	67	86	203	28.27	25.81	0.912982	47.08	36.82	7.63604	10.53	22.0243	13.96	3.43	5.96	373.96	88.68	5.92	5.78	2.16	1.21	3.4	0	0	0	4.57	3.77686	4	4	4	2	0	2	1
377598	43	0	144	91	84	263	25	26	1.04	47.7	31	6.65721	11.28	24.3418	18.31	7.03	5.13	289.09	55	5.72	4.4	0.84	1.25	2.39	0	1	0	3.15	2.52	3.16667	3	2	2	1	2	1
378152	45	0	136	93	90	225	33	24	0.727273	46.02	27	7.33741	7.7	26.8544	10.98	3.28	4.9	453.59	87.31	5.1	5.69	1.86	1.22	3.25	0	1	1	4.47	3.66393	1.91667	4	4	2	1	2	2
378831	53	1	141	83	79	272	11.79	18.64	1.581	49.3	12.68	7.19741	5.79	21.5139	8.24	2.45	4.81	242.8	64.64	5.61	6.01	1.47	1.62	3.14	0	1	0	4.39	2.70988	1.58333	3	4	3	0	2	1
378856	47	1	128	80	79	315	12	16.77	1.3975	41.63	10.38	7.56646	11.19	23.1405	14.38	3.19	3.72	330.79	78.98	4.57	5.93	2.61	1.56	2.91	0	0	0	4.37	2.80128	1.75	3	4	3	0	2	1
381041	64	0	136	83	88	179	19	19	1	44.7	18	6.97734	9.49	24.8016	14.54	5.05	3.84	290	72	5.13	5.08	1.29	1.23	2.74	0	0	0	3.85	3.13008	3.75	4	3	2	0	3	1
381372	54	1	135	73	84	197	12.72	18.98	1.49214	48.08	11.39	6.93865	6.61	23.7118	9.8	3.19	4.4	229.11	53.6	5.95	4.63	1.07	1.41	2.44	0	0	0	3.22	2.28369	1	2	2	3	1	2	1
382040	43	1	129	71	76	253	24	18	0.75	41.84	6	6.45624	9.78	21.0772	14.88	5.1	3.48	243.23	57.24	5.24	4.48	0.75	1.4	2.17	0	0	0	3.08	2.2	8	2	2	3	0	2	1
382109	63	1	144	94	82	213	18	23	1.27778	46.2	89	7.04544	12.33	24.093	17.27	4.94	4.33	280	51	6.16	6.78	1.15	1.3	4.13	0	1	0	5.48	4.21538	0.916667	4	4	2	0	3	1
382505	56	0	138	92	92	246	25	24	0.96	44.6	62	7.9008	3.7	23.3556	5.6	1.9	5.2	310.97	61	5.93	6.25	2.81	1.2	3.1	0	1	0	5.05	4.20833	2	4	4	2	1	2	1
382985	52	1	127	63	72	300	7.35	13.88	1.88844	41.14	8.67	6.94314	11.23	19.3625	15.61	4.38	6.01	250.44	48.18	5.71	5.27	1.12	1.6	2.96	0	1	0	3.67	2.29375	5.58333	2	3	3	0	2	1
383246	75	1	137	80	87	203	22.7	30.15	1.32819	47.1	17.31	7.59444	28.69	22.1003	33.94	5.25	6.08	338.62	69.67	5.31	6.14	2.31	1.09	3.94	0	0	0	5.05	4.63303	1	4	4	1	1	3	1
383390	60	0	119	64	78	153	22.05	21.1	0.956916	43.88	10.94	6.52553	10	20.6852	15.76	5.76	5.93	250.61	84.75	6.48	4.53	0.65	1.96	2.07	1	0	0	2.57	1.31122	1.16667	1	1	4	0	2	1
384013	45	1	113	77	80	306	10.53	13.04	1.23837	45.01	11.94	6.67724	7.4	21.83	10.36	2.96	3.33	307.55	57.99	5.16	5.02	0.95	1.67	2.49	0	0	0	3.35	2.00599	6.16667	2	3	4	0	2	1
384325	79	1	133	75	97	302	10.33	13.8	1.33591	44.13	8.86	6.43971	8.05	25.1429	12.41	4.36	6.8	285.61	62.56	6.04	5.25	0.64	1.66	2.94	0	0	0	3.59	2.16265	1.91667	2	3	4	0	3	2
384559	44	0	123	73	90	178	16	15	0.9375	47.19	16	6.94022	13.9	23.1834	21.21	7.31	5.33	511.63	89.51	5.45	4.02	1.17	0.85	2.23	0	0	1	3.17	3.72941	1.08333	4	2	1	1	2	1
384597	38	0	135	72	80	171	30	23	0.766667	48.5	30	7.09608	12.68	20.9572	18.4	5.72	4.96	475.1	82	5.52	5.25	1.35	0.99	3.07	1	1	1	4.26	4.30303	6.08333	4	4	1	1	1	1
384854	30	1	106	60	67	342	8	14	1.75	45.65	13	6.71291	6.88	21.0772	10.99	4.11	5.28	270.31	42.53	5.08	3.41	1	1.16	1.58	0	0	0	2.25	1.93966	8.08333	2	1	1	0	1	1
384930	78	0	123	64	88	254	12.82	12.72	0.9922	46.04	19.05	7.01389	11.82	22.8374	17.58	5.76	3.57	230	52.72	5.2	4.97	1.32	1.39	2.76	0	0	1	3.58	2.57554	0.666667	3	3	2	0	3	1
384946	55	0	122	67	92	216	17.26	22.27	1.29027	44.77	18.31	7.07755	9.52	26.4236	13.73	4.21	4.2	428.08	63.5	5.08	5.23	1.44	1.19	2.91	0	0	1	4.04	3.39496	3.91667	4	4	1	1	2	2
385526	50	0	112	69	92	256	22.35	20.88	0.934228	47.37	15.95	7.18141	10.59	24.8163	15.53	4.94	4.29	398.63	72.83	5.27	4.08	1.54	1.22	2.06	0	0	0	2.86	2.34426	4	2	2	2	0	2	1
385612	53	0	165	102	93	161	20	23	1.15	47.2	89	6.51068	4.4	25.2493	7.5	3.1	5	519.37	64.08	4.77	4.63	0.87	1.43	2.7	0	1	1	3.2	2.23776	5	2	2	3	0	2	2
385951	45	0	125	72	93	259	20.53	20.92	1.019	44.88	27.03	7.03659	10.08	28.7105	15.43	5.35	4.66	387.87	79.06	5.24	3.94	1.34	1.28	1.86	0	0	0	2.66	2.07812	1.83333	2	1	2	1	2	2
388132	44	0	148	89	92	145	17.76	19.6	1.1036	46.46	16.11	7.69413	11.79	27.7447	17.56	5.77	7.27	423.03	84.03	5.6	4.59	2.42	1.29	2.56	0	1	1	3.3	2.55814	0.916667	3	2	2	1	2	2
388787	48	1	132	86	69	216	17.21	20.52	1.19233	47.34	14.94	6.59007	7.93	19.9219	11.94	4.01	5.32	248.05	60.95	5.76	4.49	0.78	1.71	2.24	0	0	0	2.78	1.62573	1	1	1	4	0	2	1
389419	50	1	135	79	76	202	15.24	13.78	0.904199	47.45	20.82	7.33509	8.22	19.2894	10.94	2.72	5.82	313.84	42.88	5.2	5.87	1.82	1.65	3.5	1	0	0	4.22	2.55758	1	3	4	4	1	2	1
390358	38	1	118	74	74	237	11	14	1.27273	44.47	12	6.9257	6.33	20.7564	9.18	2.85	5.31	264.69	56.5	4.69	4.69	1.34	1.35	2.18	0	1	0	3.34	2.47407	8.08333	3	3	2	0	1	1
390765	37	1	104	57	85	256	11.56	11.75	1.01644	42.1	14.49	6.49369	7.02	25.6489	10.03	3.01	3.79	256.78	50.29	4.8	5.15	0.85	1.68	2.69	0	0	0	3.47	2.06548	2.91667	2	3	4	0	1	2
390838	49	1	120	70	71	170	12.44	21.38	1.71865	43.89	14.01	6.50469	13.05	22.0741	17.82	4.77	4.65	297.56	59.51	5.81	5.23	0.71	1.6	3.06	0	0	0	3.63	2.26875	0.833333	2	3	3	0	2	1
390881	47	1	105	69	70	222	23.72	22.46	0.94688	45.41	10.53	7.26482	6.13	20.9366	8.52	2.39	4.14	328.3	57.22	5.22	5.34	1.69	1.67	2.33	0	0	0	3.67	2.1976	4	2	3	4	0	2	1
390895	41	1	128	89	72	159	12.75	17	1.25131	45.01	8.39	6.77799	3.2	19.9219	7.05	3.85	3.56	216.04	58.04	5.02	4.23	1.08	1.48	1.98	0	0	0	2.75	1.85811	1.33333	2	1	3	0	2	1
391765	63	0	127	76	77	137	26.58	21.98	0.826938	47.1	85.24	8.15972	6.22	19.8141	9.16	2.94	4.77	367.76	68.1	7.22	4.43	2.99	0.86	2.7	1	0	0	3.57	4.15116	1.83333	4	3	1	0	3	1
391783	57	0	140	95	90	196	13.2	18.58	1.40758	46.06	17.99	7.05917	16.72	22.0932	24.53	7.81	4.72	420.8	73.18	6.3	5.45	1.14	1.5	3.13	0	1	1	3.95	2.63333	3.08333	3	4	3	0	2	1
392132	63	1	152	84	82	245	13.5	19.35	1.43333	42.64	10.56	7.15912	7.72	23.4375	10.76	3.04	3.99	223.69	53	5.71	5.14	1.39	1.42	2.54	0	1	1	3.72	2.61972	1.91667	3	3	3	0	3	1
392236	58	1	136	88	79	314	15.92	20.59	1.29334	45.04	12.25	6.80161	10.99	24.7475	14.84	3.85	4.26	294	59.8	5.14	6.75	1.08	1.56	4.2	0	0	0	5.19	3.32692	1.16667	4	4	3	0	2	1
392742	53	1	118	78	68	203	16	22	1.375	45.8	9	6.61608	7.6	20.5457	12	4.4	3.5	214	54	5.24	4.04	0.88	1.9	1.55	0	0	0	2.14	1.12632	1	1	1	4	0	2	1
393000	44	0	140	90	84	175	15.95	9.83	0.616301	45.58	21.88	7.06501	8.37	23.4586	12.46	4.09	5.33	316.08	88.26	5.16	4.77	1.4	1.33	2.66	0	1	0	3.44	2.58647	6	3	3	2	0	2	1
393087	42	1	128	82	86	273	28.26	23.31	0.824841	43.43	35.67	6.91401	8.27	26.2336	11.39	3.12	3.41	408.45	42.9	5.86	5.81	1.06	1.53	3.37	0	0	1	4.28	2.79739	5.91667	3	4	3	1	2	2
393150	49	0	136	88	87	226	14.34	23.23	1.61994	44.09	19.25	6.53306	6.14	26.4721	8.42	2.28	6.86	440.12	85.21	6.43	6.3	0.66	1.59	3.99	0	0	1	4.71	2.96226	0.833333	3	4	3	0	2	2
393614	68	1	143	87	75	238	14.51	20.43	1.40799	42.73	35.01	7.43897	8.93	25.5296	11.66	2.73	6.1	366.58	77.31	6.25	6.93	1.68	1.3	4.58	0	1	1	5.63	4.33077	1.83333	4	4	2	0	3	2
393882	38	0	126	82	76	324	11.24	14.17	1.26068	45.6	12.08	7.25432	14.93	20.5289	18.49	3.56	5.06	433.63	71.74	4.96	4.05	1.76	1.26	2.33	0	0	1	2.79	2.21429	4.66667	2	2	2	0	1	1
394151	38	1	103	63	79	138	12	21	1.75	46.6	7	5.93599	9.22	22.68	14.96	5.74	5.65	216	46	4.97	3.65	0.47	1.37	1.78	0	0	0	2.28	1.66423	8.08333	1	1	2	0	1	1
394810	44	1	121	80	65	189	12.26	18.4	1.50082	46.12	8.66	6.51263	11.94	20.3125	15.84	3.9	3.9	196.21	57.13	5.4	6.24	0.77	1.57	3.79	0	0	0	4.67	2.97452	6	3	4	3	0	2	1
396454	48	0	123	82	71	258	12.14	16.76	1.38056	40.48	19.03	7.06043	6.91	19.1001	14.98	8.07	3.06	194.34	64.35	5.1	4.59	1.41	1.43	2.42	0	0	0	3.16	2.20979	3.41667	2	2	3	0	2	1
396469	45	0	109	70	96	232	17.79	21.32	1.19843	45.73	23.29	6.95446	3.36	26.1493	10.08	6.72	4.21	412.07	67.32	5.88	4.34	1.1	1.41	2.42	0	0	0	2.93	2.07801	3.66667	2	2	3	1	2	2
397834	46	1	126	72	72	280	9.23	17.32	1.87649	44.63	18.37	6.92929	3.99	22.3757	5.74	1.75	5.02	228.89	56.6	6.57	4.31	0.96	1.18	2.28	0	0	0	3.13	2.65254	1	3	2	1	0	2	1
398016	50	0	113	71	89	216	18.39	19.06	1.03643	46.95	21.16	7.57596	13.58	26.1224	18.3	4.72	6.18	275.88	78.06	5.68	4.76	2.12	1.15	2.53	0	0	0	3.61	3.13913	4.5	4	3	1	1	2	2
398087	55	0	138	95	84	221	9	13	1.44444	47.69	26	7.04123	11.81	22.3435	17.71	5.9	3.74	357.45	67	5.83	4.67	1.21	1.22	2.7	0	1	0	3.45	2.82787	7.91667	3	3	2	0	2	1
398376	47	1	116	70	74	258	13.19	16.99	1.2881	45.18	9.76	7.07893	12.56	21.7192	17.98	5.42	3.3	260.53	70.15	5.27	4.4	1.39	1.61	2.19	0	0	0	2.79	1.73292	1.66667	1	2	3	0	2	1
399026	54	0	127	90	95	222	30.4	25.1	0.825658	47	19.22	7.12887	8.57	28.4005	12.3	3.73	4.79	416.82	95.86	5.58	4.96	1.38	1.56	2.3	0	1	0	3.4	2.17949	3.41667	2	3	3	0	2	2
399472	48	0	151	97	97	199	11.05	17.3	1.56561	46.39	42.4	8.27438	8.92	30.3871	12.75	3.83	6.47	567.53	72.9	5.71	5.22	4.24	1.07	3	0	1	1	4.15	3.8785	2	4	4	1	1	2	3
400516	50	1	107	71	71	232	15	19	1.72122	44.92	10.39	6.63149	14.43	19.3772	18.86	4.43	4.22	229.27	47	5.09	5.28	0.92	1.41	2.72	0	1	0	3.87	2.74468	8.25	3	3	3	0	2	1
401450	53	1	155	87	90	204	11.15	10	0.791667	44.28	11.16	7.29177	14.6	26.9274	17.1	2.5	4.52	309.92	78.42	5.56	5.09	1.63	1.42	2.74	0	1	1	3.67	2.58451	6.41667	3	3	3	0	2	2
401684	36	1	134	70	68	243	9.34	17.16	1.83726	46.26	8.87	6.11041	8.02	20.4491	10.93	2.91	4.62	263.79	55.88	5.15	5.32	0.54	2.06	2.9	0	0	0	3.26	1.58252	1.25	1	2	4	0	1	1
402041	61	0	165	81	91	204	31.3	24.49	0.782428	45.69	23.45	7.99485	11.47	25.9909	16.64	5.17	5.83	415.02	85.21	7.79	3.86	2.35	0.93	2.02	1	1	0	2.93	3.15054	1.5	4	2	1	1	3	2
402381	42	0	118	74	75	233	18	18	1	47	10	6.28479	10.58	22.0581	16.04	5.46	4.65	379	74	5.34	5.15	0.62	1.36	3.23	0	0	0	3.79	2.78676	7.91667	3	3	2	0	2	1
402445	59	0	127	76	76	227	13.41	18.02	1.34377	45.33	13.61	7.35014	9.12	21.847	13.71	4.59	6.47	377.23	108.81	5.49	4.47	1.75	1.21	2.44	0	0	0	3.26	2.69421	0.75	3	2	2	0	2	1
402608	47	1	142	96	92	310	21	21	1	46.55	33	6.79051	6.08	26.2917	11.88	5.8	3.7	370.61	65	5.33	5.23	1.03	1.38	2.98	0	1	1	3.85	2.78986	2.08333	3	3	2	1	2	2
402804	56	1	116	56	75	251	24.98	22.85	0.914732	44.06	46.25	6.9594	13.89	23.3091	18.3	4.41	4.18	230.2	44.64	5	6.52	1.3	1.68	3.68	0	0	0	4.84	2.88095	5.83333	3	4	4	0	2	1
403880	45	1	108	57	60	284	17	21	1.23529	46.74	10	6.28551	7.68	17.7999	11.09	3.41	4.92	241.99	55.16	5.02	5.61	0.66	1.96	2.67	0	0	0	3.65	1.86224	3.16667	2	3	4	0	2	1
404085	36	1	113	72	85	272	9.95	10	0.856326	40.32	16	7.30315	6.89	21.6296	9.79	2.9	4.47	270.75	52.62	4.85	3.93	1.89	1.54	1.17	0	1	0	2.39	1.55195	4.25	1	1	3	1	1	1
404135	58	0	132	84	85	187	31.95	21.18	0.662911	44.89	18.28	6.3829	5.51	23.7654	9.04	3.53	7.86	249.85	77.99	6.19	3.51	0.59	1.27	1.63	0	0	0	2.24	1.76378	2	1	1	2	0	2	1
405007	48	0	170	103	96	236	40.58	30.33	0.700205	48.28	60.31	8.22518	7.29	26.6436	11.84	4.55	5.13	451.55	63.74	6.7	6.12	3.44	1.33	3.16	0	1	1	4.79	3.6015	1.33333	4	4	2	1	2	2
405023	47	1	120	69	77	207	6.59	15.62	2.37026	45.3	12.07	6.41581	24.77	25.1532	37.37	12.6	3.69	311.87	51.8	5.47	3.68	0.69	1.3	1.83	0	0	1	2.38	1.83077	1	1	1	2	0	2	2
405394	51	0	120	80	89	242	18	20	1.11111	49.6	38	7.73701	9.1	23.9512	13.63	4.53	6.34	380	65	9.01	5.61	1.57	1.39	2.81	1	0	0	4.22	3.03597	0.916667	3	4	2	1	2	1
405652	34	1	105	63	68	224	16	18	1.125	45.7	9	6.73317	6.5	21.0938	10.8	4.3	3.2	246.13	51	4.8	4.32	1.08	1.41	2.16	0	0	0	2.91	2.06383	7.08333	2	2	3	0	1	1
406597	60	1	144	81	75	209	24.83	27.59	1.11116	48.34	17.9	7.98786	19.7	20.9566	25.64	5.94	4.58	287.89	56.88	5.3	4.98	3.43	1.11	2.58	0	1	0	3.87	3.48649	0.666667	4	3	1	1	2	1
407441	45	1	121	60	74	246	13.75	17.37	1.26327	45.52	7.36	7.05884	5.11	23.4221	7.19	2.08	5.24	203.28	55.42	5.79	4.75	1.24	1.43	2.49	0	0	0	3.32	2.32168	0.833333	2	2	3	0	2	1
408263	49	0	143	78	98	191	21	23	1.09524	48.3	19	6.69401	11.73	24.968	21.25	9.52	3.8	382	61	6.31	4.54	0.79	1.41	2.19	0	1	0	3.13	2.21986	2	2	2	3	1	2	1
408751	73	1	179	91	85	211	23	27	1.17391	41.3	21	7.02432	5.9	29.5525	9.7	3.8	7.8	408.14	68.22	6.8	3.06	1.02	1.26	1.23	0	1	1	1.8	1.42857	3	1	1	2	1	3	2
408924	59	1	131	76	94	227	21	23	1.09524	45.6	11	7.50224	9.8	27.4145	13.4	3.6	6.2	286.75	66	5.43	5.34	2.06	1.09	2.98	0	1	0	4.25	3.89908	1	4	4	1	1	2	2
408956	61	0	150	75	86	160	19	22	1.15789	48.25	13	6.97303	15.79	22.2656	22.76	6.97	4.76	250.14	59.88	5.78	5.83	1.14	1.15	3.3	0	1	1	4.68	4.06957	0.75	4	4	1	1	3	1
409238	51	0	104	61	81	161	28	31	1.10714	49.18	24	6.63311	8.33	23.8367	12.61	4.28	4.91	456.12	85	5.72	5.01	0.82	1.32	3.12	0	0	1	3.69	2.79545	5.33333	3	3	2	0	2	1
409946	49	1	115	76	79	195	12	21	1.4218	46.9	13.27	7.07361	26.48	21.1927	29.6	3.12	6.37	324.78	52.94	5.28	4.57	1.38	1.45	2.52	0	0	0	3.12	2.15172	1	2	2	3	1	2	1
410184	57	0	124	80	87	240	21.4	18.33	0.856542	44.86	18.96	7.42736	7.35	21.9671	13.64	6.29	6	337.6	52.72	11.16	3.91	0.93	0.96	2.09	1	0	0	2.95	3.07292	4.33333	4	2	1	0	2	1
410612	52	0	154	100	103	183	53.59	28.85	0.538347	46.51	57	7.57805	5.59	30.4705	8.72	3.13	6.4	479.23	77.26	6.22	3.59	1.94	0.95	1.79	0	1	1	2.64	2.77895	1.91667	3	1	1	1	2	3
411419	76	1	164	77	91	236	13.49	16.63	1.23276	47.03	21.46	7.91268	9.94	29.0943	14.31	4.37	4.6	222.84	42.84	7.63	4.7	2.21	1.33	2.51	1	1	0	3.37	2.53383	0.916667	3	3	2	1	3	2
411477	41	0	136	81	71	146	13	15	1.15385	47	15	6.91279	8.6	21.5019	13.6	5	7.3	284.12	78.65	5.17	4.71	1.2	1.34	2.38	0	0	0	3.37	2.51493	6.25	3	3	2	0	2	1
412233	43	1	107	71	78	181	13.7	15.85	1.15693	43.22	5.63	6.64408	14.48	18.7328	21.14	6.66	2.77	254.84	56.34	4.79	3.91	0.99	1.25	2.09	0	0	0	2.66	2.128	6.16667	2	1	2	0	2	1
412356	67	1	133	82	82	360	11.2	12.09	1.07946	41.01	5.83	7.05784	6.96	24.1672	10.03	3.07	6.71	246.92	59.66	5.16	4.85	1.39	1.21	2.63	0	0	0	3.64	3.00826	2.75	3	3	2	0	3	1
413003	54	1	126	74	78	270	22.87	32.19	1.40752	43.02	32.19	7.24749	7.31	24.1415	10.11	2.8	5.31	260.66	55.61	5.63	4.19	1.54	1.54	2.04	0	0	0	2.65	1.72078	3.25	1	1	3	0	2	1
413707	52	1	128	70	76	273	16.06	18.71	1.16501	44.77	15.21	6.77769	9.31	21.4844	12.54	3.23	3.37	289.57	57.96	5.42	5.65	1	1.86	2.82	0	0	0	3.79	2.03763	4	2	3	4	0	2	1
414352	58	1	123	80	82	305	27.35	21.25	0.776965	42.96	17.43	7.29769	4.25	22.7204	7.3	3.05	5.15	336.12	65.02	5.77	4.11	1.58	1.52	1.9	0	0	0	2.59	1.70395	5	1	1	3	0	2	1
415110	54	0	123	75	81	276	10.62	14.94	1.40678	51.24	19.03	7.52021	13.92	22.2041	21.23	7.31	4.33	429.54	60.72	5.13	4.39	2.22	1.31	2.23	0	0	1	3.08	2.35115	2.08333	2	2	2	1	2	1
415759	51	0	130	86	79	208	31.02	26.34	0.84913	47.19	22.86	7.19435	11.01	22.1297	15.8	4.79	3.49	339.28	53	5.67	4.98	1.45	1.68	2.46	0	0	0	3.3	1.96429	3.75	2	2	4	0	2	1
416393	52	1	121	80	63	238	22.95	23.61	1.02876	44.21	11.76	6.53456	11.97	19.6752	15.62	3.65	4.19	190.17	64.11	5.38	5.6	0.79	2.23	2.81	0	0	0	3.37	1.51121	1.25	1	3	4	0	2	1
416710	64	1	175	94	100	308	13.21	20.08	1.52006	44.28	8.28	7.39759	9.23	26.1752	12.29	3.06	6.77	307.9	67.68	5.14	5.97	1.96	1.31	3.43	0	1	0	4.66	3.55725	4.33333	4	4	2	0	3	2
416924	46	1	130	81	85	235	7.57	13.66	1.80449	45.37	7.32	6.66176	13.21	22.8625	16.56	3.35	4.68	251.06	61.1	5.19	5.05	0.93	1.83	2.58	0	1	0	3.22	1.75956	6	1	2	4	0	2	1
417274	39	1	115	73	70	222	11.89	14.17	1.19176	46.76	10.51	7.32788	8.31	21.3382	13.01	4.7	3.84	217.35	46.98	5.22	3.95	1.8	1.67	1.52	0	0	0	2.28	1.36527	6.08333	1	1	4	0	1	1
417364	47	0	125	71	91	244	31.97	37.34	1.16797	46.44	19.92	7.48809	6.36	29.0174	8.22	1.86	7.68	406.2	70.1	5.57	5.76	1.98	0.93	3.74	0	0	0	4.83	5.19355	2.25	4	4	1	1	2	2
417668	44	1	127	65	73	190	18.8	24.41	1.2984	41.66	7.94	7.41743	5.86	20.4382	8.54	2.68	4.51	200.16	58.34	5.19	4.39	1.98	1.79	1.93	0	0	0	2.6	1.45251	5.66667	1	1	4	0	2	1
417733	41	0	132	76	80	218	51	24	0.470588	48.4	62	7.39385	2.5	22.9441	7.29	4.79	6.83	294	68	6.56	5.86	1.53	1	3.48	0	1	0	4.86	4.86	1.91667	4	4	1	0	2	1
417971	40	1	126	80	66	265	11.45	17.25	1.50655	47.38	11.62	6.72161	13.9	18.8271	19.28	5.38	2.47	236.76	48.06	5.57	5.22	0.92	1.52	2.9	0	0	0	3.7	2.43421	6.25	3	3	3	0	2	1
418748	73	0	126	65	86	165	14.43	15	1.0395	44.67	20.82	7.19621	16.03	23.4586	22.48	6.45	8.79	369.78	72.51	6.24	4.62	1.32	1.05	2.66	0	0	0	3.57	3.4	3.5	4	3	1	0	3	1
419080	68	0	134	82	89	237	16.96	24.19	1.4263	45.48	11.71	7.41471	10.76	23.8754	15.7	4.94	5.06	272.52	86.56	5.31	3.95	1.93	1.24	1.91	0	0	0	2.71	2.18548	2.33333	2	1	2	1	3	1
419661	45	0	117	73	85	209	20.53	13.43	0.654165	44.58	13.32	7.12882	5.53	23.5036	8.3	2.77	3.15	281.05	60.81	5	5.01	1.54	1.08	2.83	0	0	0	3.93	3.63889	5	4	3	1	0	2	1
419999	51	1	134	82	75	225	20.75	24.86	1.19807	45.17	18.79	7.34372	13.37	23.0112	18.44	5.07	4.3	270.39	62.46	5.55	5.55	1.72	1.85	3.21	0	0	0	3.7	2	1.83333	2	3	4	0	2	1
420153	42	1	134	78	87	313	13.73	15.41	1.12236	43.39	12.46	6.80031	5.27	25	9.1	3.83	3.52	317.5	53.63	6.93	5.85	0.8	1.91	3.19	0	0	0	3.94	2.06283	0.583333	2	4	4	0	2	2
420491	52	0	144	80	87	289	22.86	21.28	0.930884	45.38	28.02	7.89652	12.17	23.4075	16.66	4.49	6.03	312.04	99.45	6.1	5.58	2.72	1.28	3.08	0	1	0	4.3	3.35938	1	4	4	2	1	2	1
420902	50	0	121	88	81	225	18.98	22.64	1.19283	41.91	16.04	6.85558	2.7	20.0474	7.37	4.67	7.46	407.75	64.41	4.34	4.17	1.35	1.14	2.25	0	0	0	3.03	2.65789	1.91667	3	2	1	0	2	1
421057	56	1	122	76	95	194	14.57	17.8	1.22169	46.03	11.59	7.02678	13.41	28.8415	18.43	5.02	3.3	294.5	61.98	5.39	5.23	1.29	1.44	3	0	1	0	3.79	2.63194	2.91667	3	3	3	0	2	2
421166	52	0	135	81	91	174	13.67	14.22	1.04023	47.48	8.29	7.11113	9.7	22.2569	15.69	5.99	6.48	326.6	71.42	8.5	3.25	0.89	1.18	1.75	1	1	0	2.07	1.75424	1.25	1	1	1	0	2	1
421396	47	1	145	91	78	304	12	15	1.25	47.7	27	6.2407	9.61	21.0938	14	4.39	4.58	240	66	5.28	5.19	0.6	1.83	3.08	0	1	0	3.36	1.83607	7.75	1	3	4	1	2	1
421844	60	0	147	92	87	198	14.84	24	1.61725	46.19	29.21	8.36078	17.96	23.8087	23.98	6.02	7.6	471.97	92.2	12.22	6.26	2.16	0.99	4.26	1	1	1	5.27	5.32323	1	4	4	1	0	2	1
422244	49	1	161	108	77	243	16	24	1.5	50.5	25	7.33546	11.84	24.2424	17.06	5.22	6.98	437	91	5.41	5.78	1.75	1.33	3.07	0	1	1	4.45	3.34586	1.08333	4	4	2	0	2	1
422487	63	0	99	52	67	166	14	23	1.64286	45	15	6.00189	5.08	19.5918	8.1	3.02	5.32	253	68.1	4.99	4.41	0.5	1.77	2.43	0	0	0	2.64	1.49153	6.16667	1	1	4	0	3	1
422551	46	1	113	65	70	177	13	19	1.46154	43.29	7	6.70896	4.44	20.202	12.46	8.02	3.4	181.15	53	5.06	4.41	1	1.63	2.17	0	0	0	2.78	1.70552	6.58333	1	1	4	0	2	1
422813	47	1	101	65	70	257	14	15	1.07143	45	27	6.66765	9.1	23.1473	13.13	4.03	4.72	343	53	5.78	5.64	0.84	1.84	3.08	0	0	0	3.8	2.06522	1.91667	2	3	4	1	2	1
423848	64	1	137	67	80	251	21.92	26.42	1.20529	42.82	19.76	7.24629	11.3	26.5625	14.46	3.16	5.59	342.85	68.74	5.66	6.9	1.53	1.3	4.78	0	0	0	5.6	4.30769	1	4	4	2	0	3	2
424024	37	1	111	71	74	200	14	16	1.14286	46.74	9	6.58711	7.28	19.0311	11.31	4.03	4.09	268.39	42.08	5.27	4.8	0.85	1.24	2.83	0	0	0	3.56	2.87097	2	3	3	2	0	1	1
424501	46	1	127	75	84	217	11.72	14.41	1.22952	45.13	15.99	6.91424	8.8	18.5911	13.1	4.3	3.57	262.61	54	5.7	4.6	1.09	1.57	2.43	0	0	0	3.03	1.92994	1.66667	2	2	3	0	2	1
424566	48	1	124	80	80	283	14.07	17.22	1.22388	46.62	18.4	6.82296	10.55	20.7031	15.31	4.76	2.99	330.11	50.05	5.35	4.16	1.06	1.38	2.22	0	0	0	2.78	2.01449	2	2	1	2	0	2	1
424676	53	1	156	79	74	278	20.19	18.27	0.904903	44.99	19.2	7.30864	2.57	20.5688	5.83	3.26	3.42	256.59	54.87	5.39	5.91	1.71	1.5	3.56	0	1	0	4.41	2.94	1.16667	3	4	3	1	2	1
425896	37	1	126	80	69	251	14	16.94	1.62945	46.98	11.68	6.70212	8.78	20.9572	13.06	4.28	5.06	311.08	65.58	5.29	5.04	0.95	1.69	2.15	0	0	0	3.35	1.98225	5.91667	2	3	4	0	1	1
425934	46	0	119	74	80	384	24.8	17.33	0.69879	46.66	53.16	7.91792	5.33	23.5883	7.51	2.18	3.81	397.19	53.2	5.06	5.06	3.35	0.98	2.65	0	0	0	4.08	4.16327	1.83333	4	4	1	1	2	1
426312	62	1	119	71	79	181	21	22	1.04762	42	9	6.93479	6.1	22.3757	14.26	8.16	4.1	218.28	53.36	6.04	4.9	1.05	1.34	2.83	0	0	0	3.56	2.65672	3	3	3	2	0	3	1
427086	58	1	127	80	84	233	16.61	18.39	1.10716	49.36	21.21	7.83612	8.39	24.6094	12.27	3.88	6.06	405.9	64	5.85	5.32	2.67	1.41	2.89	0	0	1	3.91	2.77305	1.91667	3	3	3	1	2	1
427451	53	1	118	70	80	323	30.94	30.34	0.980608	45.93	80.59	6.58722	11.98	22.5827	16.87	4.89	3.68	264.67	49.92	5.6	5.51	0.8	2.08	2.38	0	0	0	3.43	1.64904	6.16667	1	3	4	0	2	1
427466	48	1	121	78	79	292	11.92	15.87	1.33138	44.4	8.4	7.53358	7.26	24.841	10.2	2.94	6.6	277.09	53.04	4.87	4.58	2.37	1.38	2.54	0	0	0	3.2	2.31884	4	2	2	2	1	2	1
428943	36	1	106	73	66	186	12.25	15.9	1.29796	45.88	6.13	6.22601	10.6	18.8271	16.43	5.83	4.48	287.49	50.09	4.73	3.37	0.66	1.73	1.37	0	0	0	1.64	0.947977	4.25	1	1	4	0	1	1
429763	46	0	109	71	68	211	10.57	13.19	1.24787	45.9	17.11	7.34988	7.24	19.3698	10.69	3.45	5.06	306.53	65.89	5.65	5.08	1.7	1.02	3.48	0	0	0	4.06	3.98039	1.75	4	4	1	0	2	1
429806	71	1	144	81	84	206	15	22	1.46667	42.8	16	7.24087	9.8	23.4375	13.8	4	4.2	314.16	65	5.22	4.78	1.65	1.16	2.56	0	1	0	3.62	3.12069	2.75	4	3	1	0	3	1
430715	38	1	134	68	75	251	30	30	1	47.9	10	6.82388	6.56	22.8624	9.54	2.98	4.63	267	47	5.62	5.83	1.01	1.24	3.72	0	0	0	4.59	3.70161	2	4	4	2	1	1	1
431160	67	1	140	78	96	208	24.21	25.74	1.0632	43.7	20.24	7.3078	8.68	27.9155	13.47	4.79	3.88	326.44	80.48	5.72	6.34	1.61	1.4	4.15	0	1	0	4.94	3.52857	3.08333	4	4	3	1	3	2
431442	40	0	109	66	89	283	15.75	15.04	0.954921	48.46	23.24	7.41057	10	25.6173	14.9	4.9	4.6	441.09	84.83	5.4	4.3	1.89	1.13	2.06	0	0	1	3.17	2.80531	4.83333	3	2	1	0	2	2
431684	41	1	148	96	75	252	12.76	15.26	1.19592	46.25	15.42	7.12698	5.91	22.5896	11.23	5.32	5.88	241.71	53.22	5.09	4.88	1.51	1.47	2.69	0	1	0	3.41	2.31973	5.83333	2	3	3	0	2	1
432516	51	0	148	94	90	262	24.68	23.9	0.968395	41.66	14.54	7.52869	5.8	24.4418	8.19	2.39	5.98	236.78	75.58	5.86	5.14	1.96	0.96	3	0	1	0	4.18	4.35417	2.58333	4	4	1	1	2	1
432530	54	1	122	70	65	279	9	16	1.77778	43.78	8	6.30168	4.65	19.6283	8.52	3.87	3.7	241.19	57.4	4.88	5.68	0.69	2.18	2.76	0	0	0	3.5	1.6055	4.5	1	3	4	0	2	1
432912	42	1	121	72	61	310	25.29	23.67	0.935943	43.58	14.04	6.95937	16.32	21.3039	23.07	6.75	3.15	251.6	46.85	4.71	3.94	1.38	1.52	1.8	0	0	0	2.42	1.59211	2.66667	1	1	3	0	2	1
433383	39	0	115	71	86	212	14.4	14.9	1.03472	47.75	15.44	7.47047	13.31	23.3234	18.96	5.65	4.55	331.19	84.71	5.16	5.06	2.1	1.12	2.61	0	0	0	3.94	3.51786	3.83333	4	4	1	0	1	1
434714	40	1	119	83	82	120	20.94	14.49	0.691977	44.27	10.91	7.11801	6.58	23.2335	9.42	2.84	4.46	365.89	67	5.56	4.9	1.37	1.63	2.46	0	0	1	3.27	2.00613	2.91667	2	2	4	1	2	1
435735	63	0	120	70	90	233	17	18	1.05882	52	26	6.5527	9.85	25.4028	14	4.15	4.46	298	70.6	5.41	5.54	0.8	1.48	4.33	0	0	0	4.06	2.74324	6.16667	3	4	3	0	3	2
435885	58	0	118	80	79	204	13.79	16.03	1.16244	43.84	18.59	6.57285	6.68	21.0077	9.44	2.76	4.53	271.09	76.31	5.59	4.55	0.79	1.32	2.57	0	0	0	3.23	2.44697	1.08333	3	2	2	0	2	1
435913	45	0	130	79	78	212	14.44	19.35	1.34003	46.28	9.9	6.83853	15.81	20.898	23.03	7.22	5.06	343.92	89.9	6	5.49	0.96	1.24	3.54	0	0	0	4.25	3.42742	1	4	4	2	0	2	1
438775	68	0	126	71	74	216	18.1	20.34	1.12376	47.99	34.73	6.66507	27.63	20.9366	31.64	4.01	3.7	311.31	53.87	6.13	5.5	0.79	2.33	2.34	0	0	0	3.17	1.36051	6	1	2	4	0	3	1
438976	37	1	113	65	74	236	11.53	15.6	1.35299	47.07	13.33	6.65521	15.22	22.2063	23.64	8.42	4.02	239.36	53.5	5.92	4.29	0.81	1.6	2.25	0	0	0	2.69	1.68125	5.91667	1	1	3	0	1	1
439268	85	1	127	68	102	188	18.41	27.23	1.47909	41.08	13.48	7.1612	8.28	23.2335	10.98	2.7	7.33	272.5	55.44	5.98	6.61	1.33	1.65	3.65	0	0	0	4.96	3.00606	5.66667	3	4	4	0	3	1
439936	37	1	114	74	67	164	18	29	1.61111	50.3	14	6.12773	11.58	17.4747	16.73	5.15	3.61	248	64	5.24	5.18	0.54	2.29	2.19	0	0	0	2.89	1.26201	2.66667	1	2	4	0	1	1
440162	36	1	115	68	82	311	27.4	24.57	0.896715	45.77	8.27	6.66033	13.58	22.0604	17.81	4.23	3.8	233.26	67.54	5.54	3.9	0.87	1.48	1.76	0	0	0	2.42	1.63514	2.5	1	1	3	0	1	1
440312	53	0	141	96	96	228	20.71	23.44	1.13182	43.64	29.63	7.51052	11.56	28.6508	17.52	5.96	4.62	359.02	71.77	7.23	4.54	1.56	1.16	2.44	1	1	0	3.38	2.91379	2	3	3	1	1	2	2
440714	83	1	130	72	96	213	27.86	29.47	1.05779	42.43	22	7.69928	12.81	26.4855	16.12	3.31	4.88	203.47	52.73	5.56	6.31	2.45	1.64	3.43	0	0	0	4.67	2.84756	5.16667	3	4	4	0	3	2
441168	49	1	118	70	76	305.4	10.49	15.48	1.47569	45.33	15.23	6.90746	6.42	23.7954	8.9	2.48	4.21	203.47	59.61	6.05	4.46	1.02	1.25	2.41	0	0	0	3.21	2.568	5	3	2	2	0	2	1
441617	63	1	148	73	92	251	21	16	0.761905	43.96	16	7.47973	7.65	22.6562	10.65	3	3.59	340.82	77	5.58	4.7	1.96	1.18	2.33	0	1	0	3.52	2.98305	6.08333	3	3	1	0	3	1
441812	36	1	122	80	75	210	13.11	18.98	1.42239	43.9	12.89	6.75021	4.57	19.1327	10.75	6.18	3.53	210.89	42.86	5.67	4.58	0.93	1.39	2.45	0	0	0	3.19	2.29496	5.91667	2	2	2	1	1	1
442052	55	1	109	75	68	197	16.98	22.11	1.30212	46.67	20.2	6.75092	10.24	22.1893	14.12	3.88	5.92	391.69	67.85	5.44	5.8	0.97	1.47	3.6	0	0	1	4.33	2.94558	4	3	4	3	0	2	1
442424	57	0	121	82	97	128	19.91	16.29	0.818182	43.29	20.52	7.59986	9.3	25.1063	14.17	4.87	5.77	367.86	79.71	7.52	3.58	1.64	1.17	1.66	1	1	0	2.41	2.05983	2.75	2	1	1	0	2	2
443419	58	0	107	69	75	126	19.37	19.51	1.00723	42.11	9.8	6.81729	10.64	21.6128	15.84	5.2	5.26	398.6	76.58	5.27	4.67	1.07	1.48	2.44	0	0	0	3.19	2.15541	0.666667	2	2	3	0	2	1
443909	46	1	139	97	71	278	15	17	1.13333	42.28	10	6.45852	15.19	22.8329	19.2	4.01	5.5	289	67	5.05	4.27	0.78	1.63	2.11	0	1	0	2.64	1.61963	6.91667	1	1	4	0	2	1
444192	49	1	138	77	85	205	13.13	17.69	1.3473	42.54	10.94	6.94324	5.32	26.1427	7.45	2.13	4.27	190.73	50.53	5.66	4.95	1.13	1.53	2.92	0	0	0	3.42	2.23529	3	2	3	3	0	2	2
444470	43	0	123	69	84	282	16.64	15.5	0.93149	46.71	19.53	7.44595	5.23	24.281	7.69	2.46	6.62	294.41	72.61	6.65	4.93	1.59	1.27	2.78	0	0	0	3.66	2.88189	2.83333	3	3	2	1	2	1
444619	55	1	112	73	74	220	16.38	20.71	1.26435	46.09	20.53	7.38561	8.84	21.9076	11.43	2.59	3.56	207.5	60.89	5.41	6.7	1.84	1.23	4.59	0	0	0	5.47	4.44715	1.91667	4	4	2	0	2	1
444863	59	0	140	87	89	195	21	19	0.904762	49.39	47	7.53577	16.52	24.0317	25.21	8.69	4.74	383.35	71.62	7.61	4.77	1.52	1.22	2.62	1	0	0	3.55	2.90984	8	3	3	2	0	2	1
445037	65	0	157	82	88	270	16.33	16.98	1.0398	40.93	29.44	7.80419	6.87	23.7228	9.34	2.47	3.72	403.25	66.81	6.33	4.93	2.39	0.87	2.82	0	1	0	4.06	4.66667	1	4	4	1	1	3	1
445606	45	0	118	73	91	207	18.57	17.32	0.932687	45.73	19.12	6.86725	15.87	26.0276	22.81	6.94	2.73	305.25	74.86	5.54	4.67	1.07	1.02	2.97	0	0	0	3.65	3.57843	0.916667	4	3	1	0	2	2
446061	48	0	125	63	80	155	16.71	17.71	1.02351	46.47	18.7	7.29355	7.06	21.6788	15.56	8.5	4.62	382.96	82.12	5.71	5.44	1.59	1.21	3.44	0	0	0	4.23	3.49587	3	4	4	2	0	2	1
446304	39	1	117	80	81	320	13.7	17.98	1.31241	47.19	27.99	6.35254	6.27	25.0762	9.6	3.33	4.48	324.85	50.68	4.99	4.79	0.71	1.36	2.66	0	0	0	3.43	2.52206	5.91667	3	3	2	0	1	2
446382	52	1	115	73	82	291	27.11	24.67	0.909996	42.45	11.92	7.05036	10.16	26.2227	13.08	2.92	4.11	402.3	78.18	5.65	6.57	1.26	1.8	4.07	0	0	1	4.77	2.65	0.916667	3	4	4	0	2	2
446642	69	0	160	80	85	186	15.29	17.23	1.12688	46.77	17.88	7.50743	10.56	22.3863	12.7	2.14	6.32	307.5	80.41	9.37	4.57	1.2	1.62	2.33	1	1	0	2.95	1.82099	3.58333	1	2	3	0	3	1
446936	49	1	136	60	79	287	11.56	14	1.27143	45.23	9.42	7.33133	2.64	26.1066	8.23	5.59	6.33	262.59	51.79	5.45	4.35	1.73	1.11	2.09	0	0	0	3.24	2.91892	3	3	2	1	0	2	2
447442	48	0	105	74	86	193	6.5	16.85	2.59231	44	16.13	7.19524	14.66	22.4712	18.53	3.87	4.01	371.46	76.85	5.92	4.81	1.39	1.72	2.59	0	0	0	3.09	1.79651	1.91667	1	2	4	0	2	1
448541	54	1	162	92	86	185	24.67	10.32	0.634715	47.04	23	7.36843	6.63	25.3593	11.99	5.36	6.87	402.65	67.4	6.04	5.7	1.62	1.84	2.8	0	1	1	3.86	2.09783	1.16667	2	3	4	1	2	2
448564	50	1	94	65	74	201	26.64	23.6	0.885886	45.32	9.92	6.27263	8.21	21.5645	12.22	4.01	6.69	245.76	62.41	4.81	4.71	0.68	1.47	2.73	0	0	0	3.24	2.20408	0.833333	2	2	3	0	2	1
448798	59	1	153	81	75	286	18.61	21.08	1.13272	48.56	13.25	6.55418	7.01	21.83	10.3	3.29	3.76	359.59	72.9	5.16	6.19	0.84	1.56	3.52	0	1	0	4.63	2.96795	6	3	4	3	1	2	1
449677	42	1	101	58	74	203	22	25	1.13636	44.2	10	6.60492	10.26	21.1073	14.03	3.77	3.79	287	61	4.75	6.03	0.96	1.58	3.79	0	0	0	4.45	2.81646	8	3	4	3	0	2	1
449686	46	0	134	79	87	209	33.45	28.54	0.853214	44.3	19.05	7.2579	12.56	26.0276	17.71	5.15	5.2	387.01	82.03	5.51	5.67	1.59	1.43	3.16	0	0	0	4.24	2.96503	1.75	3	4	3	0	2	2
451183	58	0	101	63	83	196	21.05	20.66	0.981473	44.04	23.57	7.4092	15.45	21.7738	20.09	4.64	4.52	397.43	82.08	5.6	6.62	1.82	1.09	4.32	0	0	0	5.53	5.07339	0.916667	4	4	1	0	2	1
452370	49	1	111	70	72	190	31.5	23.66	0.751111	44.29	12.36	6.68585	6.13	22.231	9.27	3.14	7.19	215.29	50.07	5.26	4.39	0.94	1.75	1.75	0	0	0	2.64	1.50857	4.58333	1	1	4	0	2	1
452376	42	1	103	72	60	332	17.02	24.73	1.453	46.25	8.34	6.97409	9.55	17.4044	14.06	4.51	3.39	273.78	56.15	5.59	4.67	1.18	1.45	2.48	0	0	0	3.22	2.22069	0.916667	2	2	3	0	2	1
452565	60	0	124	76	97	175	24.86	27.2	1.09413	46.57	23.4	7.64066	16.49	24.2202	22.41	5.92	3.94	398.1	65.45	5.92	5.72	2.17	1.43	3.33	0	0	0	4.29	3	1.83333	3	4	3	1	2	1
452633	39	1	110	66	67	165	18.68	23.87	1.27784	47.5	10.55	6.89198	10.9	20.1956	14.93	4.03	4.63	277.8	58.24	5.33	5.5	1.14	1.42	3.28	0	0	0	4.08	2.87324	4.16667	3	4	3	0	1	1
454643	54	0	111	65	78	183	19.04	20.38	1.07038	47.96	43.01	7.45024	9.3	19.6927	12.74	3.44	5.15	352.34	70.12	5.18	5.4	2.05	1.31	2.9	0	0	0	4.09	3.12214	1	4	4	2	0	2	1
455453	76	0	137	87	83	149	14	16	1.14286	44.3	19	6.35172	14.88	22.7204	23.48	8.6	4.48	325	69	4.72	4.63	0.75	1.4	2.33	0	0	0	3.23	2.30714	3.91667	2	2	3	0	3	1
455598	53	1	121	71	80	274	10.07	15.47	1.53625	50.2	7.67	6.67569	12.94	23.4375	16.9	3.96	4.92	276.69	49.63	5.32	4.65	0.92	1.71	2.15	0	0	0	2.94	1.7193	2	1	2	4	0	2	1
456441	53	1	129	77	71	415	13.56	18.26	1.34661	42.94	5.7	7.45024	9.78	19.8141	12.12	2.34	4.18	208.44	56.28	5.18	6.77	2.05	1.85	3.63	0	0	0	4.92	2.65946	2	3	4	4	0	2	1
456446	36	1	109	61	69	207	13.67	15.11	1.35714	49.6	7.79	7.03251	10.7	20.7967	15.64	4.94	5.22	214.39	63.29	5.18	3.89	1.35	1.38	1.71	0	0	0	2.51	1.81884	3.25	1	1	2	0	1	1
456559	73	0	146	79	91	178	15.65	21.34	1.36358	44.27	15.41	6.67757	9.27	24.977	13.58	4.31	5.1	390.29	78.96	5.33	6.02	0.92	1.54	3.42	0	1	1	4.48	2.90909	2.5	3	4	3	0	3	1
457136	51	1	121	60	85	218	14.94	17.49	1.17068	44.81	19.1	7.31244	6.71	26.5625	9.49	2.78	3.34	313.24	53.99	5.14	5.34	1.8	1.07	3.23	0	0	0	4.27	3.99065	3.91667	4	4	1	1	2	2
457406	48	1	137	87	83	228	18.63	20.87	1.12024	47.63	13.95	6.86155	15.18	19.9573	20.26	5.08	5.22	333.98	70.94	5.31	7.21	1.11	2.09	3.59	0	0	0	5.12	2.44976	5.83333	3	4	4	0	2	1
457834	48	1	126	87	86	344	30.41	23.97	0.788228	46.82	9.58	7.39752	7.49	27.2509	10.12	2.63	3.79	515.15	80.32	5.33	6.71	1.89	1.21	4.67	0	0	1	5.5	4.54545	1	4	4	2	1	2	2
458079	43	1	124	76	78	341	23.6	31.18	1.32119	46.41	14.71	7.53736	13.43	23.4236	19.83	6.4	5.59	316.91	66.07	5.57	3.75	2.08	1.25	1.87	0	0	0	2.5	2	4	2	1	2	0	2	1
458323	59	0	111	61	69	116	19	24	1.26316	48.42	13	6.03786	8.61	19.047	13.37	4.76	6.22	281.24	83	4.88	4.56	0.53	1.86	2.2	0	0	0	2.7	1.45161	6.5	1	1	4	0	2	1
458514	46	0	109	63	86	251	20	19	0.95	48.05	42	6.56011	8.1	23.6669	13.47	5.37	4.29	432.33	78.89	5.59	3.94	0.78	1.22	2.01	0	0	1	2.72	2.22951	8	2	1	2	0	2	1
458831	52	1	129	78	85	229	24	18	0.75	43.5	27	7.26858	5.91	26.8923	9.58	3.67	5.35	372	53	5.75	5.74	1.54	1.06	3.43	0	0	1	4.68	4.41509	1.91667	4	4	1	1	2	2
458943	65	0	121	81	78	254	24.88	29.71	1.19413	46.02	22.57	7.67821	9.34	22.6474	13.42	4.08	4.17	355.9	70.67	5.85	5.42	2.28	1.49	3.14	0	0	0	3.93	2.63758	1	3	3	3	0	3	1
458970	40	1	105	57	79	288	11	14	1.27273	45.1	9	6.37823	5.6	23.6244	8.7	3.1	4.27	257	50	5.77	5.11	0.63	1.63	2.57	0	0	0	3.48	2.13497	1.08333	2	3	4	1	2	1
461096	39	0	133	86	79	217	18.44	14.82	0.803688	46.5	26.53	7.58522	9.71	23.4509	14.13	4.42	7.2	547.61	87.57	5.76	4.66	2.11	1.42	2.19	1	0	1	3.24	2.28169	3	2	2	3	0	1	1
461349	62	0	140	84	81	191	20	21	1.05	48.8	32	6.43775	12.81	21.9713	17.6	4.79	4.86	452	76.5	6.43	6.74	0.6	2.02	4.13	0	1	1	4.72	2.33663	5.83333	2	4	4	1	3	1
461862	51	0	132	90	87	232	48	25	0.520833	50.52	25	7.96319	10.7	26.6749	14.63	3.93	5.99	355.06	74.78	7.39	6.53	2.4	1.17	3.84	1	0	0	5.36	4.5812	1	4	4	1	1	2	2
462033	48	1	135	79	76	279	20.08	23.12	1.15139	43.34	10.76	7.29305	18.88	22.0581	25.01	6.13	3.85	270.03	63.37	5.97	4.88	1.52	1.95	2.17	0	0	0	2.93	1.50256	1.16667	1	2	4	0	2	1
462145	41	1	121	73	67	291	23.05	22.5	0.976139	42.87	45.27	6.81136	5.77	17.6327	8.02	2.25	5.09	244.02	41.12	5.72	5.12	0.98	1.28	3.12	0	0	0	3.84	3	4.41667	3	3	2	1	2	1
462283	51	1	119	68	80	306	10.83	18.39	1.69806	49.23	12.09	7.32251	9.35	22.6757	12.92	3.57	4.14	238.59	52	5.53	5.13	1.69	1.67	2.64	0	0	0	3.46	2.07186	4.08333	2	3	4	0	2	1
462301	48	0	127	85	77	190	13	18	1.38462	46.4	14	6.14747	9.15	19.0194	15.34	6.19	5.67	406	81	5.55	4.14	0.52	1.47	2.02	0	0	0	2.67	1.81633	8	1	1	3	0	2	1
462922	48	1	137	94	83	198	13.53	18.24	0.924101	44.11	9.13	7.22606	14.79	25.8166	18.44	3.65	5.07	344.46	64	5.44	4.53	1.56	1.18	2.41	0	1	0	3.35	2.83898	3	3	3	1	0	2	2
463479	44	0	111	76	89	198	14	19.18	1.37	45.26	14.9	7.21356	6.83	26.5285	9.97	3.14	8.06	374.88	86.89	5.78	4.15	1.45	1.43	2.04	0	0	0	2.72	1.9021	0.5	2	1	3	1	2	2
463950	46	1	106	68	71	214	11	15	1.36364	44.08	14	6.21809	6.87	22.2291	10.35	3.48	4.67	205.68	50.87	5.34	3.82	0.58	1.25	1.94	0	1	0	2.57	2.056	8.58333	2	1	2	0	2	1
464382	35	1	112	65	72	310	20	18	0.9	45.9	25	6.5909	7	24.2188	9.6	2.6	4.9	283.86	44	5.29	6.47	0.85	1.54	4.04	0	0	0	4.93	3.2013	1	4	4	3	0	1	1
464763	43	1	146	80	78	273	14	16	1.14286	47	7	6.71212	5	23.2254	8.2	3.2	4.4	226.05	50	5.4	4.61	0.94	1.26	2.53	0	1	0	3.35	2.65873	6.41667	3	3	2	0	2	1
465126	41	1	102	72	76	294	16.9	18.19	1.07633	43.57	8.28	6.16539	10.03	25.3902	14.75	4.72	5.44	294.21	53.98	4.98	4.69	0.59	1.56	2.59	0	0	0	3.13	2.00641	2.83333	2	2	3	0	2	2
465127	42	1	112	55	79	238	14	16	1.14286	47.3	15	6.70347	11.51	21.8724	15.8	4.29	6.05	257.56	52.46	5.53	6.49	0.91	1.89	3.27	0	0	0	4.6	2.43386	6.58333	3	4	4	1	2	1
465452	44	0	130	85	77	187	15.95	22.62	1.41818	50.97	6.44	6.26419	14.25	21.4692	21.62	7.37	6.93	238.9	66.89	5.69	4.23	0.57	1.47	2.21	0	0	0	2.76	1.87755	4.16667	2	1	3	0	2	1
465859	47	1	107	64	73	241	9.64	15.19	1.57573	50.19	7.95	6.1714	2.7	22.3214	6.86	4.16	3.64	188.98	54.7	5.01	3.09	0.59	1.52	1.16	0	0	0	1.57	1.03289	6.33333	1	1	3	0	2	1
465882	66	0	119	74	85	131	14.84	23.23	1.56536	45.6	123.09	7.64755	21.47	23.6203	29.12	7.65	4.39	409.09	96.95	8.51	7.16	1.52	2.24	3.98	1	1	0	4.92	2.19643	1	2	4	4	1	3	1
466876	38	1	108	63	62	166	10	15	1.5	46.3	9	6.37319	8.63	18.0697	13.74	5.11	4.96	176.28	64	5.48	3.85	0.66	1.13	1.91	0	0	0	2.72	2.40708	8.91667	3	1	1	0	1	1
467020	52	0	146	80	78	272	27.54	20.74	0.74108	43.52	27.82	6.70619	19.45	22.7833	25.5	6.05	5.62	426.63	89.44	5.8	7.1	0.87	2.05	4.28	0	1	1	5.05	2.46341	1	3	4	4	0	2	1
467229	44	1	132	87	71	290	18	22	1.22222	50.1	14	7.01342	8.82	19.1327	12.06	3.24	4.47	292	57	5.36	6.24	1.28	1.55	3.67	0	0	0	4.69	3.02581	6	3	4	3	1	2	1
467803	51	1	111	70	76	257	17.75	19.74	1.11211	45.33	20.41	7.28815	14.87	21.9899	19.4	4.53	5.69	254.86	67.82	5.16	6.8	1.75	1.54	4.07	0	0	0	5.26	3.41558	3.91667	4	4	3	0	2	1
468304	61	0	115	72	91	191	15	18	1.2	50.6	30	6.58543	10.17	25.8264	15	4.83	6.08	264	82.4	5.59	6.1	0.8	1.66	3.81	0	0	0	4.44	2.6747	3.66667	3	4	4	1	3	2
468740	62	0	131	77	89	192	16.11	16.2	1.00559	45.22	23.94	7.55637	4.73	24.8163	7.54	2.81	5.85	466.52	78.67	6.15	3.9	1.92	0.94	1.87	0	0	1	2.96	3.14894	1.91667	4	2	1	1	3	1
469109	69	1	151	76	98	190	23.67	22.44	0.948035	46.16	16.5	7.32417	6.85	30.3302	10.24	3.39	6.48	339.1	80.41	8.07	4.46	1.16	1.56	2.24	1	1	0	2.9	1.85897	1.91667	2	2	3	1	3	3
469184	47	1	121	85	77	299	13.13	13.68	1.04189	47.49	23.64	6.58064	12.12	22.1003	15.56	3.44	6.48	244.48	60.97	5.78	4.12	0.77	1.14	2.3	0	0	0	2.98	2.61404	1.41667	3	2	1	0	2	1
469250	44	1	106	68	78	162	24	23	0.958333	43.89	9	6.99665	8.57	21.875	13.36	4.79	4.32	249.38	60	5.23	4.58	1.29	1.36	2.36	0	0	0	3.22	2.36765	6.58333	2	2	2	0	2	1
469556	54	0	140	93	90	239	19.38	26.06	1.34469	44.29	149.6	7.98761	15.2	25.3515	20.54	5.34	5.77	532.72	63.4	6.14	5.41	2.96	1.76	2.4	0	1	1	3.65	2.07386	3.08333	2	3	4	0	2	2
469979	35	1	135	84	67	239	15.38	20.2	1.31339	45.42	32.23	6.76669	6.05	19.1001	8.36	2.31	3.27	248.42	59.26	5.01	5.8	1.07	1.9	2.82	0	0	0	3.9	2.05263	5	2	3	4	0	1	1
471704	53	0	112	73	90	184	24.21	21.39	0.883519	49.02	19.33	7.89128	15.54	24.6755	21.19	5.65	5.43	255.52	61.61	5.11	5.32	3.23	1.4	2.64	0	0	0	3.92	2.8	1	3	3	3	1	2	1
471808	58	0	119	73	73	201	12.76	17.46	1.36834	42.21	30.93	6.61036	12.01	19.0039	17.62	5.61	4.89	241.17	92.33	5.27	4.83	0.87	1.78	2.34	0	0	0	3.05	1.71348	0.833333	1	2	4	0	2	1
472278	62	1	109	57	70	228	16.76	18.92	1.12888	43.54	10.9	6.97482	8.04	20.4294	11.61	3.57	5.83	319.7	80.29	5.74	5.15	1.15	1.87	2.6	0	0	0	3.28	1.75401	0.833333	1	2	4	0	3	1
472329	45	1	126	68	80	232	8.81	16.22	1.84109	40.32	7.88	7.29014	8.78	24.0055	12.85	4.07	4.56	250.17	65.32	5.2	4.6	1.74	1.1	2.41	0	0	0	3.5	3.18182	2.66667	4	3	1	0	2	1
472937	50	1	130	89	68	349	15.5	20.01	1.405	48.44	12.62	7.05599	6.38	19.1406	14.48	8.1	4	287.93	63.4	4.71	6.07	1.52	1.84	2.8	0	0	0	4.23	2.29891	3	2	4	4	0	2	1
473149	48	0	133	83	88	241	15	18	1.2	48.5	16	6.49185	7.9	23.5898	12.5	4.6	8.1	378.71	95.46	5.43	5.04	0.75	1.35	2.97	0	0	0	3.69	2.73333	6.33333	3	3	2	0	2	1
473172	56	0	139	88	95	169	16	18	1.125	46.55	16	7.52454	10.58	27.7769	14.04	3.46	4.1	253.85	57	6.65	4.8	1.72	1.13	2.66	0	0	0	3.67	3.24779	1	4	3	1	1	2	2
475140	51	1	112	67	78	304	21.6	19.69	0.911574	42.5	41.1	6.93611	8.86	23.1911	12.17	3.31	3.39	241.8	47.59	5.88	5.67	1.08	1.51	3.1	0	0	0	4.16	2.75497	3.33333	3	4	3	1	2	1
475250	59	0	138	65	92	140	27	19	0.703704	47.3	35	7.00578	9.44	24.811	14.27	4.83	5.27	444	73	5.77	5.39	1.18	1.06	3.52	0	0	1	4.33	4.08491	7.83333	4	4	1	0	2	1
475474	48	0	104	70	88	223	16.61	15.52	0.934377	43.83	26.12	6.63601	7.79	24.4418	12.39	4.6	3.5	340.04	70.22	5.88	3.75	0.8	1.08	2.17	0	0	0	2.67	2.47222	6	3	1	1	0	2	1
475586	67	1	129	76	100	246	81.9	53.3	0.650794	47.4	20.9	7.04006	9.36	27.1203	14.69	5.33	3.81	271.54	54.49	5.42	4.53	1.3	1.23	2.45	0	0	0	3.3	2.68293	5.66667	3	2	2	0	3	2
475589	39	1	113	70	75	245	12.63	10.78	0.853523	45.82	9.95	6.51061	12.5	22.3478	20.2	7.7	3.96	191.44	54.48	5.32	3.95	0.78	1.57	1.95	0	0	0	2.38	1.51592	5	1	1	3	0	1	1
475814	51	1	160	85	83	231	11	15	1.36364	46.41	9	7.15603	10.62	24.4473	15.16	4.54	3.05	207.38	54	6.04	4.93	1.31	1.49	2.3	0	1	0	3.44	2.30872	1.83333	2	3	3	1	2	1
476002	81	1	158	72	85	181	36.88	37.82	1.02549	49.84	34.17	7.41746	16.36	24.0344	21.03	4.67	6.21	335.16	67.99	6.63	5.97	1.55	1.68	3.39	0	1	0	4.29	2.55357	1.83333	3	4	4	1	3	1
476161	52	1	125	74	62	256	6.78	16.22	2.5	45.85	10.79	6.58952	22.81	17.5278	24.76	1.95	5.21	227.32	50.98	5.41	4.68	0.83	1.69	2.22	1	0	1	2.99	1.76923	6.66667	1	2	4	0	2	1
476885	48	1	112	76	71	309	12.81	23.63	1.84465	42.93	8.18	6.56601	11.83	20.5693	16.4	4.57	3.52	186.1	56.64	5.16	4.82	0.85	1.99	1.98	0	0	0	2.83	1.42211	3.83333	1	2	4	0	2	1
477264	45	1	124	84	72	255	13.42	15.87	1.18256	42.33	10.53	7.19783	7.71	21.8724	10.61	2.9	5.61	258.27	61.27	5.81	5.79	1.42	1.75	3.08	0	0	0	4.04	2.30857	4.41667	2	4	4	0	2	1
477762	81	1	178	71	84	169	12.4	15.09	1.21694	46.08	13.26	7.54985	7.06	24.6548	10.09	3.03	4.71	392.86	63.23	6.11	4.69	1.92	1.36	2.52	0	1	1	3.33	2.44853	1	3	3	2	0	3	1
477838	57	1	136	79	75	215	15.37	20	1.30124	43.41	17.16	6.96566	10.6	22.719	14.89	4.29	4.81	249.07	49.89	5.11	5.13	1.28	1.91	2.6	0	0	0	3.22	1.68586	1.91667	1	2	4	0	2	1
477886	52	1	112	77	73	344	14.68	17.26	1.17575	42.56	9.81	6.50706	12.27	20.8209	18.23	5.96	4.06	219.84	52.74	5.37	4.74	0.77	1.67	2.58	0	0	0	3.07	1.83832	5	1	2	4	0	2	1
480056	89	0	175	78	95	179	5.79	11.53	1.99136	41.34	7.33	6.52501	5.62	25	9.47	3.85	5.04	233	58.26	6.79	3.81	0.62	1.14	2.12	1	1	1	2.67	2.34211	1.41667	2	1	1	0	3	2
480230	50	0	125	81	86	246	28.55	17.97	0.629422	49.11	39.21	7.53601	8.82	25.1024	14.4	5.58	5.88	377.14	71.62	6.5	3.26	1.78	1	1.65	1	1	0	2.26	2.26	0.833333	2	1	1	0	2	2
481012	63	0	137	67	72	229	14	24	1.71429	45.9	15	7.76147	6.56	18.6122	9.31	2.75	6	383	66	6.04	6.39	2.4	1.58	3.27	0	0	0	4.81	3.0443	1.58333	3	4	3	0	3	1
481492	60	1	127	78	89	263	34.91	24.98	0.715554	46.88	34.44	7.92271	9.12	24.539	11.95	2.83	4.11	272.65	61.43	5.39	6.71	3.16	1.38	3.86	0	0	0	5.33	3.86232	2.75	4	4	2	0	2	1
481518	30	1	122	65	76	230	15	17	1.13333	46.77	12	6.46838	8.59	21.0772	12.55	3.96	5.83	231.15	47	4.68	4.69	0.85	1.82	1.8	0	1	0	2.87	1.57692	8	1	2	4	0	1	1
481522	46	1	128	69	73	210	9	13	1.44444	44.8	11	6.76596	7.5	22.4914	11.9	4.4	4.2	239.98	66.3	5.76	4.41	0.93	1.38	2.36	0	0	0	3.03	2.19565	5.25	2	2	2	0	2	1
481818	43	1	122	64	82	307	16.03	21.14	1.31878	43.99	11.49	6.62343	7.29	23.8754	10.47	3.18	6.05	305.58	60.12	4.74	4.21	0.98	1.24	2.34	0	0	0	2.97	2.39516	4	3	2	2	0	2	1
483044	53	0	143	81	78	183	30	21	0.7	51.64	22	7.15509	13.9	23.2434	17.13	3.23	6.52	361.63	69.29	5.27	4.25	1.5	1.01	2.52	0	1	0	3.24	3.20792	6	4	2	1	0	2	1
483082	41	1	103	55	84	239	26.81	17.25	0.643417	45.36	15.96	7.19926	8.42	22.8624	12.76	4.34	4.98	338.87	61.09	5.4	4.33	1.53	0.99	2.58	0	0	0	3.34	3.37374	3.75	4	3	1	0	2	1
484452	78	1	124	66	99	225	12.45	14.31	1.1494	44.62	7.85	7.37965	10.52	29.7143	15.12	4.6	8	380.3	61.82	5.89	4.85	1.68	1.05	2.84	0	0	1	3.8	3.61905	1	4	3	1	0	3	2
484703	31	1	122	67	65	196	8	14	1.75	44.58	8	6.34651	5.99	20.0773	9.55	3.56	3.84	208.82	54	4.96	3.94	0.71	1.47	2.01	0	0	0	2.47	1.68027	8.91667	1	1	3	0	1	1
485928	40	1	130	87	72	232	11.92	17.59	1.47567	42.03	10.76	7.14137	4.8	20.0773	6.61	1.81	4.38	265	49.95	5.53	5.67	1.41	1.25	3.39	0	0	0	4.42	3.536	1	4	4	2	0	2	1
486302	52	1	115	72	77	137	10.79	13.5	1.25116	42.37	6.59	6.07606	16.25	20.4382	22.21	5.96	3.69	347.09	45.01	5.07	4.49	0.53	1.83	2.05	0	0	0	2.66	1.45355	2	1	1	4	0	2	1
486802	52	0	141	97	89	186	14	15	1.07143	44.25	26	7.20274	10.17	25.0593	14.45	4.28	5.84	433.5	103	5.64	5.46	1.47	1.1	3.14	0	1	1	4.36	3.96364	8.33333	4	4	1	0	2	2
486807	38	1	103	73	64	212	12	17	1.41667	49.1	11	6.66752	11.1	19.052	17.4	6.3	4.2	302	58	5.58	4.76	0.87	1.51	2.47	0	0	0	3.25	2.15232	6.66667	2	2	3	0	1	1
487597	46	1	116	76	80	264	13.13	15.21	1.15842	44.52	10.73	6.88822	7.36	24.093	10.42	3.06	4.89	248.97	79.02	5.31	5.43	1.14	1.39	3.13	0	0	0	4.04	2.90647	2	3	4	2	0	2	1
487741	43	1	122	75	72	161	12.02	19.96	1.66057	44.35	13.61	6.87563	7.22	18.8707	10.79	3.57	4.21	292.1	60.42	5.29	4.32	1.13	1.51	2.12	0	0	0	2.81	1.86093	5.25	2	2	3	0	2	1
487985	52	0	121	65	87	263	25.56	22.3	0.872457	45.05	15.84	8.16226	6.49	24.7555	8.57	2.08	5.47	334.37	64.06	7.87	5.61	2.75	1.42	2.96	1	1	0	4.19	2.9507	3.66667	3	4	3	0	2	1
489062	40	1	113	76	96	319	19.25	16.26	0.844675	47.78	31.79	6.87685	6.24	29.3575	9.17	2.93	3.99	282.07	69.31	5.25	4.29	1.14	1.43	2.23	0	0	0	2.86	2	3.08333	2	2	3	0	2	2
489232	40	0	115	71	80	259	18.84	21.63	1.14809	53.35	28.52	7.27279	26.71	20.8117	37.76	11.05	5.59	342.21	89.46	5.17	5.05	1.72	1.31	2.9	0	0	0	3.74	2.85496	5	3	3	2	0	2	1
489295	39	1	135	80	79	255	18.47	26.91	1.45696	45.98	27.69	7.37274	8.99	23.3355	12.2	3.21	6.17	431.87	59.56	5.49	5.59	1.79	1.5	3.13	0	0	1	4.09	2.72667	5	3	4	3	0	1	1
489901	58	0	158	90	86	228	14.97	16.27	1.08684	43.78	9.31	7.10593	10.7	23.5883	16.52	5.82	6.78	275.98	65.86	10.17	4.13	0.74	1.05	2.32	1	1	0	3.08	2.93333	2.25	3	2	1	0	2	1
490209	56	0	131	71	80	264	25.13	22.66	0.901711	46.98	39.02	6.59655	17.75	21.4533	26.67	8.92	6.18	347.06	63.37	5.95	4.95	0.76	1.56	2.65	0	0	0	3.39	2.17308	2.75	2	3	3	0	2	1
490560	70	0	113	75	84	322	24.29	22.25	0.916015	45.21	24.32	6.79836	10.41	25.2363	15.8	5.39	5.04	350.91	75.55	6.36	3.73	0.87	1.46	1.9	0	0	0	2.27	1.55479	0.916667	1	1	3	0	3	2
490650	75	0	142	77	97	248	17.26	16.42	0.951333	43.9	16.6	7.32942	10.29	28.9811	16.1	5.81	5.48	473.64	89.25	6.49	3.71	1.45	1.38	1.78	0	1	1	2.33	1.68841	0.75	1	1	2	0	3	2
491234	47	0	105	67	76	295	16.87	21.71	1.2869	45.09	14.37	6.86627	12.16	20.9366	17.8	5.64	3.82	408.09	92.99	4.7	5.27	1.26	1.12	3.63	0	0	0	4.15	3.70536	0.666667	4	4	1	0	2	1
491574	54	1	108	69	100	163	30.08	23.66	0.786569	46.31	25.58	7.16591	12.32	26.0617	16.73	4.41	5.11	279.27	60.47	6.1	6.35	1.31	1.51	3.85	0	1	0	4.84	3.2053	5	4	4	3	0	2	2
491767	49	0	129	85	90	222	17	13	0.764706	45.28	18	6.87989	9.34	26.2976	13.99	4.65	4.93	206.27	65.54	5.36	5.18	1.12	1.18	2.86	0	0	0	4	3.38983	3	4	4	1	1	2	2
492156	47	0	129	87	88	312	19.09	18.7	0.97957	46.33	107.28	7.43013	12.28	25.0574	16.51	4.23	5.24	345.73	79.9	5.88	6.85	1.77	1.2	4.63	0	0	0	5.65	4.70833	6.08333	4	4	2	0	2	2
492581	49	1	118	75	74	315	25	19	0.76	45.7	15	6.55662	5.7	24.4444	8.5	2.8	4	308.68	55	5.5	4.43	0.79	1.5	2.38	0	0	0	2.93	1.95333	2	2	2	3	0	2	1
492826	53	0	159	88	81	347	29.67	22.8	0.768453	50.29	17.36	6.9956	15.69	24.2215	23.09	7.4	4.33	326.53	66.24	5.81	3.05	1.16	1.29	1.31	0	1	0	1.76	1.36434	2.83333	1	1	2	0	2	1
493006	41	0	144	87	93	249	47.86	27.62	0.5771	43.24	94.34	8.31569	8.92	26.493	12.29	3.37	6.05	455.83	79.13	6.23	4.75	4.05	1.16	2.29	0	1	1	3.59	3.09483	1	4	3	1	1	2	2
493500	36	0	126	81	93	210	24	22	0.916667	47.6	22	7.46029	8.85	28.4091	12.68	3.83	5.87	397	85	5.31	5.99	2.02	1.09	3.46	0	0	0	4.9	4.49541	1.16667	4	4	1	1	1	2
494348	39	0	137	97	93	220	18.46	15.48	0.83857	45.39	32.76	7.07752	9.57	25.8264	12.42	2.85	7.38	368.39	73.45	5.5	3.7	1.33	1.15	2.03	0	1	0	2.55	2.21739	1.75	2	1	1	0	1	2
495186	51	1	160	80	80	329	21	17	0.809524	47.99	13	7.57716	13.25	25.0399	17.85	4.6	5.75	280.63	52	6.85	6.13	1.76	1.12	3.65	0	1	0	5.01	4.47321	8	4	4	1	0	2	2
495549	56	0	135	95	104	325	42.85	27.01	0.630338	40.22	113.19	7.53721	13.11	30.3871	17.94	4.83	5.42	309.48	77.57	6.33	5.58	1.83	1.97	2.8	0	1	0	3.61	1.83249	1.58333	1	3	4	0	2	3
495760	35	1	108	54	71	403	11	19	1.72727	44.92	8	5.81539	8.13	22.3757	12.57	4.44	4.95	194.58	48	5.05	3.72	0.41	1.1	2.09	0	0	0	2.62	2.38182	2.08333	3	1	1	0	1	1
496932	53	0	124	75	78	144	23	26	1.13043	45.44	14	6.33048	11.31	23.7387	18.03	6.72	8.08	270.48	65	7.22	3.58	0.48	1.3	1.57	1	0	0	2.28	1.75385	7	1	1	2	0	2	1
497081	57	1	137	77	75	205	18.76	20.64	1.10021	43.99	12.96	6.66488	5.68	22.3133	7.91	2.23	4.09	296.47	55.87	5.63	5.09	0.86	1.79	2.45	0	0	0	3.3	1.84358	6.16667	1	2	4	0	2	1
497158	50	0	154	94	86	238	16	16	1	48.92	22	7.28322	11.84	21.5349	16.14	4.3	7.52	387.68	66.65	5.76	6.71	1.56	1.4	3.84	0	1	0	5.31	3.79286	3.08333	4	4	3	0	2	1
497563	57	0	121	72	88	194	22.39	26.88	1.20054	48.54	14.27	6.96158	23.09	24.6755	31.77	8.68	6.67	342.92	94.52	5.17	5.88	1.26	1.33	3.87	0	0	0	4.55	3.42105	2.08333	4	4	2	0	2	1
499293	43	1	120	75	77	259	20.14	22.86	1.13505	44.52	9.52	6.99432	7.72	23.8054	10.9	3.18	3.86	233.9	45.61	5.3	4.68	1.27	1.54	2.28	0	0	0	3.14	2.03896	3.58333	2	2	3	0	2	1
499419	51	1	107	65	73	160	10.21	22.97	2.24976	46.83	8.42	6.68442	6.71	21.3382	9.98	3.27	3.75	220.95	54.1	5.09	5.38	0.97	1.46	2.93	0	0	0	3.92	2.68493	1.08333	3	3	3	0	2	1
500082	48	0	134	82	79	208	22	22	1	47.3	28	7.00405	15.9	24.2424	24.2	8.3	3.8	483.47	84	5.31	5.6	1.28	1.1	3.6	0	0	1	4.5	4.09091	0.916667	4	4	1	1	2	1
500667	55	0	106	69	95	280	21.51	21.59	1.00372	44.73	50.17	7.26609	11.19	27.7008	15.32	4.13	5.68	419.89	87.88	6.05	5.32	1.46	1.25	3.45	0	0	0	4.07	3.256	0.916667	4	4	2	0	2	2
501119	55	1	126	78	78	269	15.29	24.1	1.57619	45.24	14.16	6.80031	9.03	21.0077	13.34	4.31	4.52	244.31	64.57	5.6	5.26	0.99	1.68	2.69	0	0	0	3.58	2.13095	2.41667	2	3	4	0	2	1
502840	63	0	110	54	67	196	12	19	1.58333	48.3	35	6.43437	10.91	20.2848	16.1	5.19	4.52	282	64.9	7.69	5.5	0.5	1.66	4.22	1	0	0	3.84	2.31325	5.91667	2	3	4	0	3	1
503270	38	0	136	85	90	307	25.83	18.61	0.72048	49.73	35.06	8.24463	8.68	26.8923	14.21	5.53	4.83	383.5	82.96	5.76	5.46	4.08	0.81	2.76	0	0	0	4.65	5.74074	5.41667	4	4	1	0	1	2
503403	51	0	125	81	90	187	17	20	1.17647	44.6	14	6.53404	7.3	29.3575	11.5	4.2	8.7	427.93	93.42	5.9	4.47	0.72	1.06	2.74	0	0	1	3.41	3.21698	7.16667	4	3	1	0	2	2
503813	39	0	135	71	92	229	18	21.81	1.21167	45.44	36.81	7.17277	9.89	27.4648	14.83	4.94	4.56	429.64	86.19	5.4	3.91	1.49	0.8	2.34	0	0	1	3.11	3.8875	5	4	2	1	0	1	2
503940	53	0	124	72	95	202	22.8	17.37	0.761842	45.98	43.24	7.28089	11.02	26.1224	15.29	4.27	5.39	439.41	87.66	5.71	5.99	1.57	1.07	4.12	0	0	1	4.92	4.59813	2.08333	4	4	1	1	2	2
504344	34	1	98	61	82	189	13	14	1.07692	43.96	8	6.38021	5.64	24.6548	8.42	2.78	5.14	288.24	59	5.13	4.42	0.71	1.67	2.02	0	0	0	2.75	1.64671	3.16667	1	1	4	0	1	1
505381	34	0	123	62	91	238	25	20	0.8	50.2	53	7.57816	9.91	26.7755	15.24	5.33	4.07	345	53	5.83	4.5	2.07	1.4	1.57	0	0	0	3.1	2.21429	6.75	2	2	3	1	1	2
505400	56	0	137	77	87	249	14	18	1.28571	43.47	13	6.47104	5.95	23.7812	9.66	3.71	5.8	389.78	80	5.39	3.92	0.74	1.31	1.64	0	1	0	2.61	1.99237	1.83333	2	1	2	0	2	1
505644	46	1	128	83	78	179	9.73	14.9	1.53135	44.92	13.46	7.35385	7.75	20.6905	11.97	4.22	4.63	238.32	59.97	6.56	3.4	1.47	1.02	1.79	0	0	0	2.38	2.33333	5	2	1	1	0	2	1
506110	62	1	138	80	84	224	12	14.41	1.20083	46.75	9.56	6.61291	7.97	23.1247	10.87	2.9	4.8	241.79	43.92	4.89	5.26	0.94	1.63	2.89	0	0	0	3.63	2.22699	1	2	3	4	0	3	1
508321	48	0	122	87	87	185	29	23	0.793103	50.6	45	7.72844	11.5	23.5102	15.9	4.4	5.9	473	94	5.5	6.38	2.55	1.47	3.28	0	0	1	4.91	3.34014	1.5	4	4	3	0	2	1
509377	40	1	108	56	69	208	17	20	1.39569	44.79	8.31	6.96578	6.01	19.91	11.15	5.14	3.85	239.81	53.06	4.81	5.22	1.36	1.79	2.42	0	0	0	3.43	1.9162	3.08333	2	3	4	0	2	1
509426	36	1	109	62	71	336	19.43	26.14	1.34534	42.15	12.46	6.45328	6.45	18.5132	9.11	2.66	2.57	251.62	56.21	4.96	5.57	0.79	1.56	3.07	0	0	0	4.01	2.57051	5	3	4	3	0	1	1
509583	44	1	113	67	74	207	13	20	1.53846	46.4	12	6.76237	4.96	20.4491	7.01	2.05	6.46	258	61	5.56	4.93	0.96	1.62	2.76	0	1	0	3.31	2.04321	8	2	2	3	0	2	1
509926	42	1	108	64	71	197	18	21	1.16667	43.78	10	6.94389	3.2	18.8189	8.89	5.69	4.82	207.8	60.72	5	5.93	1.28	1.78	3.12	0	0	0	4.15	2.33146	7.16667	2	4	4	0	2	1
512110	47	0	138	80	95	231	38.28	27.62	0.721526	41.63	63.53	7.85872	8.08	25.3934	12.56	4.48	5.24	479.94	86.44	6.29	6.34	2.54	1.08	4.25	0	0	1	5.26	4.87037	1	4	4	1	1	2	2
513184	37	1	129	83	75	240	12.41	16	1.38462	46	6.69	6.68442	8.12	22.8329	11.18	3.06	4.56	220.93	46.79	5.09	3.42	0.97	1.37	1.54	0	0	0	2.05	1.49635	3.08333	1	1	2	0	1	1
513734	57	0	129	79	88	251	19.42	17.71	0.911946	44.93	13.89	6.81918	6.83	24.677	10.31	3.48	5.74	354.56	66.32	6.42	4.29	0.88	1.27	2.34	0	0	0	3.02	2.37795	0.833333	2	2	2	1	2	1
513775	56	0	129	81	94	288	15.91	14.94	0.939032	40.34	23.5	7.52184	4.9	26.0375	7.52	2.62	5.26	336.39	73.03	5.82	4.24	1.96	1.31	2.23	0	0	0	2.93	2.23664	0.916667	2	2	2	1	2	2
514476	50	1	114	64	75	260	16.19	14.99	0.92588	45.64	12.2	7.0786	16.14	22.6562	23.32	7.18	4.08	245.89	52.13	5.59	5.88	1.31	1.48	3.5	0	0	0	4.4	2.97297	1.91667	3	4	3	1	2	1
515058	57	0	116	83	92	198	18.37	15.95	0.868263	51.82	14.47	6.35178	6.03	25.1429	9.61	3.58	4.9	245.7	74.94	5.71	4.63	0.62	1.41	2.74	0	0	0	3.22	2.28369	1.83333	2	2	3	0	2	2
515412	66	1	139	63	73	242	13.4	16.81	1.25448	53.36	21.57	8.20309	10.47	19.257	15.37	4.9	5.73	322.5	69	5.98	6.4	3.77	1.7	3.82	0	0	0	4.7	2.76471	2	3	4	4	0	3	1
515465	45	1	129	84	77	188	11.12	13.25	1.19155	47.1	10.67	7.24017	3	24.7409	9.36	6.36	4.09	319.69	56.42	5.7	3.3	1.51	1.41	1.21	0	0	0	1.89	1.34043	2.08333	1	1	3	1	2	1
515502	49	0	108	63	86	240	19.94	22.37	1.12187	47.64	15.03	6.39992	5.71	22.3863	9.52	3.81	4.15	324.05	63.85	5.02	3.72	0.74	0.9	2.08	0	0	0	2.82	3.13333	6	4	2	1	0	2	1
515741	53	1	97	60	87	298	15	19	1.26667	42.9	21	6.96296	4.3	22.1003	6.6	2.3	5	274.09	50	4.53	4.27	1.44	1.36	1.96	0	0	0	2.91	2.13971	2.16667	2	2	2	0	2	1
516427	35	1	136	74	80	327	22	20	0.909091	46.1	23	7.37267	12.78	28.1625	18.26	5.48	4.66	307	47	5.68	5.45	1.73	1.16	2.97	0	0	0	4.29	3.69828	8.08333	4	4	1	0	1	2
516895	48	1	163	89	72	269	18	18	1	43.6	18	7.46599	8.8	22.7732	12.2	3.4	4.2	321	51	5.96	6.83	1.81	1.25	4.27	0	1	0	5.58	4.464	4.91667	4	4	2	0	2	1
517084	79	0	142	76	72	117	29.68	30.41	1.0246	46.7	39.54	6.44647	12.93	21.4533	17.38	4.45	6.06	347.4	89	6.38	4.73	0.61	1.49	2.21	0	1	0	3.24	2.1745	1.83333	2	2	3	0	3	1
517386	55	1	116	70	81	180	25.24	24.8	0.982567	46.56	43.05	7.33135	10.15	23.939	14.96	4.81	6.42	371.55	73.62	5.93	4.64	1.59	1.86	2.03	0	0	1	2.78	1.49462	5.83333	1	1	4	0	2	1
517420	45	0	120	78	71	276	23	22	0.956522	48.3	16	6.99209	14.1	22.231	20.7	6.6	5.1	285.26	70	5.84	5.83	1.15	1.3	3.46	0	0	0	4.53	3.48462	7.16667	4	4	2	0	2	1
517681	52	1	162	87	82	252	17.79	15.1	0.848791	48.32	15.49	7.86212	9.27	23.833	14.01	4.74	4.67	397.09	52.74	6.97	4.24	2.3	0.98	2.39	1	1	1	3.26	3.32653	0.833333	4	2	1	1	2	1
518350	36	1	120	78	84	175	9.01	12.43	0.96057	48.04	11.26	7.1833	16.09	26.6728	19.15	3.06	6.05	341.04	50.26	5.28	5.18	1.54	0.98	3.27	1	0	1	4.2	4.28571	5.08333	4	4	1	1	1	2
518526	67	0	135	78	87	208	20.01	20.78	1.03848	42.42	17.34	7.0383	10.93	22.4088	15.44	4.51	4.39	390.44	70.98	6.28	5.5	1.12	1.59	3.35	0	0	0	3.91	2.45912	1.16667	3	3	3	0	3	1
518895	44	1	112	64	73	216	16.44	16.32	0.992701	47.13	12.02	6.84958	10.43	20.3816	15.76	5.33	4.35	209.42	57.46	5.6	3.76	1.04	1.28	1.7	0	0	0	2.48	1.9375	6.25	2	1	2	0	2	1
519049	41	0	119	69	99	229	16.95	21.95	1.29499	47.96	37.29	7.11888	13.24	29.0253	18.64	5.4	5.19	507.66	94.32	5.91	5.35	1.29	1.92	2.53	0	0	1	3.43	1.78646	0.833333	1	3	4	0	2	2
519973	66	1	108	73	69	167	15	22	1.46667	46.1	8	6.56011	11.43	18.75	15.85	4.42	5.46	289	49	5.07	5.34	0.86	1.79	2.22	1	0	0	3.55	1.98324	1.75	2	3	4	0	3	1
520513	52	0	133	84	88	187	17.58	18.2	1.03527	44.26	27.85	6.84518	7.71	22.2753	11.66	3.95	6.07	402.91	78.4	6.04	4.9	0.96	1.54	2.53	0	0	0	3.36	2.18182	5.41667	2	3	3	0	2	1
520698	47	1	106	61	86	303	18.25	19.3	1.05753	42.86	10.36	6.61012	10.77	28.075	16.15	5.38	5.34	281.97	47.77	5.59	3.97	0.82	1.17	2.29	0	1	0	2.8	2.39316	0.916667	3	2	1	0	2	2
521012	40	1	99	62	78	237	11	15	1.36364	43.6	16	6.48186	8.19	21.3675	11.61	3.42	2.93	201.87	47	4.8	4.99	0.84	1.79	2.57	0	0	0	3.2	1.78771	3.83333	1	2	4	0	2	1
521019	49	1	136	84	76	246	14.89	14.27	0.958361	43.22	9.47	7.31061	7.04	23.533	10.24	3.2	3.97	311.04	53.88	5.53	4.05	1.67	0.9	2.48	0	0	0	3.15	3.5	0.833333	4	2	1	0	2	1
521467	77	1	162	72	92	191	18.68	23.5	1.25803	43.26	16.24	7.23521	5.91	25.6544	8.62	2.71	4.04	185.86	70.3	5.49	4.83	1.56	1.16	2.42	0	1	0	3.67	3.16379	1.66667	4	3	1	0	3	2
521644	45	1	102	74	74	215	9.98	16.91	1.69439	40.72	9.34	6.81314	5.65	19.2894	8.16	2.51	2.62	200.15	53.01	5.56	4.2	1.01	1.34	2.08	0	0	0	2.86	2.13433	1.33333	2	2	2	0	2	1
521820	79	0	132	77	93	244	12.4	15.96	1.2871	45.94	21.68	8.19391	8.3	24.8016	10.84	2.54	4.78	306.13	66.5	10.39	5.81	2.15	1.12	3.57	1	0	0	4.69	4.1875	5.5	4	4	1	0	3	1
521839	50	1	120	87	84	261	23.82	22.84	0.958858	44.5	13.13	6.90964	12.57	23.0681	15.08	2.51	5.8	248.8	68.89	5.89	5.28	1.05	1.81	2.79	0	0	0	3.47	1.91713	0.583333	2	3	4	0	2	1
522054	56	0	130	89	96	199	14.22	14.21	0.999297	46.34	21.84	7.88649	4.68	25.9259	7.6	2.92	6.55	515.75	95.44	6.99	6.46	2.35	1.27	4.27	0	1	1	5.19	4.08661	2.16667	4	4	2	1	2	2
522209	85	1	160	73	96	219	14.16	20.04	1.41525	40.88	9.76	6.85003	7.9	25.711	12.81	4.91	8.68	377.56	69.79	4.98	3.97	1.17	0.93	2.26	0	1	1	3.04	3.26882	1	4	2	1	0	3	2
522459	56	0	134	71	80	272	16	24	1.5	44.1	15	6.67112	15.4	24.677	22.6	7.2	6	282.74	65	5.87	4.72	0.83	1.78	2.15	0	1	0	2.94	1.65169	0.833333	1	2	4	1	2	1
522850	47	1	105	69	80	184	16.21	19.23	1.1863	43.37	14.13	6.19239	11.32	22.9481	15.96	4.64	4.83	222.54	55.72	5.59	4.81	0.54	1.79	2.72	0	0	0	3.02	1.68715	0.833333	1	2	4	0	2	1
522973	48	1	130	75	85	260	13.08	18.96	1.44954	47.18	13.03	6.83905	6.89	23.1405	11.52	4.63	4.26	282.3	65.5	5.1	4.84	1.13	1.57	2.47	0	0	0	3.27	2.0828	6	2	2	3	0	2	1
523032	83	0	133	77	94	178	22.72	25.61	1.1272	47.53	13.07	7.22884	5.65	24.7409	13.69	8.04	6	349.68	72.95	5.75	3.82	1.48	1.44	1.6	0	0	0	2.38	1.65278	2	1	1	3	0	3	1
523995	53	1	110	70	71	254	20.28	23.53	1.16026	44.01	17.86	6.72652	20.55	21.7784	27.22	6.67	3.98	268.78	56.76	6.28	5.65	0.82	1.61	3.42	0	0	0	4.04	2.50932	1.08333	3	4	3	0	2	1
524185	47	1	132	85	75	264	13.8	17.08	1.44434	44.99	14.25	7.19344	2.63	24.3141	11.07	8.44	3.86	245.26	64.71	5.55	5.98	1.48	1.76	3.35	0	0	0	4.22	2.39773	1	3	4	4	0	2	1
524855	45	1	160	101	70	256	14.89	17.49	1.17461	45.65	15.29	7.36594	9.03	25	12.53	3.5	5.74	258.09	48.88	7.23	5.61	1.35	1.66	3.01	1	1	0	3.95	2.37952	0.916667	2	4	4	1	2	2
525933	59	0	109	68	79	157	25.47	22.03	0.864939	42.05	19.43	7.8684	8.46	20.4152	12.08	3.62	3.32	229.23	64.1	10.9	5.24	1.48	1.45	2.37	1	0	0	3.79	2.61379	1	3	3	3	0	2	1
526011	66	1	115	64	77	168	15.54	19.86	1.27799	43.1	10.28	6.50053	10.58	19.052	13.72	3.14	5.61	263.3	57	5.2	6.14	0.79	2.26	3.44	0	0	0	3.88	1.71681	1.83333	1	3	4	0	3	1
526290	63	1	149	84	99	324	17.55	19.85	1.13105	44.64	32.81	6.81705	12.14	29.7521	17	4.86	4.47	208.72	67.25	5.22	6.46	1.08	1.22	4.38	0	1	0	5.24	4.29508	1	4	4	2	0	3	2
526532	52	0	104	73	93	246	15.8	16.5	1.0443	46.91	16.15	7.02627	11.82	23.3234	18.3	6.48	6.26	354.33	76.82	5.65	4.09	1.23	1.42	2.38	0	0	0	2.67	1.88028	1.08333	2	1	3	1	2	1
526812	47	1	114	66	80	229	12.78	19	1.92029	48.82	7.13	6.93555	10.64	21.5139	18.07	7.43	3.6	219	56.03	4.92	5.7	1.29	2.23	2.48	0	0	0	3.47	1.55605	1	1	3	4	0	2	1
527315	53	1	126	82	90	280	18	22	1.22222	50.3	14	7.72879	13.32	24.8591	17.26	3.94	3.95	203	49	5.75	7.2	2.44	1.79	3.63	0	0	0	5.41	3.02235	8.41667	3	4	4	0	2	1
527649	49	0	120	78	89	216	29.03	24.46	0.842577	45.39	19.27	6.63473	10.13	22.5306	16.09	5.96	7.1	341.87	69.9	5.4	4.2	0.87	1.45	2.17	0	0	0	2.75	1.89655	5	2	1	3	0	2	1
527676	49	0	127	73	91	259	22.88	16.37	0.715472	46.57	14.85	6.79683	15.99	26.6749	23.57	7.58	8.24	479.39	84.76	5.47	4.69	1.01	1.09	2.99	0	0	1	3.6	3.30275	1.25	4	3	1	1	2	2
527688	60	1	111	68	73	200	15	21	1.4	46	12	6.8898	10.4	21.6041	14.9	4.5	3.8	266.61	50	4.7	6.58	1.29	1.91	3.36	0	0	0	4.67	2.44503	6.08333	3	4	4	0	2	1
528720	46	1	118	63	77	302	14.21	22.49	1.58269	43.46	13.28	6.53855	9.23	24.3865	13.55	4.32	4.81	314.08	53.67	5.08	4.43	0.84	1.45	2.59	0	0	0	2.98	2.05517	1.91667	2	2	3	1	2	1
528982	43	1	113	52	77	186	17	17	1	46	9	6.57328	7.7	24.1588	11.9	4.2	4	204.47	55	4.7	4.78	0.94	1.28	2.77	0	0	0	3.5	2.73438	7.41667	3	3	2	0	2	1
530607	57	0	128	73	87	287	27	22.51	0.833704	43.87	22.29	7.15478	10.4	26.0262	14.05	3.65	7.01	361.19	80.43	7.25	4.82	1.09	1.25	2.81	1	1	0	3.57	2.856	3.66667	3	3	2	1	2	2
532212	54	1	127	65	81	119	14.97	24.68	1.64863	43.49	13.91	6.94139	11.17	20.6852	16.44	5.27	2.84	222.25	54.8	5.32	4.78	1.2	1.76	2.43	0	0	0	3.02	1.71591	5.75	1	2	4	0	2	1
532551	50	1	130	70	80	219	21	16	0.761905	48.7	19	7.50708	8.59	21.4844	12.02	3.43	3.86	534	46	5.43	5.33	2.07	1.07	2.88	0	0	1	4.26	3.98131	4.08333	4	4	1	1	2	1
533819	64	0	165	95	84	166	12	18	1.5	49.8	27	6.66616	11.44	22.3214	16.3	4.86	4.28	361	73.5	6.06	5.56	0.8	1.66	2.78	0	1	0	3.9	2.3494	4	2	3	4	0	3	1
534173	83	0	135	65	90	230	13.17	25.08	1.90433	44.26	14.04	7.07657	7.1	21.7993	10.24	3.14	5.26	362.75	70.77	6.3	6.03	1.16	1.32	3.89	0	0	0	4.71	3.56818	1.25	4	4	2	0	3	1
534272	47	1	140	65	71	270	21	19	0.904762	48.1	12	6.61487	6.8	20.7612	10.2	3.4	4.2	282.82	41	6.06	4.59	0.76	1.47	2.5	0	1	0	3.12	2.12245	3	2	2	3	1	2	1
535149	53	0	133	79	83	269	39	24	0.615385	46.63	59	7.52895	7.62	23.8367	11.1	3.48	5.56	333.18	90	5.27	6.41	2.18	1.01	3.87	0	1	0	5.4	5.34653	3.08333	4	4	1	1	2	1
535434	50	1	111	90	68	177	14.99	23.42	1.56237	44.88	9.49	6.36797	9.13	19.487	12.89	3.76	6.16	428.16	55.99	5.14	4.96	0.7	1.53	2.47	0	0	1	3.43	2.24183	1	2	3	3	0	2	1
535639	38	1	109	69	80	224	8.76	11.91	1.35959	46.12	6.14	6.27055	8.55	21.3839	13.56	5.01	4.04	273.6	45.61	5.44	3.47	0.6	1.64	1.58	0	0	0	1.83	1.11585	5	1	1	4	0	1	1
536296	62	1	122	69	91	280	41.58	33.2	0.798461	43.92	12.84	7.52129	9.69	24.539	13.06	3.37	5.22	298.85	58.99	6.23	5.3	1.83	1.17	3.08	0	0	0	4.13	3.52991	1.5	4	4	1	0	3	1
536405	41	1	108	64	66	200	55.19	40.98	0.742526	41.68	14.22	7.67825	8.91	22.3133	11.83	2.92	3.77	258.67	51.27	5.15	5.07	2.59	1.87	2.34	0	0	0	3.2	1.71123	3.91667	1	2	4	0	2	1
536761	52	0	124	65	89	244	11.17	19.96	1.78693	43.75	13.96	6.87602	10.01	24.858	16.69	6.68	6.57	378.57	71.25	5.2	3.42	1.15	1.15	1.55	0	0	0	2.27	1.97391	1.16667	2	1	1	1	2	1
537076	77	0	165	71	81	227	26.17	22.28	0.851357	39.74	27.27	7.30279	13.19	25.7778	20.21	7.02	3.54	372.58	71.87	5.52	4.49	1.66	0.94	2.63	0	1	0	3.55	3.7766	0.75	4	3	1	0	3	2
537202	59	1	137	92	98	267	12.03	16.12	1.33998	45.3	11.77	7.52894	10.23	28.2284	13.83	3.6	5.53	265.99	64.78	6.21	6.14	1.85	1.54	3.49	0	1	0	4.6	2.98701	2.16667	3	4	3	1	2	2
537823	60	0	141	94	77	254	19.18	21.48	1.11992	48.29	11.94	6.94533	10.87	21.6713	16.06	5.19	5.09	304.25	72.25	5.88	4.87	1.09	1.62	2.61	0	1	0	3.25	2.00617	4.16667	2	2	3	0	2	1
537836	45	1	117	67	72	217	17.82	20.86	1.17059	46.12	12.63	7.85597	8.13	24.0346	11.92	3.79	3.15	334.3	65.96	5.67	4.59	2.81	1.42	2.2	0	0	0	3.17	2.23239	5.66667	2	2	3	0	2	1
538812	56	1	100	70	78	244	47.33	39.5	0.834566	47.41	40.4	7.61292	11.43	23.0469	15.95	4.52	3.61	341.78	51.78	5.1	6.09	2.45	1.28	3.36	0	0	0	4.81	3.75781	1	4	4	2	0	2	1
539090	51	1	115	76	76	403	21.33	24.57	1.1519	44.98	6.72	6.3546	17.8	22.1453	20.55	2.75	7.8	320.46	62.5	5.82	4.99	0.61	1.9	2.64	0	0	0	3.09	1.62632	0.583333	1	2	4	0	2	1
539161	37	1	110	66	73	315	23	23	1	45	17	7.60883	6.5	24.1217	9.2	2.7	5.9	305.32	51	5.1	5.62	2.44	1.38	2.73	0	0	0	4.24	3.07246	2.25	4	4	2	1	1	1
539316	39	1	118	74	76	297	20.82	23.73	1.13977	46.34	14.08	6.77634	11.14	23.03	15.12	3.98	3.74	341.79	61.29	4.79	5.66	1.13	1.97	2.72	0	0	0	3.69	1.8731	3.91667	2	3	4	1	1	1
539734	64	1	130	80	69	186	15.82	19.02	1.20228	46.1	18.12	6.1812	6.91	20.3125	12.31	5.4	8.33	192.1	54	5.97	3.91	0.5	1.69	1.43	0	0	0	2.22	1.31361	1.91667	1	1	4	0	3	1
540542	69	1	175	88	102	158	18.26	18.03	0.987404	48.43	29.03	7.99121	20.31	27.7767	25.43	5.12	7.69	430.4	56	6	6.73	3.04	1.72	4.11	0	1	1	5.01	2.91279	1.83333	3	4	4	0	3	2
541018	68	1	129	67	71	159	20.49	23.66	1.15471	50.4	18.47	6.63541	8.39	21.3675	12.84	4.45	5.09	210.7	51	5.11	6.72	0.92	2.31	3.27	0	0	0	4.41	1.90909	2.16667	2	4	4	0	3	1
541548	54	0	133	77	90	224	18	19	1.05556	43.9	14	6.61317	12.1	26.1738	18.5	6.4	5.2	362	78	5.82	5.86	0.79	1.65	3.41	0	0	0	4.21	2.55152	2	3	4	4	0	2	2
541759	51	0	101	62	86	224	22	21	0.954545	47.46	33	7.63357	10.68	24.9135	16.1	5.42	5.16	407.56	74	5.72	4.58	2.23	1.28	2.63	0	0	0	3.3	2.57812	1	3	2	2	1	2	1
542706	50	1	130	77	88	264	24.04	21.99	0.818182	44.22	10.44	7.08382	28.66	26.7229	32.11	3.45	4.43	433.63	54.75	4.78	4.92	1.54	1.29	2.59	0	0	1	3.63	2.81395	3.25	3	3	2	0	2	2
542974	43	1	128	61	78	340	15.38	19.06	1.23927	39.46	14.64	6.28418	6.73	22.5896	8.93	2.2	3.48	216.03	58.81	5.17	5.71	0.64	1.68	3.34	0	0	0	4.03	2.39881	3.75	3	4	4	0	2	1
544042	48	0	137	89	75	236	39.8	24.4	0.613065	48.32	51.63	7.45995	14.32	20.7612	17.88	3.56	3.85	306.38	85.52	5.18	5.95	2.07	1.57	3.44	0	0	0	4.38	2.78981	4.75	3	4	3	0	2	1
544796	44	1	130	81	88	197	13.94	14.89	1.06815	41.87	8.65	6.50245	6.27	26.1066	9.4	3.13	5.65	236.15	53.78	5.21	4.04	0.79	1.72	1.83	0	0	0	2.32	1.34884	4.91667	1	1	4	0	2	2
546530	39	1	104	62	67	216	10.83	18.73	1.72946	47.85	16.65	6.75004	13.71	20.5049	19.3	5.59	5.94	341.72	65.62	5.22	4.8	1.01	1.92	2.38	0	0	0	2.88	1.5	2	1	2	4	0	1	1
547096	55	1	133	72	79	225	12.41	17.7	1.42627	48.96	27.83	6.78874	8.98	25.2174	13.08	4.1	5.21	365	67	5.83	4.65	0.94	1.57	2.99	0	1	1	3.08	1.96178	1.66667	2	2	3	1	2	2
547300	55	0	134	89	97	176	28	23	0.821429	44.7	21	6.85711	12.43	28.7356	18.28	5.85	5.5	464	83	4.89	4.67	1.2	1.01	2.37	0	0	1	3.66	3.62376	6.75	4	3	1	0	2	2
547619	69	0	185	92	91	166	19.43	23.51	1.20998	47.54	17.43	7.87494	20.3	22.6474	24.85	4.55	4.17	233.13	77.36	8.37	4.26	1.94	1.27	2.29	1	1	0	2.99	2.35433	5.33333	2	2	2	0	3	1
547759	44	0	117	68	68	287	14	19	1.35714	46.83	14	6.65921	17.96	18.3768	26.26	8.3	5.54	349.55	79	4.72	5.02	1.02	1.2	3.1	0	0	0	3.82	3.18333	1.91667	4	3	2	0	2	1
549038	60	1	124	97	76	251	19.43	26.79	1.3788	45.79	24	7.42422	7.37	19.433	11.34	3.97	4.17	224.56	54.45	5.78	7.28	1.79	1.7	3.75	0	1	0	5.58	3.28235	4.91667	4	4	4	0	2	1
549459	34	0	118	73	78	244	19	17	0.894737	46.5	19	7.066	5.93	26.1066	8.78	2.85	5.74	335.33	74	5.52	5.03	1.31	0.91	2.92	0	0	0	4.12	4.52747	0.833333	4	4	1	1	1	2
549786	46	1	116	71	75	176	10	10	1	43.3	12	6.73577	6.8	19.5965	10.6	3.8	3.7	211.11	46.46	4.95	4.54	1.05	1.5	2.35	0	0	0	3.04	2.02667	7.08333	2	2	3	0	2	1
551453	70	0	135	76	84	237	17	19	1.11765	44.91	47	6.47701	10.14	22.1297	14.64	4.5	6.58	325.35	64	5.35	5.13	0.75	1.67	2.34	0	0	0	3.46	2.07186	1.33333	2	3	4	0	3	1
552085	41	1	116	73	92	388	13.23	13.32	1.0068	45.02	9.4	7.00381	6.64	24.977	9.92	3.28	3.65	216.82	57.8	5.48	4.06	1.24	1.4	2.04	0	0	0	2.66	1.9	0.833333	2	1	3	0	2	1
552200	46	1	123	77	72	233	11	16	1.45455	46.56	10	6.8378	15.32	22.3214	23.3	7.98	3.18	242.8	44.34	5.43	4.2	1.06	1.58	1.93	0	0	0	2.62	1.65823	3.08333	1	1	3	0	2	1
552481	56	0	132	86	88	198	23.78	21	0.883095	48.66	22.94	7.42012	11.1	23.6203	14.89	3.79	5.86	343.16	67.84	6.17	6.8	1.67	1.34	4.77	0	0	0	5.46	4.07463	0.916667	4	4	2	0	2	1
552811	49	0	153	101	94	272	30.25	23.71	0.783802	48.34	64.49	7.52625	11.5	26.2346	16.33	4.83	3.4	480.94	78.86	5.28	5.9	2.17	1.32	3.78	0	1	1	4.58	3.4697	0.75	4	4	2	1	2	2
553179	50	1	107	65	74	270	25.95	25.37	0.977649	48.02	25.8	7.11983	6.39	23.1405	8.57	2.18	6.32	316.8	57.9	5.49	5.58	1.39	1.57	3	0	0	0	4.01	2.55414	2.08333	3	4	3	0	2	1
553970	52	0	143	84	93	193	15.76	16.81	1.06662	43.1	16.52	7.20144	11.11	24.5779	17.44	6.33	3.74	278.14	56.75	5.75	4.26	1.44	1.37	2.31	0	1	0	2.89	2.10949	0.583333	2	2	2	0	2	1
554601	53	0	102	65	75	163	11.56	16.56	1.43253	43.67	13.48	6.31472	15.91	19.1571	23.54	7.63	4.14	420.23	67.53	4.61	4.43	0.74	1.5	2.11	0	0	1	2.93	1.95333	3.41667	2	2	3	0	2	1
555902	63	0	157	72	88	381	20	17	0.85	45	22	7.40254	8.76	26.4721	11.8	3.04	7.32	376	79	6.49	4.99	1.56	1.48	2.54	0	1	0	3.51	2.37162	7.83333	2	3	3	0	3	2
556746	36	1	100	60	77	261	14	21	1.5	48.74	13	6.05325	10.09	22.2063	15.41	5.32	3.65	282.79	60	5.15	4.08	0.51	1.6	1.88	0	0	0	2.48	1.55	8.08333	1	1	3	0	1	1
558217	50	1	113	73	76	275	16.36	20.82	1.27262	43.59	10.79	6.79056	19.32	22.3081	23.57	4.25	5.41	328.7	63.43	5.66	5.68	0.97	1.86	2.97	0	0	0	3.82	2.05376	0.583333	2	3	4	0	2	1
558748	45	1	103	59	70	303	17	19	1.11765	46.99	14	7.07513	13.94	19.9573	16.11	2.17	3.3	253.84	56	5.25	5.02	1.39	1.13	2.95	0	0	0	3.89	3.44248	3.33333	4	3	1	0	2	1
558974	57	0	139	89	94	233	31.29	27.93	0.892617	46.21	29.94	8.0154	14.78	26.9598	20.4	5.62	3.83	483.78	74.79	6.65	5.91	2.81	1.43	3.43	0	0	1	4.48	3.13287	1.66667	4	4	3	0	2	2
559195	40	1	123	73	83	227	19.11	19.41	1.0157	44.29	16.59	7.10111	8.07	24.3824	11.5	3.43	4.03	341.76	50.47	4.96	5.07	1.51	1.69	2.76	0	0	0	3.38	2	4.75	2	3	4	0	2	1
559948	79	0	140	87	83	188	13.65	21.37	1.56557	45.6	11	7.2344	7.79	23.8367	11.58	3.79	5.53	325.84	77.06	5.25	4.79	1.63	1.2	2.53	0	1	0	3.59	2.99167	3.66667	3	3	2	0	3	1
559970	42	1	126	75	70	179	12	23	1.91667	45.54	9	6.36519	10.04	21.875	15.04	5	3.74	199.42	48.61	5.52	4.27	0.65	1.52	1.92	0	1	0	2.75	1.80921	8.16667	1	1	3	0	2	1
561153	58	0	140	88	83	233	23.4	24.58	1.05043	44.92	14.14	6.28696	6.94	21.0667	11.28	4.34	4.59	331.48	80.79	5.53	3.82	0.6	1.47	1.82	0	0	0	2.35	1.59864	4.91667	1	1	3	0	2	1
561370	38	1	130	74	78	245	11.77	13.63	1.15803	45.29	11.97	6.63089	4.59	21.875	6.81	2.22	3.97	257.2	48.72	5.2	4.3	0.9	1.56	2.15	0	0	0	2.74	1.75641	4.08333	1	1	3	0	1	1
561720	49	1	117	73	90	256	9.38	13.27	1.41471	42.9	9.92	7.03401	8.29	22.6757	11.79	3.5	5.94	404.29	59.7	6.09	5	1.15	1.32	2.59	0	0	1	3.68	2.78788	3	3	3	2	0	2	1
561757	45	1	118	74	78	307	11	15	1.36364	45.7	6	6.80028	7.7	20.5499	11.7	4	2.9	182.51	48	5.23	4.4	1.06	1.33	2.39	0	0	0	3.07	2.30827	7.16667	2	2	2	0	2	1
562401	68	1	128	80	88	277	24.41	33.57	1.35714	45.16	16.44	7.22218	7.95	23.4952	11.44	3.49	6.14	300.18	49.6	5.83	5.35	1.45	1.39	3.17	0	0	0	3.96	2.84892	0.833333	3	4	2	0	3	1
562604	35	1	110	66	82	255	10.13	15.15	1.49556	46.05	9.51	6.54019	7.31	23.03	10.76	3.45	5.49	322.46	59.65	4.97	5	0.86	1.64	2.57	0	0	0	3.36	2.04878	5.25	2	3	4	0	1	1
562975	44	0	145	92	90	214	15.16	24.17	1.59433	50.18	30.9	6.6569	18.14	24.2587	27.32	9.18	4.22	455.78	67.39	5.93	4.04	0.81	1.54	1.79	0	1	1	2.5	1.62338	6.08333	1	1	3	0	2	1
564402	47	0	148	97	84	214	60	47	0.783333	52.24	95	7.97882	6.05	24.968	8.76	2.71	4.92	399.45	56	5.41	6.9	3.33	1.13	3.78	0	1	0	5.77	5.10619	1.08333	4	4	1	1	2	1
564548	46	1	138	71	77	300	10.93	19.57	1.79048	46.49	13.32	7.09026	5.11	23.7954	7.52	2.41	7.67	234.2	57.93	5.88	5.53	1.26	1.34	3.37	0	0	0	4.19	3.12687	6.08333	4	4	2	1	2	1
564732	53	0	123	68	83	123	17	20	1.17647	48.33	20	6.9909	10.39	26.449	15.93	5.54	6.35	323	83	5.59	4.84	1.2	1.5	2.51	0	0	0	3.34	2.22667	5.91667	2	3	3	0	2	2
565529	42	1	99	58	71	165	15.48	17.56	1.13437	44.26	8.67	6.65147	7.39	21.048	11.22	3.83	4.83	162.87	63.76	4.73	3.56	1.01	1.25	1.74	0	0	0	2.31	1.848	1.33333	2	1	2	0	2	1
565735	39	1	125	77	85	187	11.94	13.83	1.15829	44	18.19	6.77214	7.03	26.0262	10.09	3.06	5.19	361.72	62.87	4.9	4.38	1.1	1.41	2.21	0	0	1	2.97	2.10638	4.91667	2	2	3	0	1	2
565790	41	1	105	71	82	274	20.61	21.9	1.06259	48.8	11.68	7.05671	7.62	20.0796	13.16	5.54	3.14	295.52	52.05	5.01	6.03	1.43	1.58	3.39	0	0	0	4.45	2.81646	6.08333	3	4	3	0	2	1
566942	57	0	103	65	94	153	13.31	19.28	1.44853	45.73	50.57	7.62002	11.73	28.9062	18.53	6.8	4.85	498.35	75.87	6.05	2.93	2.08	0.83	1.51	0	0	1	2.1	2.53012	0.916667	3	1	1	1	2	2
567849	58	1	99	61	71	251	22.6	23.92	1.05841	48.9	14.43	7.70609	8.52	21.7079	12.91	4.39	4.75	337.43	75.34	6.5	4.15	2.11	1.61	1.86	0	0	0	2.54	1.57764	2.66667	1	1	3	0	2	1
568713	63	0	153	86	89	198	12.77	14.53	1.13782	48.33	21.3	7.46251	8.27	25.7117	14.72	6.45	6.15	379.8	84.39	5.57	3.68	1.93	0.99	1.91	0	1	0	2.69	2.71717	0.833333	3	1	1	0	3	2
569968	38	1	135	85	76	234	14.06	15.11	1.07468	45.54	8.56	6.54614	12.91	24.3824	18.71	5.8	4.91	238.25	58.37	5.89	4.36	0.73	1.69	2.19	0	0	0	2.67	1.57988	4.08333	1	1	4	0	1	1
570867	37	0	100	59	80	287	13.28	16.13	1.21461	50.91	12.24	6.66995	8.76	21.0667	13.48	4.72	5.79	326.66	71.57	5.53	4.23	0.88	1.36	2.3	0	0	0	2.87	2.11029	1.08333	2	2	2	0	1	1
571037	47	0	132	77	80	180	38.65	35.04	0.906598	44.1	34.6	7.36686	18.9	22.9854	25.74	6.84	4.95	305.78	71.96	5.85	4.36	1.67	1.1	2.43	0	0	0	3.26	2.96364	1	3	2	1	1	2	1
571546	33	1	123	67	84	308	49	28	0.571429	45.58	23	6.74428	8.98	23.3234	12.82	3.84	3.51	309.65	47.17	5.19	5.02	1.01	1.48	2.53	0	1	0	3.54	2.39189	8	3	3	3	1	1	1
571732	40	0	121	77	81	200	15	15	1	45.9	30	7.45048	14.2	23.4509	21.6	7.4	6	380.81	91	4.85	5.57	2.19	0.99	2.99	0	0	0	4.58	4.62626	7.16667	4	4	1	0	2	1
571762	49	1	130	71	74	236	14.5	28	1.03747	42.69	16.31	6.63243	16.84	23.7118	18.79	1.95	6.04	293.03	59.59	5.58	4.65	0.84	1.89	2.38	0	0	0	2.76	1.46032	1	1	1	4	0	2	1
572185	60	0	132	92	95	178	24.09	19.17	0.795766	49.4	31.93	6.57283	14.38	26.0276	23.31	8.93	6.01	406.1	63	5.52	3.45	0.8	1.3	1.79	0	1	0	2.15	1.65385	1.83333	1	1	2	0	2	2
572470	53	0	110	66	85	152	7.51	18.54	2.46871	44.85	15.42	7.83517	12.11	21.0498	17.12	5.01	5.77	453.2	77.55	8.17	5.11	1.91	1.46	2.58	1	1	1	3.65	2.5	1.58333	3	3	3	0	2	1
572753	52	0	160	102	91	213	30.7	26.23	0.854397	49.45	29.83	6.87936	18.8	25.5922	24.56	5.76	4.23	349.93	69.19	6	5.67	1	1.65	3.15	0	1	0	4.02	2.43636	2.58333	3	4	4	0	2	2
572783	48	1	119	70	73	339	12.56	17.4	1.38535	43.24	7.17	6.64709	8.16	21.6041	11.82	3.66	5.08	309.11	55.45	5.06	4.6	0.94	2.05	1.98	0	0	0	2.55	1.2439	5.83333	1	1	4	0	2	1
573030	56	0	109	65	90	195	17.51	18.95	1.08224	47.55	21.12	7.83548	15.68	25.4327	22.75	7.07	4.46	343.11	72.44	5.42	3.91	2.88	0.87	2	0	0	0	3.04	3.49425	3.16667	4	2	1	1	2	2
573205	44	1	111	64	79	314	9	10	1.11111	45.75	15	6.42407	18.73	19.8347	28.19	9.46	3.91	213.27	62.71	5.36	4.39	0.71	1.55	2.09	0	0	0	2.84	1.83226	7.83333	1	2	3	0	2	1
573274	39	1	131	77	72	208	12.93	15.49	1.19799	47.26	8.73	6.97052	7.77	20.5499	12.46	4.69	4.16	318.37	64.67	6.03	3.53	1.09	1.28	1.57	0	0	0	2.25	1.75781	6.16667	1	1	2	0	1	1
573283	48	0	134	86	78	167	14	21.21	1.515	46.92	26.25	7.13529	14.48	21.0498	21.17	6.69	4.58	339.77	87.22	5	4.42	1.55	1.32	2.26	0	0	0	3.1	2.34848	6	2	2	2	0	2	1
573996	47	1	114	77	79	177	14	16	1.14286	50.85	15	6.73321	9.51	21.9899	14.48	4.97	4.88	323.56	53.01	5.29	4.77	0.98	1.15	2.66	0	0	0	3.62	3.14783	7	4	3	1	1	2	1
574291	56	1	94	55	71	200	15.69	20.52	1.30784	42.73	36.18	7.34819	11.13	19.1512	14.23	3.1	4.6	254.69	61.93	4.61	6.11	2.08	1.45	3.49	0	0	0	4.66	3.21379	4.75	4	4	3	0	2	1
574825	55	0	142	98	91	248	20.56	18.72	0.910506	52.77	23.51	7.0365	13.99	22.8374	19.56	5.57	3.77	467.95	92.39	5.9	5.02	1.19	0.94	3.34	0	1	1	4.08	4.34043	3.16667	4	4	1	0	2	1
576179	52	1	99	55	80	238	17	17	1	46	9	6.58005	10.05	20.5688	13.57	3.52	4.67	300.08	47.09	5.56	3.98	0.8	1.27	2.08	0	0	0	2.71	2.13386	6.58333	2	1	2	0	2	1
576537	56	0	116	67	81	177	20	18	0.9	47.06	15	6.96544	21.91	24.1672	30.73	8.82	4.95	280.32	64.44	5.19	5.07	1.26	1.41	2.47	0	0	0	3.66	2.59574	0.75	3	3	3	1	2	1
576597	39	0	152	93	87	176	18.14	21.73	1.19791	47.72	19.43	7.81421	14.44	25.9455	20.73	6.29	4.25	490.82	82.85	5.9	5.37	2.59	1.57	2.89	0	1	1	3.8	2.42038	5.16667	3	3	3	0	1	2
576634	42	1	109	61	76	297	16.95	19.1	1.12684	43.74	11.32	6.17387	14.16	21.7192	19.62	5.46	4.28	210.96	70.4	4.63	5.03	0.64	1.71	2.6	0	0	0	3.32	1.94152	3.83333	2	2	4	0	2	1
576956	42	0	124	67	76	224	35.54	31.64	0.882749	47.06	16.32	7.60067	19.96	18.0697	22.81	2.85	5.59	383	69.8	5.23	4.81	2.36	1.19	2.59	0	0	1	3.62	3.04202	1.16667	3	3	1	0	2	1
577284	41	1	125	73	81	406	12.15	14.64	1.20494	40.56	9.79	7.43966	7	25	11.17	4.17	3.02	271.29	58.81	5.28	3.56	1.99	1.13	1.88	0	0	0	2.43	2.15044	3.25	2	1	1	0	2	2
577474	55	0	129	70	87	214	35	25	0.714286	49.3	45	6.92541	10.07	21.7776	13.6	3.53	6.34	298.07	63	5.56	4.46	1.13	1.47	2.2	0	0	0	2.99	2.03401	3.91667	2	2	3	0	2	1
577735	51	0	156	100	94	188	24.05	18.54	0.770894	45.64	28.32	7.81612	9.54	27.4286	12.81	3.27	4.92	538.28	77.53	5.41	6.24	2.83	1.39	2.91	1	1	1	4.85	3.48921	6.08333	4	4	2	0	2	2
577783	43	0	93	62	77	283	29	24	0.827586	45.4	60	7.6793	6	22.3081	10.6	4.6	5.1	235.44	75	5.45	4.64	2.45	0.81	2.5	0	0	0	3.83	4.72839	7.08333	4	3	1	0	2	1
578463	58	0	135	84	71	214	28.73	34.58	1.20362	45.31	53.35	7.42799	12.24	19.9481	18.09	5.85	4.22	458.72	62.56	6.97	5.1	1.49	1.71	2.42	0	0	1	3.39	1.98246	1	2	3	4	0	2	1
578760	40	1	132	84	88	236	23.68	18.52	0.782095	49.29	12.48	8.01085	6.97	24.5089	10.32	3.35	5.26	332.5	43.38	6.02	4.48	3.09	1.05	2.1	0	0	0	3.43	3.26667	1.91667	4	3	1	1	2	1
578887	43	1	119	67	72	217	14.16	14.64	1.0339	40.56	6.23	7.47917	8.1	24.0346	13.95	5.85	5.53	256.04	68.82	5.23	4.85	2.09	1.71	2.33	0	0	0	3.14	1.83626	5.83333	1	2	4	0	2	1
579085	62	0	140	81	90	146	29	26	0.896552	44.24	31	7.62674	9.08	24.623	13.58	4.5	5.3	369	58	8.56	3.76	1.48	1.1	1.9	1	0	0	2.66	2.41818	1.75	3	1	1	0	3	1
579908	39	0	122	82	76	299	10.17	16.62	1.63422	47.84	12.81	7.21583	9.16	24.4898	14.02	4.86	3.54	278.96	63.47	4.8	3.79	1.75	1.03	2.09	0	0	0	2.76	2.67961	0.916667	3	1	1	0	1	1
580288	51	0	98	58	71	287	10.04	18.84	1.87649	47.19	15.73	7.26035	7.54	18.8189	10.87	3.33	5.56	367.56	81.6	4.99	5.37	1.76	1	3.37	0	0	0	4.37	4.37	2.83333	4	4	1	0	2	1
580396	60	1	121	69	87	204	10	20	2	42.6	17	6.49736	9.59	25.8546	12.9	3.31	4.78	251	54.1	4.55	5.76	0.9	1.64	2.9	0	0	0	4.12	2.5122	6.33333	3	4	4	0	2	2
580505	62	1	131	65	82	307	24.52	26	1.2623	45.07	123.28	7.19582	11.35	22.8329	15.79	4.44	5.17	393.19	61.03	4.96	6.61	1.66	1.73	3.79	0	0	1	4.88	2.82081	3.91667	3	4	4	0	3	1
581254	48	1	114	81	87	271	17	16	0.941176	48.2	17	6.94424	14.9	23.3067	23.5	8.6	4.1	315.77	63	5.38	4.04	1.19	1.54	1.89	0	0	0	2.5	1.62338	2.16667	1	1	3	1	2	1
582084	52	0	122	81	84	191	16.31	18.58	1.13918	42.88	9.98	6.83017	13.17	24.3375	19.23	6.06	4.68	384.67	83.67	5.6	5.26	1.02	1.23	3.49	0	0	0	4.03	3.27642	1.66667	4	4	2	0	2	1
[truncated: 34,898 more rows]

## Sheet: Sensitivity 1
Patient ID	Age	Sex	SBP	DBP	WC	PLT	ALT	AST	ASTALT	ALB	GGT	TYG	IBIL	BMI	TBIL	DBIL	BUN	UA	Cr	FPG	TC	TG	HDL-C	LDL-C	Diabetes	Hypertension	Hyperuricemia	Non-HDL-C	NHHR	TIME	NHHR4	Non-HDL-C4	HDL-C4	STATUS
917	70	0	146	82	99	231	13.98	20.68	1.47926	42	20.76	0.839064	10.4	26.0276	15.32	4.92	7.14	500.69	94.19	6.09	4.73	0.76	1.2	2.96	0	1	1	3.53	2.94167	1.5	3	3	1	0
1233	43	1	117	67	81	397	12	13	1.08333	43.72	11	1.02846	6.97	23.533	10.89	3.92	2.66	243.63	51	4.95	5.25	1.13	1.18	2.92	0	0	0	4.07	3.44915	2	4	4	1	1
1704	31	0	126	66	94	284	13.48	17.23	1.27819	45.93	20.46	1.94641	4.41	25.8806	9.22	4.81	4.23	472.96	100.76	4.83	5.09	2.9	1.65	2.59	0	0	1	3.44	2.08485	2.5	2	3	4	0
2296	40	1	118	64	73	297	11	18	1.63636	46	7	1.07712	10.2	21.9671	15.8	5.6	3.1	329.02	50	5.54	4.79	1.06	1.49	2.53	0	0	0	3.3	2.21477	3	2	2	3	0
2366	65	1	131	74	81	230	13.02	20.09	1.54301	45.01	11.24	1.95329	6.91	24.1672	9.24	2.33	4.8	341.57	67.71	5.71	5.99	2.47	1.73	3.22	0	1	0	4.26	2.46243	5.66667	3	4	4	0
2549	39	1	121	71	82	246	24	26	1.08333	44.22	13	0.997779	5.41	22.8624	8.13	2.72	4.56	385.96	60	5.71	4.52	0.95	1.69	1.87	0	0	1	2.83	1.67456	5.91667	1	2	4	0
2591	45	1	121	76	71	199	12.07	19.22	1.59238	48.77	11.42	0.384446	7.2	23.533	11.35	4.15	5.3	262.92	61.57	5.44	4.83	0.54	1.93	2.53	0	0	0	2.9	1.50259	5.08333	1	2	4	0
2648	58	0	163	91	85	188	22	19	0.863636	45.47	22	1.2364	14.05	24.5675	22.24	8.19	5.84	385.7	76	5.38	3.09	1.28	0.96	1.32	0	1	0	2.13	2.21875	8	2	1	1	0
3437	42	1	112	65	78	340	24.79	21.38	0.862445	46.81	14.33	0.422093	9.37	25.2174	13.68	4.31	5.17	254.56	53.9	5.17	4.88	0.59	1.48	2.76	0	1	0	3.4	2.2973	5.83333	2	3	3	0
4725	61	1	119	71	77	200	13.91	17.9	1.28684	44.33	15.88	1.97508	9.2	22.6409	12.52	3.32	5.37	333.82	53.34	6.16	4.05	2.34	0.89	2.01	0	0	0	3.16	3.55056	4.08333	4	2	1	1
4880	40	1	123	66	78	374	12.79	16.67	1.30336	45.04	19.91	1.2991	7.67	24.9199	10.73	3.06	3.58	301.71	55.43	5.2	4.5	1.41	1.21	2.47	0	0	0	3.29	2.71901	2	3	2	2	1
5071	60	1	119	78	74	210	10.5	15.38	1.46476	47.34	9.85	1.95036	10.2	19.1467	14.13	3.93	4.91	217.28	59.9	7.48	6.58	1.88	2.06	3.49	1	0	0	4.52	2.19417	1	2	4	4	0
5179	42	1	111	71	78	204	10	16	1.6	47.39	8	0.457108	21.86	22.4323	31.18	9.32	5.53	269.59	69.31	4.86	5.87	0.65	1.87	3	0	0	0	4	2.13904	8	2	4	4	0
5282	41	1	128	65	80	350	31.29	23.73	0.758389	42.65	15.46	1.00505	6.19	22.5827	9.39	3.2	3.22	247.25	54.89	5.41	4.25	1.01	1.39	2.35	0	0	0	2.86	2.05755	5	2	2	2	0
5387	53	0	120	81	95	217	23.84	22.7	0.952181	45.47	26.73	1.55869	6.58	25.4694	9.65	3.07	5.79	303.17	72.07	5.34	5.52	1.78	1.01	3.28	0	0	0	4.51	4.46535	5.83333	4	4	1	0
6033	46	1	159	93	94	212	14.4	18.93	1.31458	43	9.53	1.44421	6.92	29.7442	9.35	2.43	5.22	282.28	56.77	4.9	5.53	1.73	1.37	3.22	0	1	0	4.16	3.0365	1	4	4	2	1
6676	78	1	140	84	86	222	15.03	21.99	1.46307	42.65	11.45	1.16888	8.52	22.546	12.38	3.86	5.29	274.94	69.91	5.96	4.95	1.08	1.76	2.39	0	0	0	3.19	1.8125	5.75	1	2	4	0
6741	66	1	153	64	94	274	15.55	15.33	0.985852	45.37	13.67	1.71788	7.66	23.6244	13.63	5.97	5.08	255.26	53.7	8.38	7.23	1.33	1.92	4.38	1	1	0	5.31	2.76562	1	3	4	4	1
7363	70	0	139	81	96	150	13.85	22.83	1.64838	38.97	6.49	1.76135	9.53	28.306	12.2	2.67	6.12	313.81	98.3	5.22	4.41	2.23	1.07	2.36	0	1	0	3.34	3.1215	4.16667	4	3	1	0
7393	57	1	128	82	86	249	16.6	18.83	0.991895	43.93	16.36	1.948	10.78	23.6614	16.13	5.35	5.77	355.22	58.44	5.87	6.43	2.39	1.14	4.2	0	0	0	5.29	4.64035	1.5	4	4	1	1
8108	73	0	146	65	93	234	14.46	27.9	1.92946	43.94	24.86	1.98205	5.61	22.3214	9.56	3.95	4.24	390.6	76.6	5.67	3.22	2.56	0.75	1.44	0	1	0	2.47	3.29333	1.83333	4	1	1	0
8986	67	0	141	85	88	299	14.5	18.18	1.25379	40.24	14.17	0.890665	7.24	23.0388	11.13	3.89	4.16	210.82	63.05	5.13	4.64	0.95	1.48	2.31	0	1	0	3.16	2.13514	2.66667	2	2	3	1
10017	34	1	139	86	77	129	21.67	19.83	0.91509	45.96	28.11	1.25258	7.24	27.7344	10.33	3.09	4.15	251.27	51.08	5.69	5.13	1.23	1.66	2.79	0	0	0	3.47	2.09036	3	2	3	4	1
10263	59	0	129	72	93	163	13	22	1.69231	43.77	21	0.829425	8.78	24.4536	12.99	4.21	6.03	319.04	62	5.73	4.99	0.8	1.89	2.25	0	1	0	3.1	1.64021	2.16667	1	2	4	1
10779	47	1	128	77	72	251	14.79	19.96	1.34956	46.15	7.11	1.16773	13.6	20.7967	18.68	5.08	4.46	286.71	64.04	5.27	5.86	1.22	2.34	2.51	0	0	0	3.52	1.50427	1.83333	1	3	4	0
11393	54	1	134	84	74	255	13.1	20.88	1.59389	45.27	10.24	1.95908	18.72	21.875	25.71	6.99	4.13	304.3	73.74	5.72	5.45	2.48	2.2	2.13	0	0	0	3.25	1.47727	5.91667	1	2	4	0
11478	40	1	121	71	75	218	16	18	1.125	46	14	1.02669	8.9	21.0077	14.3	5.4	4.9	222	55	5.64	4.6	0.99	1.39	2.53	0	0	0	3.21	2.30935	7.08333	2	2	2	0
11527	47	1	140	84	79	262	20	24	1.2	49.06	10	1.22853	11.99	23.04	17.7	5.71	5.26	199.08	61.3	5.89	5.2	1.16	1.2	2.85	0	0	0	4	3.33333	5.58333	4	4	1	0
13366	34	1	120	60	72	318	9.91	11.9	1.20081	46.67	21.7	0.868024	10.13	22.4813	15.93	5.8	2.81	195.3	65	5.54	4.47	0.86	1.38	2.68	0	0	0	3.09	2.23913	2	2	2	2	0
13414	51	1	119	75	76	286	12.29	18.79	1.52889	43.6	12.57	1.36917	8.56	22.5466	12.12	3.56	3.66	277.36	60.81	5.14	5.01	1.53	1.34	2.85	0	0	0	3.67	2.73881	3	3	3	2	0
13471	57	1	120	52	77	174	11.71	19.85	1.69513	46.12	12.79	0.90624	12.78	20.4491	16.62	3.84	5.65	266.95	56.87	5	7.06	0.99	2.05	3.77	0	0	0	5.01	2.4439	2.58333	3	4	4	0
14071	34	1	132	65	86	150	13	18	1.38462	46.44	17	0.975314	11.35	19.8839	17.63	6.28	6.26	264.79	49	5.1	3.86	1.04	1.2	1.86	0	0	0	2.66	2.21667	4	2	1	1	0
14549	57	1	135	75	89	299	13.84	16.93	1.22327	41.52	7.57	0.932322	13.28	23.0518	15.97	2.69	4.74	230.28	57.26	5.84	4.93	0.87	1.52	2.87	0	0	0	3.41	2.24342	6	2	3	3	0
15311	37	1	134	72	82	372	11.71	14.74	1.25875	41.32	7.47	1.24359	7.22	23.5078	10.83	3.61	4.34	246.18	48.34	4.99	3.71	1.39	1.42	1.64	0	0	0	2.29	1.61268	3.08333	1	1	3	0
16290	60	1	136	75	81	204	11.83	15.89	1	46.36	11.78	1.57273	14.56	22.3674	20.47	5.91	5.49	281.46	51.08	5.54	5.35	1.74	1.26	3.12	0	0	0	4.09	3.24603	1.83333	4	4	2	0
16406	55	1	127	74	79	267	20.56	22.7	1.10409	43.12	12.17	1.5139	10.02	23.1084	13.54	3.52	3.66	306.62	53.5	5.41	4.87	1.68	1.23	2.72	0	1	0	3.64	2.95935	1.83333	3	3	2	1
16646	74	1	124	78	81	189	23	23	1	46.6	17	1.12558	12.4	22.2656	17	4.6	3.4	199.79	45	5.64	5.96	1.45	1.61	2.92	1	0	0	4.35	2.70186	1.5	3	4	3	0
17164	39	1	124	81	73	273	8.85	16.85	1.90395	44.98	9.75	1.65365	7.73	24.4352	11.02	3.29	3.33	242.12	51.09	5.36	3.68	1.95	1.15	1.74	0	0	0	2.53	2.2	4.91667	2	1	1	0
17296	75	1	146	69	93	217	14.87	22.1	1.48621	45.43	16.66	1.05817	8.71	30.0232	12.03	3.32	4.25	300.98	49.07	6.13	5.57	0.94	1.74	3	0	1	0	3.83	2.20115	5.66667	2	3	4	0
17329	58	0	130	80	95	178	17.92	20.18	1.12612	43.14	73.23	2.33032	8.32	26.8274	11.43	3.11	3.96	455.02	90.61	6.25	5.44	3.29	0.8	3.38	0	0	1	4.64	5.8	1	4	4	1	1
18299	77	0	172	83	96	239	18.06	25.3	1.40089	42.53	14.35	0.91709	12.64	27.1314	19.56	6.92	4.38	366.29	66.01	5.56	4.38	0.9	1.67	2.16	0	1	0	2.71	1.62275	3.5	1	1	4	1
18412	70	0	122	70	84	129	12.88	15.72	1.2205	43.19	11.25	1.11252	8.84	21.3294	13.39	4.55	7.41	452.3	90	5.07	4.03	1.2	1.21	2.8	0	0	1	2.82	2.33058	1.83333	2	2	2	0
18889	64	0	144	86	88	322	17.95	22.26	1.24011	48.43	41.69	1.77512	11.11	26.7036	15.98	4.87	6.32	382.95	86.92	5.62	5.06	2.1	2.27	1.99	0	1	0	2.79	1.22907	5.66667	1	1	4	0
19052	62	1	118	71	72	151	14.14	19.96	1.4116	41.01	10.64	1.92443	7.5	21.2306	10.04	2.54	4.12	281.12	55.71	5.25	5.36	2.61	1.5	2.79	0	0	0	3.86	2.57333	5.75	3	3	3	0
19543	80	0	146	87	75	119	21.81	28.74	1.31774	45.15	15.55	1.02385	15.71	19.2336	18.93	3.22	4.59	459.11	58.47	5.74	5.9	0.97	1.57	3.61	0	1	1	4.33	2.75796	3.91667	3	4	3	0
20987	47	1	105	68	75	211	21	20	0.952381	46.7	12	1.0314	9.24	22.3757	14.3	5.06	3.64	240	47	5.5	4.72	1.02	1.76	1.87	0	0	0	2.96	1.68182	8	1	2	4	0
20993	40	0	103	63	94	244	13.99	12.54	0.896355	49.9	22.72	1.57323	5.65	22.7904	11.53	5.88	6.79	303.97	86.87	5.64	6.24	1.71	1.04	3.94	0	0	0	5.2	5	1.91667	4	4	1	1
22074	42	0	105	62	75	341	17.51	18.31	1.04569	47.74	26.89	1.1612	12.26	20.4152	17.95	5.69	4.17	332.87	76.99	5.11	4.41	1.25	1.33	2.34	0	0	0	3.08	2.31579	4.91667	2	2	2	0
22176	58	1	121	83	91	286	18.29	22.66	1.23893	44.05	18.9	1.58287	12.55	28.0404	17.24	4.69	4.52	320.14	53.99	5.38	5.57	1.81	1.04	3.75	0	0	0	4.53	4.35577	1.83333	4	4	1	0
22941	53	0	118	67	81	246	8	12	1.5	44.5	12	1.07104	13.9	23.597	20.7	6.8	5.7	363.44	73.94	6.08	4.62	0.96	1.52	2.31	0	0	0	3.1	2.03947	7	2	2	3	0
23106	60	0	125	85	86	148.4	22.89	18.87	0.824377	49.94	9.33	1.57454	10.17	23.1405	16.56	6.39	4.66	237.56	76.21	10.73	4.13	0.9	1.67	1.52	1	0	0	2.46	1.47305	6.25	1	1	4	0
23304	88	0	161	88	82	181	12.04	14.98	1.24419	46.92	13.22	1.15272	4.1	22.0317	10.08	5.98	5.01	221.79	78.85	7.28	3.18	0.87	1.22	1.43	1	1	0	1.96	1.60656	3.08333	1	1	2	0
23332	40	1	123	74	85	266	14.34	16.92	1.17992	43.4	12.1	1.99637	7.57	23.8367	10.36	2.79	3.06	285.64	61.98	5.82	4.89	2.53	1.41	2.51	0	0	0	3.48	2.46809	2.83333	3	3	3	0
23494	43	0	128	80	78	185	20	24	1.2	49.8	19	1.86053	13	26.8386	19.9	6.9	5.9	371.67	93.55	6.73	4.35	1.91	0.96	2.49	1	0	0	3.39	3.53125	5	4	3	1	1
23627	63	1	120	73	90	230	16.14	19.05	1.1803	42.85	14.23	1.28777	9.57	26.6193	12.23	2.66	4.97	213.5	49.43	5.41	6.58	1.34	1.48	4.3	0	0	0	5.1	3.44595	4.16667	4	4	3	0
23934	44	0	130	81	103	222	27.11	20.16	0.743637	45.09	21.71	1.91751	9.77	29.3878	13.7	3.93	3.36	459.57	85.32	5.67	4.98	2.4	1.11	2.87	0	0	1	3.87	3.48649	1.66667	4	3	1	1
24162	78	0	121	73	90	207	16.6	23.83	1.43554	51.15	24.46	0.525911	10.6	20.7008	13.71	3.11	5.75	438.3	85.04	5.64	6.08	0.6	2.25	3.07	0	0	1	3.83	1.70222	2	1	3	4	0
24256	68	1	114	72	87	286	21.08	27.81	1.31926	40.32	22.52	1.47045	7.16	26.9598	10.38	3.22	4.45	275.36	53.99	5.88	5.07	1.48	1.36	2.78	0	1	0	3.71	2.72794	1	3	3	2	1
24259	73	0	168	79	89	212	18.6	19.32	1.03871	40.23	25.49	2.18296	6.81	22.9591	9.24	2.43	7.62	415.79	76.93	8.45	5.52	2.1	1.25	3.2	1	1	0	4.27	3.416	1	4	4	2	0
24632	65	0	155	82	74	168	13.65	18.94	1.38755	42.16	13.02	0.424025	7.87	18.2099	12.35	4.48	6.21	315.71	56.68	5.18	4.21	0.59	2.18	1.83	0	1	0	2.03	0.931193	2	1	1	4	0
24694	68	1	139	66	78	247	23	25	1.08696	45.8	14	1.19764	10.8	22.6409	15	4.2	7.01	264	45	5.43	6.31	1.22	1.44	3.76	0	0	0	4.87	3.38194	4.41667	4	4	3	0
25714	72	0	120	69	95	153	29.64	24.63	0.830972	44.29	15.67	1.09243	11.48	26.2976	15.42	3.94	6.94	324.53	59.47	6.7	6.41	0.89	2.01	3.59	0	0	0	4.4	2.18905	5.66667	2	4	4	0
25720	44	1	111	65	72	224	20.99	30.96	1.47499	43.66	10.59	1.30352	7.65	19.7777	10.6	2.95	5.62	253.94	54.48	5.15	5.89	1.43	1.7	3.11	0	0	0	4.19	2.46471	6	3	4	4	0
27473	54	1	122	63	80	249	13.1	18.66	1.42443	46.19	13.15	1.06385	8.34	24.539	12.4	4.06	3.65	208.01	62.11	6.1	5.53	0.95	1.66	2.96	0	0	0	3.87	2.33133	1	2	3	4	1
27603	85	0	142	56	90	214	19	21.87	1.15105	42.2	10.06	0.609548	6.64	23.9995	11.15	4.51	5.12	286.9	66.44	5.11	3.32	0.72	1.15	1.55	0	1	0	2.17	1.88696	1.08333	2	1	1	0
27721	51	0	106	62	89	192	12	20	1.66667	46.27	9	0.513811	13.03	22.2041	21.11	8.08	5.47	365.45	67.37	4.99	4.1	0.67	1.57	1.97	0	0	0	2.53	1.61146	8	1	1	3	0
27817	49	1	101	70	81	205	18	17	0.944444	45.9	23	0.973125	12.77	23.0469	18.77	6	5.05	259.25	49	5.24	4.1	1.01	1.5	1.75	0	0	0	2.6	1.73333	5.25	1	1	3	0
28030	54	0	134	80	96	209	12.71	16.2	1.27459	44.89	21.64	0.991398	7.36	25.2493	11.12	3.76	5.56	465.99	83.19	5.5	4.59	0.98	1.43	2.63	0	0	1	3.16	2.20979	5.5	2	2	3	0
28089	53	0	127	86	106	211	25.38	23.13	0.911348	43.86	40.07	1.066	11.36	27.7744	16.98	5.62	5.32	452.08	111.38	5.05	5.51	1.15	1.27	3.25	0	0	1	4.24	3.33858	5.91667	4	4	2	0
28116	85	0	122	69	86	347	9	19	2.11111	41.7	13	0.816846	10.18	21.9363	16.06	5.88	5.84	355	60	5.73	4.7	0.79	1.6	2.35	0	0	0	3.1	1.9375	6	2	2	3	0
28162	82	0	144	74	80	283	12.01	21.72	1.80849	41.36	12.73	1.53118	8.11	23.4375	11.63	3.52	5.05	504.79	77.38	5.89	4.61	1.57	1.92	1.94	0	1	1	2.69	1.40104	2.75	1	1	4	0
28377	46	1	111	71	88	155	34.7	23.49	0.676945	42.8	17.03	0.729093	7.73	29.9376	11.52	3.79	3.23	262.05	61.56	5.68	4.67	0.73	2.18	2.05	0	1	0	2.49	1.1422	3	1	1	4	0
28422	63	1	148	76	78	264	23.27	22.41	0.963043	43.84	15.44	1.42216	2.68	24.8889	6.47	3.79	6.86	281.51	65.52	8.21	5.31	1.01	2.31	2.04	1	1	0	3	1.2987	3.58333	1	2	4	0
28427	66	1	145	90	103	183	22.06	15.7	0.711695	43.94	9.7	2.05783	8.99	28.6048	13.59	4.6	4.59	264.2	57.5	7.79	3.27	2.01	1.15	1.36	1	1	0	2.12	1.84348	3.75	1	1	1	1
29053	61	1	139	93	85	153	20.11	21.69	1.07857	49.1	13.6	1.27648	25.19	24.977	30.11	4.92	5.39	374.13	63.2	5.6	4.38	1.28	1.55	2.21	0	1	1	2.83	1.82581	1.08333	1	2	3	1
29317	46	1	155	86	87	254	15.54	14.19	0.913127	47.05	17.6	0.817972	11.81	27.3438	17.6	5.79	4.52	230.64	57.72	5.46	5.33	0.83	1.79	2.67	0	1	0	3.54	1.97765	5	2	3	4	0
29533	41	1	143	90	92	284	12	16	1.33333	43.6	8	0.683097	6.43	25.0995	9.76	3.33	4.51	282	53	5.28	5.25	0.75	1.46	2.8	0	1	0	3.79	2.59589	6.33333	3	3	3	0
29583	25	0	116	65	70	278	6.18	12.08	1.95469	49.2	11.28	0.900771	11.57	21.4692	17.69	6.12	6.13	402.92	80.36	5.47	4.35	0.9	1.27	2.53	0	0	0	3.08	2.4252	1.75	3	2	2	0
29752	44	1	127	70	86	194	21.25	22	0.975065	47.57	12	1.09506	9.91	25.0298	13.72	3.81	4.55	275.68	59.6	5.11	4.45	1.17	1.89	1.86	0	1	0	2.56	1.3545	4.08333	1	1	4	0
29882	44	1	135	85	73	314	21.42	21.38	0.998133	44.66	20.03	1.52558	6.53	21.1927	8.59	2.06	5.85	211.99	61.43	5.82	7.1	1.58	1.78	4.22	0	0	0	5.32	2.98876	5	3	4	4	0
30250	73	0	125	55	80	154	18	17	0.944444	43.58	15	1.24919	14.13	23.1834	19.98	5.85	5.58	339.39	68	7.75	5.9	0.9	1.16	3.49	1	1	0	4.74	4.08621	8	4	4	1	0
30728	43	1	147	87	86	298	20	20	1	47.28	58	1.26911	8.72	27.5802	12.43	3.71	4.78	221.08	40	5.31	5.27	1.34	1.26	2.77	0	1	0	4.01	3.18254	5.25	4	4	2	1
31117	53	1	112	60	76	189	35.98	30.34	0.843246	42.28	15.41	0.685921	7.47	20.6852	10.74	3.27	3.58	239.11	46.75	5.44	4.82	0.73	1.51	2.66	0	0	0	3.31	2.19205	5.16667	2	2	3	0
31268	43	1	110	67	83	223	38.01	26.64	0.700868	44.08	19.15	1.159	15.06	25.5937	21.2	6.14	3.58	363.1	53.7	6.07	5.07	1.05	1.89	2.47	0	0	1	3.18	1.68254	4.91667	1	2	4	0
31309	46	1	134	80	85	203	14	16	1.14286	45	9	0.415976	5.71	25.5588	8.89	3.18	6.36	300	41	4.97	4.74	0.61	1.44	2.55	0	0	0	3.3	2.29167	3.91667	2	2	3	1
31354	43	1	98	72	71	191	15	17	1.13333	40.4	11	0.685115	6.5	18.0697	9.2	2.7	3.5	197.88	50.59	4.96	4.88	0.8	2	2.09	0	0	0	2.88	1.44	6.41667	1	2	4	0
31828	44	1	121	79	72	129	8.02	14.77	1.84165	43.81	8.74	1.31844	6.4	19.257	9.49	3.09	5.16	209.15	57.09	5.84	3.96	1.28	1.69	1.63	0	1	0	2.27	1.3432	5.08333	1	1	4	0
32887	48	0	156	92	95	288	17.07	20.78	1.21734	48.22	15.44	1.29377	9.83	26.6728	14.46	4.63	5.57	405.8	94.41	5.61	4.39	1.3	1.18	2.51	0	1	0	3.21	2.72034	3	3	2	1	1
33231	67	1	143	83	80	201	25.43	26.24	1.03185	44.94	30.97	1.37086	10.54	24.5243	14.84	4.3	4.97	352.91	71.82	5.75	5.5	1.37	1.51	2.9	0	1	0	3.99	2.64238	2.91667	3	4	3	0
33667	79	1	137	52	81	213	13.1	16.07	1.22672	45.25	14.19	1.70547	11.88	25.7812	15.88	4	5.31	320.71	65.59	7.29	6.66	1.51	2.41	3.24	1	0	0	4.25	1.76349	5.5	1	4	4	1
34263	42	1	110	69	84	224	12	18	1.5	46.2	10	1.31329	12.8	23.6203	18.6	5.8	4.4	260	65	5.81	5.38	1.28	1.12	3.32	0	0	0	4.26	3.80357	6.08333	4	4	1	0
34767	44	1	119	63	77	326	16.88	20.04	1.1872	44.19	12.52	1.31692	11.15	20.7967	14.97	3.82	4.6	242.77	51.98	5.57	5.29	1.34	1.26	3.19	0	0	0	4.03	3.19841	5.08333	4	4	2	0
34773	41	1	138	75	92	273	16	20	1.25	46.96	13	0.635306	4.98	27.4648	7.47	2.49	4.37	300.59	54	4.84	4.43	0.78	1.43	2.04	0	1	0	3	2.0979	8	2	2	3	0
35119	52	1	100	55	82	209	11	15	1.36364	46	17	0.223144	6.53	21.8776	10	3.47	5.22	259	49.2	5	3.88	0.5	1.69	1.45	0	0	0	2.19	1.29586	5.83333	1	1	4	0
35461	41	1	94	64	78	217	11.46	10.03	0.883136	47.24	7.14	0.783628	6.16	23.4375	13.29	7.13	3.78	190.82	46.7	5.34	4.48	0.82	1.7	2.17	0	0	0	2.78	1.63529	2	1	1	4	0
35787	47	1	120	64	78	255	14.2	10.02	0.705634	46.49	11.29	1.07514	10.53	22.1367	14.91	4.38	4.32	265.06	49.77	5.28	5.12	1.11	1.47	2.93	0	0	0	3.65	2.48299	5.25	3	3	3	0
35938	44	0	130	79	94	228	13.14	18.68	1.42161	45.9	30.63	1.40334	8.87	23.8895	11.82	2.95	7.7	323.32	80.58	5.25	6.64	1.55	1.49	3.96	0	0	0	5.15	3.45638	5.58333	4	4	3	0
36096	42	0	113	69	84	255	24.38	20.77	0.851928	48.38	14.52	2.18686	12.9	23.1837	18.92	6.02	5.69	404.82	86.74	5.86	4.7	3.04	1.41	2.32	0	0	0	3.29	2.33333	4.66667	2	2	3	1
36213	51	0	134	72	82	167	14	16.08	1.14857	44.95	19.17	1.70518	9.5	22.2041	14.94	5.44	4.66	398	73.94	5.53	3.59	1.99	1.08	2.06	0	0	0	2.51	2.32407	1.58333	2	1	1	1
36246	47	0	137	84	93	229	17.76	21.93	1.2348	47.1	49.73	2.25279	8.83	29.7211	12.37	3.54	6.02	278.4	71.39	6.06	6.22	3.14	1.3	3.38	0	1	0	4.92	3.78462	3.58333	4	4	2	0
36291	45	1	129	83	81	202	13.73	15.09	1.22682	46.91	13.02	1.36781	13.08	23.3234	16.96	3.88	7.84	295.88	68.8	5.65	4.42	1.39	1.26	2.19	0	0	0	3.16	2.50794	3.08333	3	2	2	0
36396	75	1	138	71	95	209	9.63	16.26	1.68847	43.23	12.57	1.32272	9.45	21.6311	13.19	3.74	7.16	355.22	66.04	5.44	5.36	1.38	1.47	3.03	0	0	0	3.89	2.64626	5.83333	3	3	3	0
36405	79	1	147	88	88	253	24	24	1	41.56	14	1.92568	7.16	27.4506	9.23	2.07	6.18	295.35	72.25	6.18	6.26	2.22	1.09	3.43	0	1	0	5.17	4.74312	6.08333	4	4	1	0
36414	45	0	161	95	86	242	31.91	25.13	0.787527	45.44	48.96	2.5176	17.58	26.2596	20.6	3.02	3.55	359.86	83.12	5.56	5.07	4.46	0.92	2.67	0	1	0	4.15	4.51087	1	4	4	1	1
36522	56	1	110	67	75	222	13.23	15.64	1.18216	46.74	14.78	1.21206	10.98	20.4382	14.9	3.92	6.35	339.87	50	5.42	5.6	1.24	1.46	3.36	0	0	0	4.14	2.83562	6	3	4	3	0
36626	62	1	113	63	67	245	9.7	10.47	1.16667	42.37	10	1.00799	2.61	21.4844	7.1	4.49	5.9	192.23	58	5.17	7.32	1.06	1.66	3.92	0	0	0	5.66	3.40964	8.75	4	4	4	0
36633	54	0	117	74	90	250	26.27	26.22	0.998097	47.45	44.98	1.93374	15.14	25.0298	21.19	6.05	5.06	306.78	96.12	5.34	4.16	2.59	1.02	2.29	0	0	0	3.14	3.07843	3.66667	4	2	1	0
36751	56	1	153	85	87	209	25.38	18.6	0.732861	47.25	44.51	2.51174	9.69	24.3046	13.05	3.36	8.91	454.09	106.5	6.42	6.28	3.84	0.93	3.64	0	1	1	5.35	5.75269	1.16667	4	4	1	1
36910	52	0	129	79	82	271	28	25.71	0.918214	42.36	22.35	1.4974	9.05	23.9512	14.22	5.17	5.73	568.78	89.31	5.29	4.56	1.69	0.79	2.59	0	0	1	3.77	4.77215	2.58333	4	3	1	0
37067	70	1	131	57	99	228	19.96	24.28	1.21643	45.91	14.92	1.05309	7.29	26.8977	10.98	3.69	5.81	321.84	63.51	5.46	4.25	1.05	1.55	2.26	0	1	0	2.7	1.74194	1.91667	1	1	3	0
37154	44	1	116	66	80	148	13	19	1.46154	48.7	20	0.904481	7.5	21.1927	10.9	3.4	5.9	220.02	54	5.43	4.95	0.91	1.7	2.4	0	0	0	3.25	1.91176	4.25	2	2	4	0
37208	80	0	138	71	106	167	41.09	30.33	0.738136	43.47	28.03	1.81324	6.88	27.3982	10.42	3.54	4.23	459.36	65.93	7.91	3.86	1.55	1.01	2.38	1	0	1	2.85	2.82178	1.08333	3	2	1	1
37469	44	1	96	56	69	293	25.98	18.96	0.729792	46.8	34.47	1.62249	6.75	18.6453	9.5	2.75	5.49	250.39	48.05	5.66	5.5	1.79	1.46	3.05	0	1	0	4.04	2.76712	2.83333	3	4	3	0
37510	53	1	107	59	82	178	14.43	16.84	1.16701	43.39	9.92	0.615186	9.44	19.5312	12.36	2.92	6.14	257.48	78.12	5	5.99	0.74	2.37	2.82	0	0	0	3.62	1.52743	1.16667	1	3	4	0
37571	38	1	105	59	67	211	15	21	1.4	42.6	16	0.822859	3.56	20.5049	6.1	2.54	4.34	240	51.6	5.06	3.6	0.9	1.14	2.21	0	1	0	2.46	2.15789	6	2	1	1	1
37775	53	1	114	59	84	210	9.95	15.41	1.54874	45.33	14.96	1.18876	7.12	21.7738	10.23	3.11	3.77	242.19	59.64	4.9	5.33	1.34	1.64	2.65	0	0	0	3.69	2.25	6	2	3	4	0
38062	77	0	127	74	94	155	31.29	26.02	0.831576	44.85	19.3	1.87867	7.24	25.9701	12.8	5.56	4.49	364.88	67.37	6.48	5.58	2.02	1.27	3.27	0	0	0	4.31	3.3937	1.08333	4	4	2	1
38143	44	1	100	65	81	190	11.03	18.09	1.64007	49.38	11.76	1.17905	2.72	24.3865	6.67	3.95	3.84	237.05	57.47	5.33	4.12	1.22	1.28	2.16	0	0	0	2.84	2.21875	2.66667	2	2	2	0
38473	55	1	165	98	72	127	14.75	18.42	1.24881	47.48	11.6	1.8492	8.44	21.6311	11.2	2.76	5.47	350	59.75	6.87	6.67	1.85	1.38	3.98	0	1	0	5.29	3.83333	1	4	4	2	0
38587	54	1	103	70	74	268	29.12	24.36	0.836538	48.15	14.55	1.32335	8.14	20.5693	10.82	2.68	5.49	340.64	61.15	6.26	7.21	1.2	1.66	4.05	0	0	0	5.55	3.34337	2	4	4	4	1
39324	55	0	102	75	70	196	12	20	1.66667	48.3	13	1.04786	19.77	19.047	29.17	9.4	5.39	331	82	5.33	4.53	1.07	1.25	2.6	0	0	0	3.28	2.624	7.91667	3	2	2	0
39326	46	1	124	72	80	278	10.79	15.54	1.44022	44.63	16.87	1.54886	4.1	28.3987	6.07	1.97	6.9	372.24	70.53	5.67	3.95	1.66	0.96	2.3	0	0	1	2.99	3.11458	4.08333	4	2	1	0
39421	70	1	116	64	76	267	16	19	1.1875	44	25	1.10683	7.4	22.571	11.2	3.8	4.3	390.97	64	5.55	5.48	1.09	1.37	3.13	0	0	1	4.11	3	6.83333	3	4	2	0
39610	78	1	162	81	90	298	17.49	16.1	0.920526	44.71	14.59	2.40134	12.51	27.1816	17.19	4.68	4.52	281.9	59.28	5.17	4.33	4.27	1.02	1.75	0	1	0	3.31	3.2451	4.5	4	2	1	0
39633	59	1	101	73	88	238	9.35	18.06	1.93155	41.22	16.63	0.929602	7.89	24.8358	11.4	3.51	5.7	299.41	91.22	5.63	3.87	0.9	1.39	1.91	0	0	0	2.48	1.78417	5.66667	1	1	2	0
39724	80	0	132	76	82	147	20.69	30.21	1.46013	43.01	12.23	0.539996	11.54	22.4996	17.34	5.8	6.3	252.4	57.31	5.28	4.39	0.65	2.25	1.68	0	0	0	2.14	0.951111	1.5	1	1	4	0
39799	67	1	116	64	70	214	19.03	27.3	1.43458	48.2	11.8	0.85972	10.37	22.6003	12.53	2.16	4.14	356.39	75.7	5.25	5.58	0.9	2.14	2.33	0	0	0	3.44	1.60748	5.83333	1	3	4	0
39899	52	1	128	74	84	303	14.63	14.41	0.984962	46.09	10.66	1.23842	5.6	25.7812	7.61	2.01	4.8	282.89	46.1	5.61	6.19	1.23	1.38	3.55	0	0	0	4.81	3.48551	1.83333	4	4	2	1
39923	68	0	148	76	86	237	16.57	21.07	1.27158	46	19.39	1.48659	16.52	25.8166	19.69	3.17	5.47	412.49	73.35	5.36	4.71	1.65	1.16	2.91	0	1	0	3.55	3.06034	1.08333	4	3	1	1
39991	52	0	152	96	86	197	30.48	21.93	0.719488	45.63	35.36	1.85565	10.65	25.2826	14.76	4.11	4.26	399.08	88.02	5.49	4.94	2.33	1.22	2.65	0	1	0	3.72	3.04918	4	4	3	2	1
40346	55	1	123	68	73	156	13	23	1.76923	46.89	17	0.594017	9.33	23.3355	13.78	4.45	4.71	352.54	70.54	5.75	4.46	0.63	1.63	1.91	0	1	0	2.83	1.7362	1.33333	1	2	4	1
40381	47	1	139	85	77	215	14.67	20.02	1.36469	46.42	23.76	1.10315	11.25	22.4914	15.68	4.43	6.57	274.2	67.74	5.43	5.69	1.11	1.63	3.28	0	1	0	4.06	2.4908	5	3	4	4	0
40466	62	0	135	75	88	221	18.13	20.79	1.14672	46.68	13.24	1.08304	10.14	23.3011	16.38	6.24	5.02	297.02	66.47	6.09	4.5	0.97	1.45	2.32	0	0	0	3.05	2.10345	5.91667	2	2	3	0
41189	50	1	143	96	73	245	19.31	19.76	1.0233	45.51	9.05	1.21246	5.52	20.8325	8.02	2.5	4.76	253.52	53.29	5.95	5.07	1.13	1.29	2.87	0	1	0	3.78	2.93023	4.33333	3	3	2	0
41277	48	1	128	55	87	401	10.24	15.35	1.49902	46.5	7.45	0.642275	6.87	24.977	10.11	3.24	5.4	233.03	76.21	5.28	4.85	0.72	1.48	2.58	0	0	0	3.37	2.27703	3.08333	2	3	3	1
41406	81	1	166	91	94	242	18	22	1.22222	45.9	13	0.910796	9.21	26.6667	13.72	4.51	8.72	366	68	5.29	6.2	0.94	1.27	3.6	0	1	1	4.93	3.88189	6	4	4	2	0
41563	65	1	128	57	85	234	12	16	1.33333	46.6	17	1.24875	12.29	21.4906	16.8	4.51	6.68	264	58.8	5.81	4.99	1.2	1.89	3.58	0	0	0	3.1	1.64021	4.08333	1	2	4	0
41743	49	1	132	81	76	171	14.34	19.53	1.36192	44.01	11.7	1.03532	7.93	20.1951	11.77	3.84	4.95	299.65	66.19	5.12	4.55	1.1	1.46	2.47	0	0	0	3.09	2.11644	5.91667	2	2	3	0
41795	41	0	123	78	85	314	14	20	1.42857	49.3	16	1.14035	11.7	24.6181	17.5	5.8	3.7	377	58	5.17	4.89	1.21	1.48	2.73	0	0	0	3.41	2.30405	2.33333	2	3	3	0
41887	47	1	136	65	65	183	7.93	12.52	1.57881	41.37	8.54	0.818016	7.4	19.8352	10.87	3.47	3.89	316.98	47.48	5.15	4.88	0.88	1.53	2.64	0	1	0	3.35	2.18954	1	2	3	3	0
41917	61	0	152	95	95	170	18	18	1	48.13	34	1.78504	4.28	26.6749	12.99	8.71	4.94	305.54	64.77	6.02	5.03	1.98	1.11	2.66	0	1	0	3.92	3.53153	1.16667	4	4	1	1
42079	64	0	165	64	78	213	24	20	0.833333	46.72	23	1.84625	8.4	21.4692	12	3.6	5.27	310.57	50	10.56	5.56	1.2	1.45	2.77	1	1	0	4.11	2.83448	5	3	4	3	0
42090	47	1	154	87	81	223	19.13	17.67	0.92368	43.36	11.52	0.982528	6.05	24.3375	8.56	2.51	4.58	307.2	73.99	5.04	5.23	1.06	1.55	3.09	0	1	0	3.68	2.37419	5.08333	2	3	3	0
42583	47	1	110	63	77	338	41.57	39.39	0.947558	44.64	23.07	0.692747	6.26	20.3223	9.22	2.96	4.28	282.1	51.6	4.76	4.06	0.84	1.22	2.18	0	0	0	2.84	2.32787	2.08333	2	2	2	0
42711	78	1	158	94	98	289	10	11	1.1	42	15	2.10981	4.57	27.8876	7.24	2.67	5.53	290	62	10.71	4.87	1.54	1.11	2.65	1	1	0	3.76	3.38739	3.91667	4	3	1	0
42879	79	1	134	80	92	145	13.37	22.69	1.69708	42.8	9.65	1.59929	5.99	26.0617	8.44	2.45	7.32	257.3	68.56	5.21	5.11	1.9	1.67	2.38	0	0	0	3.44	2.05988	3.75	2	3	4	0
43483	72	1	119	82	81	230	13.06	21.37	1.63629	43.2	14.73	1.35519	6.66	19.8413	9.06	2.4	3.51	273.61	58.13	5.5	5.87	1.41	2.23	2.71	0	1	0	3.64	1.63229	5.41667	1	3	4	0
43593	49	0	120	78	90	225	17.93	22.45	1.25209	45.42	16.55	0.740937	8.45	25.7959	13.25	4.8	5.91	335.86	62.86	5.67	4.54	0.74	1.13	2.65	0	0	0	3.41	3.0177	2.66667	4	3	1	0
43703	54	0	123	72	82	201	18	22	1.22222	48.23	19	0.795749	9.74	24.9135	14.35	4.61	5.48	375.98	77	5.34	4.86	0.83	1.04	3.08	0	0	0	3.82	3.67308	7.91667	4	3	1	0
43907	65	0	137	89	91	192	14.77	20.4	1.38118	46.52	22.95	1.22859	11.75	24.8591	17.59	5.84	5.44	419.42	66.72	5.84	5.06	1.17	1.09	3.16	0	0	0	3.97	3.6422	5.58333	4	4	1	0
44401	41	1	127	69	74	252	10.51	15.56	1.48049	44.55	10.7	1.16895	9.59	20.3125	14.33	4.74	3.15	262.47	61.19	5.32	3.5	1.21	1.09	1.89	0	0	0	2.41	2.21101	4.08333	2	1	1	0
44424	58	1	117	84	83	260	12.86	19.23	1.49533	46.91	7.69	1.30245	8.81	23.9188	11.87	3.06	2.78	314.18	66.77	5.49	6.02	1.34	1.57	3.55	0	0	0	4.45	2.83439	6.16667	3	4	3	0
44793	59	1	141	69	85	197	21.39	20.76	0.970547	46.74	16.81	1.40148	8.95	24.6548	12.56	3.61	4.68	344.43	74.2	5.72	5.93	1.42	1.23	3.66	0	1	0	4.7	3.82114	2.83333	4	4	2	1
44897	63	0	150	95	95	192	17.37	18.66	1.07427	46.33	16.49	1.80641	15.95	25.5102	22.15	6.2	5.14	388.58	78.86	5.51	6.08	2.21	1.16	3.75	0	1	0	4.92	4.24138	2.33333	4	4	1	1
45016	82	0	160	88	94	134	16	17.63	1.10187	43.12	17.58	1.65811	17.53	25.6544	26.09	8.56	4.52	388.9	63	6.73	4.05	1.56	1.3	2.15	1	1	0	2.75	2.11538	1.75	2	1	2	0
45323	85	0	135	78	87	196	21.94	29.04	1.32361	44.6	75.08	2.21695	10.82	21.6041	17.46	6.64	7.18	384.54	72.92	5.98	4.21	3.07	0.96	2.26	0	0	0	3.25	3.38542	3.75	4	2	1	1
45864	77	0	120	81	88	159	31.46	38.07	1.21011	40.01	58.98	1.05021	23.8	25.1024	34.99	11.19	6.12	429.44	74.86	5.15	3.9	1.11	1.53	1.74	0	1	1	2.37	1.54902	2.83333	1	1	3	0
45914	66	0	149	92	85	191	21	25.41	1.21	45.81	12.83	0.740937	8.05	25.8478	13.12	5.07	5.65	279.06	81.15	5.67	4.16	0.74	1.21	2.31	0	1	0	2.95	2.43802	4.16667	3	2	2	0
46123	52	1	145	78	78	217	33.89	26.18	0.772499	46.26	11.74	1.98558	5.7	26.5643	7.99	2.29	6.41	205.28	49.66	5.85	4.72	2.49	1.16	2.81	0	1	0	3.56	3.06897	1.08333	4	3	1	0
47063	55	1	131	78	66	232	29.1	32.37	1.11237	45.76	16.04	1.96583	15.42	19.8347	18.29	2.87	2.83	304.01	54.53	5.27	6.41	2.71	1.76	3.26	0	0	0	4.65	2.64205	4.25	3	4	4	0
47080	54	1	149	88	72	232	15.77	18.3	1.16043	50.79	9.44	1.41425	14.77	22.9421	21.66	6.89	5.68	230.75	63.25	5.24	5.5	1.57	2.21	2.4	0	1	0	3.29	1.48869	5.66667	1	2	4	0
47093	47	0	160	98	96	256	17.72	19.92	1.12415	46.9	28.59	0.613129	8.18	29.0466	13.08	4.9	5.96	348.75	88.27	5.43	4.5	0.68	1.83	1.89	0	1	0	2.67	1.45902	1.75	1	1	4	1
47154	82	1	169	66	94	190	15.8	18.8	1.18987	42.85	10.02	1.65219	11.24	29.271	15.58	4.34	6.06	277.27	69.76	5.93	5.78	1.76	1.33	3.15	0	1	0	4.45	3.34586	1	4	4	2	0
47357	63	1	134	77	66	245	20.4	23.06	1.13039	42.13	29.92	1.4061	11.38	24.2439	15.7	4.32	3.94	262.55	65.89	5.44	7.3	1.5	1.8	4.04	0	0	0	5.5	3.05556	5.08333	4	4	4	1
47358	46	1	128	71	76	206	6.1	14.21	2.32951	46.91	6.99	0.851688	8.23	19.8352	12.7	4.47	3.6	253.61	54.4	5.58	4.96	0.84	1.76	2.46	0	0	0	3.2	1.81818	5.83333	1	2	4	0
47372	59	1	132	75	68	302	9.38	13.34	1.55599	42.78	9.81	0.735488	10.17	19.0677	11.96	1.79	3.1	261.22	51.29	5.35	5.73	0.78	2.11	3	0	0	1	3.62	1.71564	6.66667	1	3	4	0
47543	50	1	113	68	67	366	20.18	25.51	1.26412	45.87	36.53	0.766769	7.94	20.9366	11.46	3.52	6.09	302.75	64.21	4.68	4.72	0.92	1.51	2.39	0	1	0	3.21	2.12583	5.66667	2	2	3	0
48017	61	1	136	84	81	229	23.46	24.87	1.0601	45.58	63	1.18098	6.33	22.5896	9.25	2.92	6.18	273.28	58.67	5.13	5.36	1.27	1.6	2.85	0	0	0	3.76	2.35	3.75	2	3	3	1
48327	41	0	127	77	88	227	34	18	0.529412	50.06	57	0.644639	10.53	26.1224	16.21	5.68	5.61	443.57	82.73	5.22	5.71	0.73	1.49	3.3	0	0	1	4.22	2.83221	8	3	4	3	0
48364	59	1	135	75	83	212	10	16	1.6	43.7	7	0.905108	8.14	19.9594	11.69	3.55	4.38	301	51	5.26	5.97	0.94	1.68	2.91	0	0	0	4.29	2.55357	8.08333	3	4	4	0
48877	55	1	113	78	70	199	11.56	12.72	1.10035	44.66	15.44	1.98774	7.28	21.6713	10.11	2.83	5.09	255.06	61.19	5.77	5.46	2.53	1.34	3.05	0	0	0	4.12	3.07463	1.75	4	4	2	1
49066	56	0	122	81	82	134	12.33	16.15	1.30981	43.41	13.17	0.442761	11.11	25.2163	17.76	6.65	4.45	311.17	80.96	5.19	3.89	0.6	1.64	1.67	0	0	0	2.25	1.37195	2.91667	1	1	4	0
49349	49	0	127	76	95	230	36.57	25.93	0.709051	47.01	46.04	1.83693	8.17	25.4694	11.33	3.16	5.64	409.79	83.51	5.95	5.34	2.11	1.48	2.92	0	0	0	3.86	2.60811	5.66667	3	3	3	0
49425	53	0	150	96	102	289	21	19	0.904762	45.4	29	1.56275	14.28	26.8612	21.16	6.88	5.3	241	58	10.97	5.72	0.87	1.46	3.29	1	1	0	4.26	2.91781	2	3	4	3	1
50091	45	1	104	62	72	188	16	19	1.1875	41.3	6	0.649822	9.52	19.052	15.28	5.76	3.56	187	43	5.04	3.76	0.76	1.21	1.86	0	0	0	2.55	2.10744	7.91667	2	1	2	0
50573	57	0	121	84	93	250	18.72	21.64	1.15598	44.95	14.78	1.51162	6.66	23.8895	10.1	3.44	4.67	420.72	69.65	5.43	5.06	1.67	1.27	3.04	0	0	1	3.79	2.98425	3.08333	3	3	2	0
50609	44	1	123	66	77	339	12.02	19.22	1.599	45.12	9.68	1.43601	5.98	22.4082	8.8	2.82	3.95	273.53	57.78	5.19	4.79	1.62	1.83	2.24	0	0	0	2.96	1.61749	6.08333	1	2	4	1
50825	71	0	147	86	89	226	37.07	28.92	0.780146	43.17	26.15	1.0372	14.54	26.3958	20.86	6.32	4.77	420.4	71.27	6.34	4	0.89	1.47	1.8	0	1	1	2.53	1.72109	5.5	1	1	3	0
51023	38	1	110	72	80	187	15	20	1.33333	48.93	11	0.306381	7.83	23.9361	11.59	3.76	3.98	183.81	45	4.94	3.55	0.55	1.42	1.42	0	0	0	2.13	1.5	8.08333	1	1	3	0
51059	49	1	122	76	85	285	21.23	21.68	1.0212	47.62	34.58	0.940847	10.92	22.6562	15.39	4.47	7.2	281.28	63.06	5.51	5.66	0.93	2.29	2.5	0	0	0	3.37	1.47162	5.91667	1	3	4	0
51064	77	1	137	69	75	216	22.45	24.28	1.08151	46.04	11.1	1.39377	12.77	22.151	17.88	5.11	3.93	425.48	59.62	6.5	4.3	1.24	1.76	1.88	0	0	1	2.54	1.44318	2	1	1	4	0
51637	41	1	103	65	74	296	72	48	0.666667	47.8	24	0.521914	11.5	22.9591	15.07	3.57	4.6	275.08	53	5.35	3.92	0.63	1.21	2.21	0	0	0	2.71	2.23967	6	2	1	2	0
51678	57	1	105	60	69	159	12.68	16.91	1.3336	42.1	10.53	1.55172	5.5	18.4911	8.15	2.65	4.15	259.11	63.04	5.52	4.83	1.71	1.37	2.49	0	1	0	3.46	2.52555	5.75	3	3	2	0
51992	48	1	131	73	78	250	13.29	18.84	1.41761	45.89	18.07	1.1987	7.24	21.9076	10.93	3.69	5.69	259.41	51.64	5.62	4.99	1.18	1.81	2.39	0	0	0	3.18	1.75691	5.91667	1	2	4	0
52124	49	0	107	60	81	214	11.03	15.33	1.38985	45.29	20.04	1.00265	16.91	23.8087	26.6	9.69	5.47	394.44	85.1	4.74	3.39	1.15	1.3	1.4	0	0	0	2.09	1.60769	6.25	1	1	2	0
52296	65	0	152	79	82	307	16.04	19.22	1.19825	47.88	24.42	1.51627	6.92	25.7959	10.27	3.35	7.87	281.37	77.39	5.84	5.17	1.56	1.34	2.9	0	1	0	3.83	2.85821	5.75	3	3	2	0
52818	44	1	126	83	78	224	10.03	18.49	1.84347	44	10.67	0.889639	9.14	20.5693	12.48	3.34	4.33	221.79	55.02	5.35	6.45	0.91	1.66	3.74	0	0	0	4.79	2.88554	5.91667	3	4	4	0
52973	68	1	165	86	76	149	14	19	1.35714	47.5	21	2.00687	9.08	21.4109	13.3	4.22	4.89	323	84.9	6.2	5.35	2.4	1.11	2.85	0	1	0	4.24	3.81982	4.08333	4	4	1	0
52985	36	1	120	78	77	313	16.69	23.1	1.38406	47.49	12.89	0.992511	5.84	21.3382	8.57	2.73	6.34	188.38	60.54	5.68	4.64	0.95	1.44	2.54	0	0	0	3.2	2.22222	5.08333	2	2	3	0
53042	45	1	113	64	84	183	22	14	0.636364	47.5	33	1.1158	4.8	23.3355	7.3	2.5	4.8	218.31	56.13	5.6	5.01	1.09	1.15	3.17	0	0	0	3.86	3.35652	7.75	4	3	1	0
53699	53	1	117	67	83	221	11.57	17.88	1.54538	40.47	11.15	0.695744	9.81	25.9107	14.29	4.48	5.32	253.33	47.49	5.57	4.51	0.72	1.65	2.34	0	0	0	2.86	1.73333	5.16667	1	2	4	1
53767	48	0	140	87	99	280	31.66	27.66	0.873658	48.43	36.33	1.96289	9.5	28.4091	13.44	3.94	6.14	527.08	92.07	5.86	5.2	2.43	1.19	3.11	0	0	1	4.01	3.36975	1.58333	4	4	1	0
53781	44	0	127	76	74	248	20.2	26.41	1.30743	42.01	13.37	1.625	11.42	21.6713	16.23	4.81	8.17	392.72	110.33	5.52	4.02	1.84	1.02	2.25	0	0	0	3	2.94118	2.75	3	2	1	0
54540	62	0	129	75	95	253	13.98	16.36	1.17024	45.32	14	2.06069	9.31	26.8274	14.07	4.76	5.09	398.4	74.47	6.11	5.39	2.57	1.23	3.52	0	0	0	4.16	3.38211	1.91667	4	4	2	0
54782	53	1	125	70	78	296	20	21	1.05	46.71	13	2.08159	8.16	19.1571	11.89	3.73	3.66	256.44	45	5.24	5.69	3.06	1.1	2.82	0	0	0	4.59	4.17273	8	4	4	1	1
54990	58	1	152	83	78	199	49.08	45.93	0.935819	44.5	52.59	1.91123	8.1	22.0386	11.51	3.41	4.68	301.06	64.06	5.73	5.2	2.36	1.33	3.06	0	1	0	3.87	2.90977	1.25	3	3	2	0
55027	55	1	130	78	88	225	17.84	20.18	1.13117	49.45	9.3	1.01342	10.79	23.6244	13.84	3.05	5.28	267.66	49.9	5.51	5.54	1	2.03	2.67	0	0	0	3.51	1.72906	6.16667	1	3	4	0
55043	74	1	123	78	69	205	14.29	20.27	1.41847	40.49	12.25	1.42849	5.38	20.8117	8.45	3.07	4.68	292.63	66.56	5.49	4	1.52	1.04	2.22	0	1	0	2.96	2.84615	1.91667	3	2	1	0
55461	59	0	133	88	87	153	12.88	15.49	1.20264	47.68	13.1	0.781318	8.22	23.6652	12.24	4.02	6.74	315.94	76.16	5.53	5.31	0.79	1.77	2.82	0	0	0	3.54	2	1	2	3	4	1
55769	77	1	162	80	88	159	16.14	20.38	1.2627	48.42	42.3	1.05696	7.18	23.4236	11.48	4.3	7.42	372.9	82	5.28	4.85	1.09	1.55	3.15	0	1	1	3.3	2.12903	1.75	2	2	3	0
55913	82	1	147	57	85	289	21.23	29.07	1.36929	46.32	13.99	1.066	13.32	22.0604	17.95	4.63	7.01	365.21	82.09	5.75	5.49	1.01	2.16	2.38	0	1	1	3.33	1.54167	2	1	3	4	0
55921	59	0	113	69	77	186	24.24	22.96	0.947195	45.12	37.41	1.34953	18.78	22.4082	27.07	8.29	6.03	353.07	83	5.67	4.73	1.36	1.37	2.79	0	0	0	3.36	2.45255	1.08333	3	3	2	0
55959	46	1	133	86	72	187	10.58	18	1.70132	43.36	6.01	0.899999	11.34	21.3675	15.37	4.03	3.76	191.87	49.39	5.72	4.8	0.86	1.65	2.48	0	0	0	3.15	1.90909	4	2	2	4	0
56065	47	1	132	69	84	262	11.73	16.03	1.36658	46.05	20.07	1.45489	6.5	22.8624	9.32	2.82	4.7	220.96	57.35	6.3	5.52	1.36	1.27	3.37	0	0	0	4.25	3.34646	3.08333	4	4	2	0
56070	72	1	142	79	96	255	10.45	15.8	1.51196	42.24	13.85	1.20681	8.93	24.0055	12.93	4	7.74	260.59	46.87	5.48	4.9	1.22	1.37	2.72	0	1	0	3.53	2.57664	5.66667	3	3	2	1
56249	41	1	110	64	80	335	9	18	2	43.93	12	0.86504	8.68	23.1834	13.42	4.74	3.29	227.31	48.63	5.46	3.89	0.87	1.24	2.26	0	0	0	2.65	2.1371	6.08333	2	1	2	0
56314	44	1	97	63	64	186	14	14	1	47.2	21	0.496767	10.51	18.2899	16.07	5.56	7.22	208	60	4.98	4.76	0.66	1.63	2.13	0	0	0	3.13	1.92025	7.91667	2	2	4	0
56319	47	0	120	65	85	184	18.52	21.96	1.18575	46.03	36.08	1.14282	7.62	22.2291	11.41	3.79	6.76	391.33	61.61	6.03	4.25	1.04	1.63	2.25	0	0	0	2.62	1.60736	1.83333	1	1	4	0
56380	63	1	120	69	81	235	27	23	0.851852	48.3	35	1.22024	6.57	24.974	9.4	2.83	5.96	264	44.3	4.84	5.38	1.4	1.45	4.75	0	0	0	3.93	2.71034	4.08333	3	4	3	0
58168	61	0	157	97	83	156	31	29	0.935484	46.5	11	0.808928	10.19	23.03	15	4.81	5.2	303.43	80.6	4.99	4.98	0.9	1.16	2.93	0	1	0	3.82	3.2931	5.33333	4	3	1	0
58387	44	1	139	86	76	259	17.24	15.83	0.918213	41.87	9.56	0.579418	4.76	24.974	6.81	2.05	5.73	209.98	54.51	5.25	5.26	0.68	1.47	3.06	0	0	0	3.79	2.57823	2.25	3	3	3	0
58426	38	1	117	60	85	281	11.68	16.53	1.41524	44.17	13.59	0.696068	8.13	23.255	11.37	3.24	3.52	302.48	58.87	5.21	5.18	0.77	1.63	2.98	0	1	0	3.55	2.17791	3.58333	2	3	4	0
58538	39	1	153	104	68	242	19.43	19.3	0.993309	47.98	10.89	0.931455	10.56	20.7031	14.31	3.75	5.8	248.62	51.52	5.18	5.05	0.98	2.07	2.32	0	1	0	2.98	1.43961	4.33333	1	2	4	0
58751	43	1	121	65	75	211	21.76	17.67	0.81204	45.59	16.41	1.33829	10.81	24.5578	15.75	4.94	5.56	321.71	62.94	6.1	5.6	1.25	1.28	3.29	0	0	0	4.32	3.375	6	4	4	2	0
58994	54	1	128	74	72	241	23.42	23.87	1.01921	47.09	11.04	2.07904	8.28	19.0039	12.27	3.99	3.69	287.49	66.72	5.44	4.92	2.94	1.45	2.48	0	0	0	3.47	2.3931	5.91667	3	3	3	0
59092	54	1	174	108	79	171	18.47	23.53	1.27396	45.27	12.09	1.87607	6.71	24.9199	9.98	3.27	6.07	339.99	58.53	5.14	5.48	2.54	1.83	2.7	0	1	0	3.65	1.99454	6	2	3	4	0
59194	56	0	129	77	92	221	24.49	15.57	0.63577	44	35.86	1.78423	4.48	27.1314	8.69	4.21	5.63	341.62	82.56	7.94	3.44	1.5	0.97	1.98	1	0	0	2.47	2.54639	1.08333	3	1	1	1
59215	57	0	126	72	87	143	16	20	1.25	51.07	25	0.515216	11.37	21.2228	19.27	7.9	6.06	335.25	69.81	7.44	3.75	0.45	1.38	1.67	1	0	0	2.37	1.71739	3.08333	1	1	2	0
59518	47	0	141	89	88	191	36	25	0.694444	49.9	39	2.17512	9.2	24.3911	13.6	4.4	5.1	459.76	89	5.24	5.37	3.36	1.07	2.75	0	1	1	4.3	4.01869	5	4	4	1	1
59639	79	1	108	64	76	184	13.92	18.7	1.34339	42.28	25.37	1.07329	7.91	20.9566	13.6	5.69	5	300.69	70.85	5.85	3.71	1	1.6	1.41	0	0	0	2.11	1.31875	4.5	1	1	3	0
59822	50	1	104	54	71	250	19.23	19	1.32562	43.31	13.15	1.17673	7.95	18.026	11.15	3.2	4.09	184.27	51.35	5.19	5.2	1.25	1.88	2.57	0	0	0	3.32	1.76596	3	1	2	4	0
59921	42	1	115	71	63	248	12	15	1.25	47.74	11	0.425856	8.03	19.5717	12.24	4.21	4.27	281.61	68.17	4.86	4.78	0.63	1.86	1.97	0	0	0	2.92	1.56989	8	1	2	4	0
60017	52	1	119	64	87	280	11.14	17.38	1.56014	42.69	9.71	0.902192	4.62	25.3155	6.87	2.25	5.95	269.64	59.07	5.8	4.9	0.85	1.16	3.06	0	0	0	3.74	3.22414	5.58333	4	3	1	0
60191	51	1	115	82	75	214	14.66	18.99	1.29536	42.7	10.81	1.62204	12.32	21.7993	17.31	4.99	5.24	340.8	56.84	5.22	5.11	1.94	1.24	3	0	0	0	3.87	3.12097	3.91667	4	3	2	0
60566	45	1	95	57	87	307	11.47	15.46	1.34786	45.22	15.6	1.19918	5.25	23.8751	7.41	2.16	5.3	200.92	65.37	5.82	4.29	1.14	1.57	2.18	0	0	0	2.72	1.73248	4	1	1	3	0
60674	46	1	135	80	69	234	41.28	28.72	0.695736	39.77	66.04	1.0043	4.95	22.4766	7.57	2.62	3.08	229.07	53.07	5.46	4.13	1	1.47	1.96	0	0	0	2.66	1.80952	1.08333	1	1	3	0
60845	57	1	141	80	80	217	12.68	17.53	1.38249	41.75	9.07	1.55857	7.13	20.4294	9.95	2.82	4.19	226.34	43.52	5.76	5.54	1.65	1.31	3.14	0	1	0	4.23	3.22901	5.75	4	4	2	0
60846	46	1	136	93	89	317	26.67	18.68	0.700412	49.93	14.61	1.66595	8.24	25.7657	12.4	4.16	4.88	434.81	51.88	5.54	4.48	1.91	1.26	2.25	0	1	1	3.22	2.55556	1.08333	3	2	2	1
61052	54	1	139	64	80	278	15.65	21.05	1.34505	43.62	14.37	1.1214	7.65	23.7253	10.57	2.92	6.39	277.07	44.7	5.53	5.9	1.11	1.81	3.09	0	0	0	4.09	2.25967	5.58333	2	4	4	0
61659	57	1	121	75	84	194	16.83	16.72	0.993464	46.21	25.64	1.875	22.87	26.1066	29.18	6.31	3.75	317.08	58.39	6.01	5.3	2.17	1.4	2.79	0	0	0	3.9	2.78571	3.33333	3	3	2	1
61675	58	1	138	73	69	209	23.05	31.39	1.36182	45.29	9.82	1.43708	12.75	20.6905	16.67	3.92	6.35	322.61	55.69	5.01	6.83	1.68	2.21	3.51	0	0	0	4.62	2.0905	5.66667	2	4	4	1
61698	75	1	126	66	76	129	12.6	17.65	1.40079	48.67	8.3	1.2674	13.13	19.052	19.89	6.76	5.04	285.52	60.68	6.83	4.37	1.04	1.56	2.05	0	0	0	2.81	1.80128	5.66667	1	2	3	0
61777	52	1	145	84	80	256	17	18	1.05882	43.1	12	1.14916	8.77	24.1672	12.12	3.35	5.29	277.74	54	5.79	4.45	1.09	1.24	1.99	0	1	0	3.21	2.58871	7.75	3	2	2	0
61787	38	1	127	75	75	274	26.1	19.19	0.775159	45.2	12.65	1.30976	10.43	21.4844	16.1	5.67	4.55	218.8	58.34	5.37	4.54	1.38	1.66	2.2	0	1	0	2.88	1.73494	4.25	1	2	4	0
61820	52	0	143	85	88	177	10.9	15.27	1.40092	46.25	11.58	0.924259	6.57	21.6128	9.93	3.36	4.58	411.57	77.52	5.25	4.31	0.96	1.65	2.34	0	1	0	2.66	1.61212	1.08333	1	1	4	0
62100	83	1	138	65	75	194	22.12	31.53	1.42541	46.64	11.77	1.00128	15	22.0604	20.28	5.28	7.51	338.24	74.48	5.73	5.53	0.95	1.95	2.75	0	1	0	3.58	1.8359	4.66667	1	3	4	0
62218	42	1	92	58	73	224	15.71	10.97	0.698281	43.61	12.13	1.00045	7	21.4536	11.04	4.04	5.08	260.84	54.03	5.18	4.12	1.05	1.21	2.26	0	0	0	2.91	2.40496	1	3	2	2	0
62497	69	0	124	76	69	229	15.6	18.39	1.17885	40.81	14.53	1.11049	13.04	20.6852	18.1	5.06	6.38	292.34	69.37	5.47	5.53	1.11	1.83	3.19	0	0	0	3.7	2.02186	1.41667	2	3	4	0
62829	59	0	142	65	91	252	19.58	18.89	0.96476	42.67	11.29	1.66011	16.06	25.2595	22.8	6.74	4.63	340.89	70.84	5.34	5.84	1.97	1.38	3.25	0	1	0	4.46	3.23188	1.08333	4	4	2	0
62851	48	0	114	72	83	175	15.48	19.28	1.24548	47.73	13.9	1.51831	7.27	23.1983	10.34	3.07	6.32	390.14	82.44	5.37	5.38	1.7	1.61	2.77	0	0	0	3.77	2.34161	4.66667	2	3	3	0
63514	52	1	111	68	62	317	17.36	21.04	1.21198	42.63	13.85	1.31895	2.53	19.257	7.26	4.73	3.55	389.07	62.34	5.54	5.64	1.35	1.9	3.11	0	0	1	3.74	1.96842	4	2	3	4	0
63522	41	1	119	77	76	284	9.64	14.36	1.48963	46.95	11.4	0.963537	9.97	23.1405	14.33	4.36	6.24	325.79	53.89	5.19	5.47	1.01	1.54	3.09	0	0	0	3.93	2.55195	2.83333	3	4	3	1
63537	59	0	158	95	87	250	19.32	17.38	0.899586	45.86	22.75	1.72622	8.91	22.5981	12.56	3.65	6.1	388.1	81.99	6.01	5.15	1.87	0.88	3.24	0	1	0	4.27	4.85227	1	4	4	1	0
63772	60	0	140	80	91	185	22	20	0.909091	52.3	18	0.927824	12.45	26.1738	16.4	3.95	6.21	380	71.6	5.62	6.48	0.9	1.68	3.5	0	0	0	4.8	2.85714	6.08333	3	4	4	1
64146	55	0	139	81	93	184	21.31	19.07	0.894885	49.85	38	1.94114	6.59	27.4506	9.66	3.07	6.02	377.72	72.68	5.98	5.34	2.33	1.3	2.81	0	0	0	4.04	3.10769	6	4	4	2	0
64165	47	1	99	64	69	214	9	15	1.66667	47.88	9	0.786341	8.4	20.8325	13.24	4.84	5.88	201.4	52.8	5.29	4.37	0.83	1.32	2.46	0	0	0	3.05	2.31061	2.91667	2	2	2	0
64229	48	1	143	83	76	332	30.99	25.03	0.80768	44.26	68.4	1.15026	7.92	25.0762	10.97	3.05	3.29	344.93	43.93	5.85	5.3	1.08	1.6	2.94	0	1	0	3.7	2.3125	1	2	3	3	1
64255	42	1	117	62	65	184	17	16	0.941176	49.12	9	0.695519	10.55	19.4734	15.97	5.42	5.08	241.11	52.23	4.95	5.1	0.81	1.62	2.49	0	0	0	3.48	2.14815	8.25	2	3	3	0
64323	48	1	126	79	74	247	19.18	25.1	1.4479	45.9	14.49	1.92059	5.18	23.3067	12.22	7.04	4.36	335.31	67.92	5.46	5.47	2.5	1.1	3.19	0	0	0	4.37	3.97273	4.08333	4	4	1	0
64628	48	1	134	80	86	285	20.22	16.18	0.800198	45.22	12.06	1.43367	8.49	23.7387	12.37	3.88	4.08	266.96	75.29	5.21	5.57	1.61	1.21	3.18	0	0	0	4.36	3.60331	5	4	4	2	1
64998	82	0	165	80	87	232	24	24	1	45.61	15	1.35944	12.61	22.0386	19.25	6.64	5.59	393.78	81	5.9	5.78	1.32	0.91	3.37	0	1	0	4.87	5.35165	3.91667	4	4	1	0
65014	50	0	101	55	84	241	21	19	0.904762	45.8	31	1.77203	5.5	24.1588	8.6	3.1	7.5	292	81	6.16	4.04	1.91	0.9	2.18	0	0	0	3.14	3.48889	1.08333	4	2	1	1
65035	46	1	119	66	77	198	24.02	22.91	0.953789	46.09	27.39	0.621651	6.95	23.1247	9.79	2.84	4.45	250.2	71.06	5.32	5.74	0.7	1.92	3.09	0	0	0	3.82	1.98958	5.08333	2	3	4	0
65045	40	1	125	85	79	238	12.41	18.49	1.48993	47.09	9.49	1.19906	9.82	22.4813	13.76	3.94	4.4	337.28	70.97	5.35	5.86	1.24	1.51	3.56	0	0	0	4.35	2.88079	5	3	4	3	1
65129	53	1	134	83	82	280	39.65	25.14	0.634048	48.54	19.67	2.38227	9.21	24.0882	13.13	3.92	4.37	453.34	52.11	6.05	5.07	3.58	0.98	2.58	0	0	1	4.09	4.17347	2	4	4	1	1
65187	78	0	168	82	104	231	15.17	17.59	1.15953	45.09	24.84	2.29262	9.92	26.2976	14.8	4.88	6.78	379.55	90.86	8.84	3.85	2.24	0.92	2.32	1	1	0	2.93	3.18478	1.25	4	2	1	1
65250	79	1	123	65	99	234	17.88	26.76	1.49664	41.94	9.63	1.86917	8.55	26.4236	10.76	2.21	6.52	204.63	60.1	5.38	7.12	2.41	1.84	3.89	0	1	0	5.28	2.86957	3.58333	3	4	4	0
65360	54	0	109	73	84	243	32.65	29.82	0.913323	45.57	14.84	1.50922	7.82	22.3435	10.64	2.82	5.66	366.26	67.93	5.14	6.02	1.76	1.22	3.65	0	0	0	4.8	3.93443	1	4	4	2	0
65417	46	1	119	76	74	275	10.82	17.65	1.63124	44.87	12.62	1.08856	5.18	23.3067	7.83	2.65	7.68	360.76	55.99	5.5	5.23	1.08	1.55	3.06	0	1	1	3.68	2.37419	4.91667	2	3	3	0
65439	45	1	116	77	77	261	17	16	0.941176	45.65	16	0.395415	6.23	22.1003	9.07	2.84	6.25	252.85	56.77	5.4	5.01	0.55	1.46	2.91	0	0	0	3.55	2.43151	8.08333	3	3	3	0
65727	53	1	111	70	72	257	21	21	1	46.18	19	0.43483	6.89	22.9591	10.08	3.19	4.94	242.19	53.49	5.42	5.37	0.57	2.04	2.29	0	0	0	3.33	1.63235	8	1	3	4	0
65764	68	1	164	94	69	193	18	20	1.11111	47.17	14	0.411944	14.13	17.2635	18.89	4.76	5.21	230.58	46	5.49	5.97	0.55	2.41	2.35	0	1	0	3.56	1.47718	8.08333	1	3	4	0
66031	70	1	165	86	84	227	16	25	1.5625	41.94	16	1.19156	15.16	25.1039	20.66	5.5	6.02	401.32	68.5	5.31	6.2	1.24	1.57	3.21	0	1	1	4.63	2.94904	3.91667	3	4	3	1
66089	51	0	130	79	99	215	22.6	25.58	1.13186	44.56	24.6	1.68206	6.34	25.3815	10.89	4.55	5.47	343.83	85.96	5.22	5.58	2.06	1.19	3.65	0	0	0	4.39	3.68908	1	4	4	1	0
66229	46	0	112	71	98	217	13.6	20.87	1.53456	44.22	16.59	1.26107	5.76	27.4506	8.8	3.04	6.69	336.09	79.87	5.19	4.69	1.36	1.38	2.65	0	0	0	3.31	2.39855	4.75	3	2	2	0
66230	46	1	111	55	73	316	21.44	22.12	1.03172	42.56	23.59	0.530334	8.61	23.4952	13	4.39	3.44	248.91	43.2	5.15	3.83	0.66	1.43	1.92	0	0	0	2.4	1.67832	6.16667	1	1	3	0
66282	49	1	145	85	74	264	15.33	18.64	1.21592	45.25	16.62	1.63129	6.55	24.6097	9.65	3.1	4.52	327.4	61.96	5.71	4.44	1.79	1.73	2.02	0	1	0	2.71	1.56647	4.83333	1	1	4	1
66468	48	1	132	80	72	225	23.42	21.55	0.920154	48.21	12.5	0.920263	8.79	22.0386	12.95	4.16	5.71	254.52	49.06	5.77	4.26	0.87	1.63	2.02	0	0	0	2.63	1.6135	4.91667	1	1	4	0
66637	51	0	103	67	75	251	18	22	1.22222	47.71	33	1.10131	11.07	21.3669	15.65	4.58	8.23	364.57	76	5.42	5.53	1.11	1.35	2.67	0	0	0	4.18	3.0963	2.08333	4	4	2	1
66664	39	1	108	72	73	205	13.4	17.96	1.3403	43.7	8.55	0.485662	10.61	20.9042	15.53	4.92	3.96	304.95	59.36	5.91	4.78	0.55	2.09	2.24	0	0	0	2.69	1.28708	5	1	1	4	0
67007	79	1	166	63	83	248	7.8	12.83	1.64487	43.68	6.34	1.6645	7.07	21.9289	9.8	2.73	3.93	288.88	40.6	6.73	5.35	1.57	1.18	3.49	1	1	0	4.17	3.5339	1.91667	4	4	1	0
67469	63	0	127	81	79	204	23.65	25.12	1.06216	42.1	19.01	1.28785	5.95	25.6544	12.21	6.26	6.28	308.78	68.74	5.8	5.93	1.25	1.83	3.21	0	0	0	4.1	2.24044	3.58333	2	4	4	0
67599	49	1	115	62	73	253	15.22	22.31	1.46583	47.6	10.96	0.929286	11.71	19.9184	14.65	2.94	5.25	237.81	61.51	5.89	5.9	0.86	2.2	2.98	0	0	0	3.7	1.68182	1.66667	1	3	4	0
67660	48	1	107	75	78	223	19	18	0.947368	46.86	54	2.19802	11.32	22.231	16.64	5.32	3.87	316.44	57	6.48	4.1	2.78	0.88	1.63	0	0	0	3.22	3.65909	8.25	4	2	1	0
67709	46	0	125	66	89	212	33.61	30.41	0.90479	50.55	31.03	2.00229	12	27.7698	17.87	5.87	4.52	459.41	77.06	5.29	5.21	2.8	1.57	2.69	0	0	1	3.64	2.31847	5.66667	2	3	3	0
68002	61	1	127	83	75	231	19.33	20.35	1.05277	44.84	16.53	1.40946	8.12	20.3074	11.58	3.46	4.38	219.09	57.9	6.25	5.88	1.31	1.79	3.19	0	0	0	4.09	2.28492	5.91667	2	4	4	0
68068	43	0	134	78	89	228	23.83	19.59	0.822073	45.18	14.6	1.99529	8.94	23.2438	12.01	3.07	4.3	280.71	71.6	5.86	6.98	2.51	1.25	4.23	0	0	0	5.73	4.584	5.08333	4	4	2	1
68456	54	0	139	85	96	268	10.69	16.45	1.53882	43.7	29.01	0.993844	7.57	24.7555	12.51	4.94	4.88	461.8	58.6	6.14	4.33	0.88	1.34	2.23	0	0	1	2.99	2.23134	2.08333	2	2	2	1
68521	67	1	148	75	81	318	18.54	28.24	1.52319	46.01	15.84	1.80837	8.78	23.533	11.81	3.03	5.46	334.57	62.83	5.81	6.22	2.1	1.38	3.49	0	1	0	4.84	3.50725	1	4	4	2	0
68655	89	0	159	92	87	146	14.77	26.11	1.76777	43	40.35	1.57918	13.42	22.3863	22.6	9.18	7.88	361.47	82.97	6.3	3.48	1.54	1.04	1.79	0	1	0	2.44	2.34615	1	2	1	1	0
68688	46	1	123	75	75	255	32.12	25.7	0.800125	46.12	38.98	1.00518	10.32	21.6311	15.01	4.69	4.78	211.48	59.45	5.52	5.04	0.99	1.53	2.7	0	0	0	3.51	2.29412	5.91667	2	3	3	0
68727	47	1	139	87	71	255	12.06	20.32	1.68491	45.09	8.94	1.174	7.94	22.6562	11.51	3.57	6.33	295.36	48.4	5.26	4.37	1.23	1.25	2.41	0	0	0	3.12	2.496	2.16667	3	2	2	0
68891	49	1	123	61	93	188	31.68	19.83	0.625947	44.42	25.84	1.87403	10.77	25	15.55	4.78	3.94	288.61	50.34	5.05	4.11	2.58	1.24	1.8	0	1	0	2.87	2.31452	1.33333	2	2	2	0
69052	54	1	150	92	81	324	12	10.25	0.76	45.61	18	1.44256	5.8	24.3046	12.64	6.84	7.06	495.35	107.19	5.46	3.96	1.55	1.28	1.92	0	1	1	2.68	2.09375	2.75	2	1	2	1
69056	46	1	130	72	79	262	10.41	16.78	1.61191	44.86	12.1	0.89165	7.99	24.539	12.24	4.25	3.68	339.57	65	4.83	4.29	1.01	2.06	1.49	0	0	0	2.23	1.08252	1	1	1	4	0
69102	57	0	125	80	86	240	17.69	14.52	0.820803	44.7	24.55	1.95784	8.61	22.2291	11.9	3.29	4.53	426.15	95.87	4.6	5.76	3.08	1.09	3.12	0	0	1	4.67	4.2844	1.25	4	4	1	1
69373	51	1	109	77	77	252	17.74	16.9	0.952649	43.43	7.25	1.25806	11.63	22.3081	16.32	4.69	4.1	378.26	48.29	4.82	5.6	1.46	1.56	3.16	0	0	1	4.04	2.58974	6.16667	3	4	3	0
69479	44	1	100	61	74	237	12.27	17.28	1.40831	44.57	7.47	1.35872	9.51	21.7555	13.62	4.11	4.39	275.45	65.05	5.12	3.88	1.52	1.42	1.84	0	0	0	2.46	1.73239	4	1	1	3	0
69499	49	1	132	93	77	288	20.05	16.34	0.814963	44.82	10.69	0.834734	9.02	23.4375	12.79	3.77	4.76	281.58	60	5.62	5.23	0.82	1.75	2.65	0	1	0	3.48	1.98857	5.58333	2	3	4	0
69743	47	0	128	79	90	155	41.03	30.43	0.801482	48.71	36.21	2.02108	8.11	29.0174	15.44	7.33	4.09	411.7	67.98	5.59	5.87	2.7	1.19	3.26	0	0	0	4.68	3.93277	3.08333	4	4	1	1
69854	52	1	132	63	88	232	16.9	20.78	1.22959	43.94	12.59	0.855904	5.23	24.9649	8.79	3.56	4.31	244.21	55.02	5.23	3.7	0.9	1.55	1.55	0	0	0	2.15	1.3871	6.16667	1	1	3	0
69942	47	1	124	73	100	215	6.86	17.19	2.50583	45.82	8.37	0.997373	7.85	25.4581	11.04	3.19	4.67	200.79	52.19	5.59	4	0.97	1.57	1.79	0	0	0	2.43	1.54777	6	1	1	3	0
70006	74	1	120	74	96	302	15.53	17.72	1.14102	48.48	17.96	1.82785	8.69	25.8478	12.9	4.21	4.21	298.42	57.65	7.54	5.12	1.65	1.43	2.69	1	0	0	3.69	2.58042	1	3	3	3	1
70052	36	1	118	81	89	328	22	24	1.09091	46.4	23	1.4113	11.09	24.8016	15.53	4.44	5.87	359	52	5.58	5.63	1.47	1.39	2.98	0	0	0	4.24	3.05036	7.75	4	4	2	0
70190	45	1	129	77	68	189	11.84	17.43	1.47213	45.43	12.76	1.05779	15.58	20.8325	22.2	6.62	3.71	268.34	63.48	4.8	4.94	1.2	1.79	2.24	0	0	0	3.15	1.75978	1.25	1	2	4	0
70363	60	1	108	69	81	268	16.06	18.9	1.17684	43.96	17.32	2.00291	16.03	22.9591	19.6	3.57	5.1	346.24	54.5	5.37	7.36	2.76	1.47	4.04	0	0	0	5.89	4.0068	4.25	4	4	3	1
70417	57	1	97	55	72	225	20.13	21.86	1.08594	45.36	9.56	1.33788	6.4	22.0741	8.61	2.21	7.03	283.73	53.02	4.51	5.85	1.69	1.43	3.33	0	0	0	4.42	3.09091	4.91667	4	4	3	0
70450	52	1	117	72	75	273	14.61	23.23	1.59001	39.75	17.62	0.844365	12.84	21.048	18.65	5.81	4.19	300.27	64.32	4.7	5.46	0.99	1.9	2.76	0	0	0	3.56	1.87368	3	2	3	4	0
70597	41	1	117	77	77	213	10	14	1.4	42.29	9	0.607262	6.53	22.1893	9.93	3.4	4.07	196.16	54	5.32	5.09	0.69	1.46	2.44	0	0	0	3.63	2.4863	7.83333	3	3	3	0
70654	45	1	123	79	76	253	8.65	15.84	1.83121	45.9	7.78	1.28748	9.19	24.6097	13.21	4.02	4.25	293.21	66.03	5.29	4.31	1.37	1.49	1.98	0	0	0	2.82	1.89262	4.16667	2	2	3	0
70690	41	0	131	73	78	193	25	23	0.92	48.6	48	0.981891	8.5	22.571	13.2	4.7	6.16	370	69	5.62	4.97	0.95	1.51	2.39	0	1	0	3.46	2.29139	5.33333	2	3	3	0
71132	63	0	139	80	79	205	45.65	41.76	0.914786	46.7	13.24	1.23672	9.93	22.921	14.8	4.87	4.39	325.71	59.09	5.34	4.58	1.29	1.18	2.74	0	0	0	3.4	2.88136	2	3	3	1	0
71172	46	0	119	70	89	329	25.02	21.36	0.853717	47.06	27.43	1.67522	11.62	27.2817	16.26	4.64	4.34	327.15	80.42	5.11	6.22	2.09	1.13	3.85	0	0	0	5.09	4.50443	2	4	4	1	1
71399	50	1	133	79	68	184	17.5	21.29	1.21657	50.13	7.54	0.938874	11.52	18.424	16.82	5.3	5.03	260.18	53.43	5.62	4.96	0.91	1.34	2.83	0	0	0	3.62	2.70149	1.83333	3	3	2	0
71500	45	1	122	77	76	321	10.93	15.82	1.44739	47.19	15.08	1.0663	9.43	21.0962	13.95	4.52	4.19	283.44	52.24	6.18	4.83	0.94	1.63	2.72	0	0	0	3.2	1.96319	4.33333	2	2	4	1
71510	48	1	112	69	82	294	18	18	1	49	20	2.04425	8.2	24.9135	11.3	3.1	5.4	327.83	55	5.29	6.44	2.92	1.13	3.63	0	0	0	5.31	4.69911	2	4	4	1	1
71735	70	0	153	71	91	155	83.56	52.88	0.632839	49.01	30.5	1.41079	15.71	26.5625	20.99	5.28	3.6	342.23	58.65	8.54	5.63	0.96	2.28	2.33	1	1	0	3.35	1.4693	3.91667	1	3	4	0
71760	53	0	107	69	82	186	27	20	0.740741	50.04	23	1.69339	4.88	23.3011	10.96	6.08	6.18	349	64	6.11	4.38	1.78	0.98	2.7	0	0	0	3.4	3.46939	5.91667	4	3	1	0
72540	51	0	137	77	86	259	20	17	0.85	48.7	13	1.5697	9.1	25.1429	13.5	4.4	6	382	77	5.86	5.82	1.64	1.48	3.21	0	0	0	4.34	2.93243	7.08333	3	4	3	0
72667	45	1	111	56	64	236	29.3	25.42	0.867577	44.77	11.18	0.78823	7.31	19.4734	9.99	2.68	4.88	310.66	61.03	5.3	5.7	0.83	2.36	2.54	0	0	0	3.34	1.41525	5.5	1	3	4	0
72720	44	1	134	72	77	270	13.45	15.96	1.18662	42.71	17	1.36381	7.31	24.8358	10.06	2.75	3.54	214.81	50.56	5.47	4.91	1.43	1.46	2.7	0	0	0	3.45	2.36301	1.08333	2	3	3	1
72779	65	1	136	70	86	210	31.65	29.5	0.93207	42.65	8.59	0.730876	11.55	23.3355	16.43	4.88	5.1	210.63	59.11	6.02	5.24	0.69	1.71	3.05	0	0	0	3.53	2.06433	1.91667	2	3	4	0
73334	57	0	113	75	89	322	15.05	15.59	1.03588	44.2	32.66	1.40841	6.13	22.8571	9.24	3.11	5.6	402.72	75.96	5.97	5.9	1.37	1.13	3.71	0	0	0	4.77	4.22124	4.25	4	4	1	0
73345	50	0	121	68	81	220	17	25	1.47059	49.41	16	0.479923	27.63	22.1453	31.67	4.04	5.86	343.5	65.5	5.13	4.37	0.63	1.18	2.66	0	0	0	3.19	2.70339	7	3	2	1	0
73388	36	1	121	60	76	246	29.76	25.62	0.860887	47.3	10.2	2.08854	14.98	21.7738	21.37	6.39	4	346.28	65.04	5.03	5.22	3.21	1.43	2.8	0	0	0	3.79	2.65035	6	3	3	3	0
73884	51	0	129	82	91	212	15	15	1	46.1	11	1.29068	7.4	24.9337	11.4	4	4.8	323	72	5.55	4.81	1.31	1.13	2.74	0	0	0	3.68	3.25664	2	4	3	1	1
74077	47	0	133	83	84	130	29	18	0.62069	43.88	32	1.06039	11.28	22.0384	15.3	4.02	4.81	392.07	77.23	5.25	4.3	1.1	1.03	2.15	0	1	0	3.27	3.17476	1	4	2	1	1
74385	41	1	130	82	74	203	9	16	1.77778	46.19	12	0.921199	6.49	18.1252	9.28	2.79	3.71	188.34	39	5.18	3.73	0.97	1.53	1.43	0	0	0	2.2	1.43791	7.16667	1	1	3	0
74417	50	1	116	75	69	182	21.06	20.3	0.963913	49.8	12.71	0.845353	3.31	18.7328	9.93	6.62	6.2	288.48	59.01	5.68	4.41	0.82	1.56	2.11	0	0	0	2.85	1.82692	2.5	1	2	3	0
74472	50	1	115	71	78	218	16.06	18.94	1.17933	45.38	11.05	2.26101	7.81	23.9188	11.42	3.61	3.76	291	56	5.71	6.42	3.36	1.16	3.84	0	0	0	5.26	4.53448	5.91667	4	4	1	0
74938	50	1	144	80	81	264	14	22	1.57143	42.8	12	0.711331	8.39	25.3902	11.93	3.54	2.51	308.27	49	4.38	5.93	0.93	1.37	3.08	0	1	0	4.56	3.32847	8	4	4	2	0
75163	48	0	139	79	80	190	18	20	1.11111	43.9	20	1.10114	10	23.7812	16.8	6.8	4.8	446	88	5.84	4.36	1.03	1.12	2.53	0	0	1	3.24	2.89286	1	3	2	1	1
75257	48	1	126	86	76	263	14.31	19.72	1.37806	46	18.03	1.25596	6.69	22.8624	9.71	3.02	5.58	290.2	81.45	5.28	4.19	1.33	1.66	1.76	0	0	0	2.53	1.5241	1	1	1	4	0
75757	42	0	115	64	83	133	24	39	1.625	49.8	23	1.06122	11	22.0243	18.9	7.9	4.4	281.13	64	5.07	3.22	1.14	1.34	1.31	0	0	0	1.88	1.40299	6.58333	1	1	2	0
75906	47	1	115	83	78	206	14	20	1.42857	44.7	9	0.962124	14.8	24.7475	22.7	7.9	2.7	298.71	56	5.51	4.49	0.95	1.63	2.3	0	0	0	2.86	1.7546	5.91667	1	2	4	0
76052	60	0	144	84	86	239	15	18	1.2	46.2	13	0.701264	12.28	22.571	19.86	7.58	6.48	273	64	5.17	3.96	0.78	1.31	1.74	0	1	0	2.65	2.0229	7	2	1	2	0
76056	60	1	153	84	76	256	19.42	20.05	1.03244	48.21	8.09	1.81673	13.41	24.9199	17.72	4.31	4.05	259.12	69.44	5.42	6.02	2.27	1.4	3.29	0	1	0	4.62	3.3	5.91667	4	4	2	0
76192	57	1	138	90	88	257	29.91	21.76	0.727516	42.66	16.01	2.32315	10.5	24.187	14.61	4.11	4.95	334.73	49.22	6.65	4.57	3.07	1.18	2.18	0	1	0	3.39	2.87288	1.08333	3	3	1	1
76301	80	1	147	61	91	297	24.62	24.54	0.996751	43.24	31.76	1.97657	8.28	22.806	11.02	2.74	5.13	325.01	43.84	5.99	6.08	2.41	1.41	2.98	0	1	0	4.67	3.31206	1.08333	4	4	3	1
76360	52	1	141	81	82	394	11.67	15.32	1.31277	45.2	10.63	1.3821	13	24.974	16.54	3.54	3.9	214.3	48.3	5.65	4.65	1.41	1.2	2.84	0	1	0	3.45	2.875	2.33333	3	3	1	1
76365	81	1	171	64	79	217	12.92	19.07	1.47601	44.22	16.81	1.21672	8.48	21.3675	12.03	3.55	7.27	398.54	72.8	6.37	5.26	1.06	1.9	2.44	0	1	1	3.36	1.76842	3.75	1	3	4	0
76381	34	1	124	92	77	339	19	20	1.05263	49.45	14	0.903671	6.49	22.4996	9.88	3.39	3.55	201.99	52	5.09	5.32	0.97	1.44	2.92	0	1	0	3.88	2.69444	3.75	3	3	3	1
76427	44	1	116	56	76	270	14.39	15.96	1.1091	46.2	11.59	0.914289	7.3	23.5883	11.06	3.76	3.61	348.46	46.45	4.99	4.7	1	1.47	2.47	0	0	0	3.23	2.19728	5.08333	2	2	3	0
76433	79	0	140	71	92	169	24.43	20.24	0.82849	42.75	46.46	1.27397	12.27	26.7755	17.94	5.67	6.06	371.46	93.89	5.5	4.5	1.3	1.4	2.46	0	0	0	3.1	2.21429	1.08333	2	2	2	1
77307	55	1	140	72	73	244	21.13	25.06	1.18599	44.41	15.81	0.677221	11.94	22.1003	17.15	5.21	6.63	253.97	67.11	5.18	5.6	0.76	1.89	2.74	0	1	0	3.71	1.96296	5.91667	2	3	4	0
77451	55	1	124	82	76	220	15.96	22.87	1.43296	40.43	10.75	0.649195	4.53	23.8751	9.8	5.27	4.4	256.28	67.68	5.8	4.09	0.66	1.6	1.76	0	0	0	2.49	1.55625	3.41667	1	1	3	1
77502	77	1	140	73	94	211	8.39	18.14	2.1621	43.95	16.63	1.69426	10.88	25.2241	14.66	3.78	4.76	249.2	75.83	5.79	6.04	1.88	1.25	3.72	0	1	0	4.79	3.832	5.66667	4	4	2	0
77557	45	1	143	89	84	346	26.7	25.53	0.95618	43.02	13.43	0.832692	4.39	22.448	6.42	2.03	4.43	285.13	48.34	5.11	4.37	0.9	1.47	2.21	0	1	0	2.9	1.97279	4	2	2	3	0
78010	55	1	122	74	78	218	10.91	16.94	1.5527	46.34	11.31	1.67916	6.57	22.4059	8.35	1.78	7.18	352.8	58.96	5.99	5.37	1.79	1.39	2.81	0	0	0	3.98	2.86331	2.91667	3	4	2	0
78133	51	0	141	86	102	256	15.29	17.91	1.17135	46.64	37.93	1.12428	12.04	30.0947	17.96	5.92	5.77	389.7	82.48	5.7	4.67	1.08	1.64	2.66	0	1	0	3.03	1.84756	1	1	2	4	1
78896	50	1	130	88	75	191	15.06	15.47	1.02722	44.91	11.88	1.866	20.05	21.0772	26.56	6.51	7.39	333.41	57.56	5.77	6.15	2.24	1.51	3.7	0	0	0	4.64	3.07285	1.75	4	4	3	0
79503	57	0	97	65	82	163	21	24	1.14286	43.1	29	1.03801	12.1	21.4692	19.9	7.8	4.8	551.08	72	5.43	4.66	1.04	1.27	2.45	0	0	1	3.39	2.66929	2	3	3	2	0
80065	48	1	160	100	81	294	17.63	23.36	1.32501	45.24	11.13	1.51916	7.04	24.5089	9.69	2.65	4.21	330.45	62.69	5.64	5.41	1.62	1.55	2.96	0	1	0	3.86	2.49032	4	3	3	3	0
80080	57	1	140	83	85	205	32.86	31.08	0.945831	42.42	16.23	1.58731	17.25	22.719	22.23	4.98	3.48	304.2	50.23	5.72	5.5	1.71	2.11	2.3	0	0	0	3.39	1.60664	5.66667	1	3	4	0
80209	44	1	109	57	65	250	17.16	15.85	0.92366	43.98	11.28	0.959657	10.83	22.4323	14.5	3.67	5.02	247.14	56.84	4.88	5.06	1.07	1.53	2.69	0	0	0	3.53	2.30719	4.08333	2	3	3	0
80224	39	1	135	59	84	266	12.81	17	1.32709	43.33	21.34	0.963537	5.99	25.2092	9.21	3.22	6.49	199.46	48.85	5.19	4.79	1.01	1.61	2.47	0	0	0	3.18	1.97516	2.16667	2	2	3	1
80578	44	1	110	70	76	290	17	15	0.882353	47	10	1.13855	5.76	22.4996	7.94	2.18	4.69	264	53	5.43	5.56	1.15	1.58	2.69	0	0	0	3.98	2.51899	8.08333	3	4	3	0
80608	59	1	129	86	89	266	27.09	24.69	0.911406	47.31	28.87	1.30168	10.87	26.2976	15.34	4.47	4.92	216.3	60.36	6.87	5.78	1.07	2.06	2.57	0	1	0	3.72	1.80583	5.83333	1	3	4	0
80648	39	1	118	69	81	234	12.81	15.1	1.17877	48.68	8.45	1.73321	15.7	24.3046	19.83	4.13	3.33	212.17	42.22	6.58	7.03	1.72	1.74	3.91	0	0	0	5.29	3.04023	1.33333	4	4	4	0
81130	74	1	172	88	83	212	15.48	20.41	1.31848	42.32	11.29	1.39056	11.17	23.6244	16.03	4.86	7.53	306.52	64.44	5.78	5.57	1.39	1.43	3.29	0	1	0	4.14	2.8951	1	3	4	3	0
81266	45	1	127	77	82	286	14.17	17.68	1.24771	42.22	12.76	1.01686	7.12	21.9671	10.34	3.22	6.44	224.83	40.99	5.82	5.31	0.95	1.45	3.07	0	0	0	3.86	2.66207	2.16667	3	3	3	0
81694	58	0	120	73	89	284	21.76	22.18	1.0193	45.21	25.49	1.8553	9.54	26.3465	14.3	4.76	6.19	313.69	62.77	5.92	5.3	2.16	1.63	2.82	0	0	0	3.67	2.25153	5.66667	2	3	4	0
81763	50	0	121	72	89	321	26.86	17.49	0.651154	47.21	15.76	1.06705	6.04	25.3515	10.47	4.43	5.51	485.67	68.86	5.59	4.94	1.04	1.09	2.91	0	0	1	3.85	3.53211	3.83333	4	3	1	0
81902	58	0	130	83	95	238	21	20.35	0.969048	48.1	15.58	1.49234	8.21	25.6896	14.33	6.12	4.48	425.85	77.65	5.93	5.72	1.5	1.14	3.95	0	0	1	4.58	4.01754	2.16667	4	4	1	1
82062	44	1	117	61	75	199	10.36	19	1.64286	39.82	7.81	0.817376	10.64	24.4352	15.85	5.21	3.2	211.22	66.92	4.87	3.85	0.93	1.52	1.81	0	0	0	2.33	1.53289	3.08333	1	1	3	0
82190	42	0	114	67	79	369	6.9	10.96	1.58841	41.21	14.17	0.873425	3.82	19.7133	5.81	1.99	3.88	332.53	54.88	5.57	4.17	0.86	1.43	2.15	0	0	0	2.74	1.91608	3.75	2	1	3	0
82284	47	0	128	71	93	229	41	34	0.829268	49.59	21	0.39096	15.98	24.858	24.08	8.1	6.23	393.56	77	5.28	4.9	0.56	1.59	2.72	0	0	0	3.31	2.08176	1	2	2	3	1
82486	51	1	148	92	89	246	14	18	1.28571	40.3	14	0.792087	11.4	24.2215	19.07	7.67	3.15	230	52	4.8	4.25	0.92	1.27	2.21	0	1	0	2.98	2.34646	8	2	2	2	0
82609	42	1	133	74	88	163	14.39	20.16	1.40097	40.82	7.99	1.37037	9.97	23.2254	14.15	4.18	3.54	190.18	64.51	5.32	4.96	1.48	1.45	2.58	0	0	0	3.51	2.42069	5	3	3	3	0
82761	49	0	129	90	84	154	18.83	20.69	1.09878	49.18	25.13	1.58529	7.02	20.679	10.69	3.67	4.53	364.56	73.97	5.61	4.89	1.74	1.34	2.82	0	0	0	3.55	2.64925	6	3	3	2	0
83145	57	0	120	74	95	212	23.95	19.64	0.820042	43.56	12.83	0.868864	9.47	24.9337	13.3	3.83	7.74	265.89	85.55	5.24	6.43	0.91	1.34	4.14	0	0	0	5.09	3.79851	1	4	4	2	0
83306	51	0	127	86	86	220	22	15	0.681818	45.79	27	1.98471	26.92	25.9909	31.97	5.05	6.44	316.14	73.18	9.27	4.67	1.57	0.96	2.71	1	0	0	3.71	3.86458	5.91667	4	3	1	0
83361	60	1	172	104	83	245	34.01	25.72	0.756248	45.32	18.28	1.2211	8.19	24.1217	11.48	3.29	8.61	320.89	43.44	5.34	6.27	1.27	1.77	3.48	0	1	0	4.5	2.54237	1	3	4	4	0
83482	36	0	128	84	82	202	16	16	1	46.85	16	0.712803	11.43	24.8971	18.38	6.95	4.69	326.25	90.12	5.23	4.47	0.78	1.49	2.14	0	0	0	2.98	2	8	2	2	3	0
83646	44	1	131	68	75	267	40.43	23.91	0.591393	48.66	43.62	1.14071	5.54	26.6728	8.49	2.95	3.59	271.03	47.06	5.96	4.81	1.05	1.64	2.44	0	0	0	3.17	1.93293	6.08333	2	2	4	0
83736	54	1	114	74	74	320	52.67	26	0.521565	44.9	21.48	1.53039	8.76	22.2656	13.12	4.36	4.71	274.68	65.47	5.5	5.96	1.68	1.72	3.09	0	0	0	4.24	2.46512	3.91667	3	4	4	0
84077	39	1	104	70	68	272	16	20	1.25	45.03	9	0.577849	9.64	19.8413	15.24	5.6	3.4	234.52	49.6	5.32	4.07	0.67	1.28	1.84	0	0	0	2.79	2.17969	5.25	2	1	2	0
84115	55	1	100	59	80	293	18.86	16.24	0.861082	43.78	13.71	1.38437	8.39	23.3377	11.14	2.75	5.78	407.68	70.66	4.81	5.7	1.66	1.24	3.24	0	0	1	4.46	3.59677	3.08333	4	4	2	0
84173	59	1	135	80	71	203	9.11	15.92	1.74753	47.4	12.84	1.28154	14.36	19.9481	20.44	6.08	3.62	214.9	47.37	5.81	4.64	1.24	1.7	1.85	0	0	0	2.94	1.72941	5.41667	1	2	4	0
84255	49	1	107	70	78	206	12.09	17.92	1.48222	41.71	7.91	1.82857	6.05	19.8791	8.32	2.27	5.81	301.97	49.94	5	6.66	2.49	1.87	3.99	0	0	0	4.79	2.5615	1.91667	3	4	4	0
85145	52	1	124	89	74	274	11.26	17.82	1.58259	44.22	8.24	1.0847	8.5	21.8871	12.74	4.24	3.69	216.28	58.14	5.53	5.05	1.07	1.94	2.49	0	0	0	3.11	1.60309	5.58333	1	2	4	0
85438	44	1	101	60	65	257	23	16	0.695652	49.51	10	0.848868	16.21	20.061	21.94	5.73	3.28	275.54	43.39	5.7	6.69	0.82	1.67	3.99	0	0	0	5.02	3.00599	6.08333	3	4	4	1
86006	83	0	145	72	96	168	15.78	15.56	0.986058	42.27	9.23	1.47382	14.8	25.8166	19.4	4.6	4.39	248.25	61.11	5.39	5.98	1.62	1.25	3.63	0	1	0	4.73	3.784	4.66667	4	4	2	0
86103	51	1	111	64	78	244	22	26	1.18182	46.51	12	0.54598	11.83	19.2336	16.43	4.6	5.08	226.45	52.66	5.66	5.86	0.61	2.3	2.39	0	0	0	3.56	1.54783	8.08333	1	3	4	0
86195	65	1	136	87	104	186	21.52	25.12	1.16729	39.85	14.3	1.96201	8.74	27.7744	12.28	3.54	4.09	322.16	56.6	5.76	5.6	2.47	1.6	2.76	0	0	0	4	2.5	1	3	4	3	0
86215	41	1	138	72	85	201	23.03	17.28	0.750326	45.83	11.83	1.16459	6.68	24.9108	9.94	3.26	5.19	331.96	62.02	5.88	4.53	1.09	1.83	2.19	0	0	0	2.7	1.47541	1.08333	1	1	4	1
86261	56	0	132	75	83	138	36.87	31.1	0.843504	48.58	12.58	1.84093	13	22.9481	17.89	4.89	6.01	364.64	67.61	6.24	6.16	2.02	1.52	3.38	0	0	0	4.64	3.05263	4.66667	4	4	3	1
86642	52	1	121	79	83	278	12	15	1.25	45.44	17	1.22876	7.03	24.2424	12.07	5.04	3.84	295.84	50	5.1	3.8	1.34	1.11	1.71	0	0	0	2.69	2.42342	2	3	1	1	1
86867	61	1	118	65	84	183	10.08	19.3	1.91468	45.48	8.95	0.81881	9.66	21.5645	13.48	3.82	5.94	313.65	74.01	4.93	5.99	0.92	2.36	2.72	0	0	0	3.63	1.53814	5.75	1	3	4	0
86939	49	1	135	82	90	246	21.63	24.05	1.11188	43.77	24.58	1.60293	8.68	25.9107	12.02	3.34	3.75	331.95	49.88	5.81	5.89	1.71	1.28	3.54	0	0	0	4.61	3.60156	1.08333	4	4	2	1
87161	62	0	110	70	82	210	21.15	19.26	0.910638	41.55	23.38	1.58098	8.48	21.9713	11.89	3.41	5.21	345.9	68	5.82	6.09	1.67	1.47	3.82	0	0	0	4.62	3.14286	1.83333	4	4	3	0
87217	54	0	143	92	75	159	13.65	20.07	1.47033	45.76	21.65	0.686878	13.13	21.8724	19.85	6.72	6.09	477.43	100.88	5.3	4.65	0.75	1.61	2.45	0	1	1	3.04	1.8882	1.58333	2	2	3	0
87737	54	1	117	66	79	415	13.93	16.2	1.16296	44.8	7.67	0.498439	13.45	23.9361	20.38	6.93	4.06	213.93	52.23	4.51	4.03	0.73	1.66	1.86	0	0	0	2.37	1.42771	5.58333	1	1	4	0
87842	69	1	155	61	77	214	15.65	22.79	1.45623	44.03	9.24	1.28581	8.83	21.2183	11.8	2.97	6.24	335.46	66.61	6.08	4.98	1.19	1.65	2.45	0	1	0	3.33	2.01818	1	2	3	4	0
88065	47	1	113	60	74	236	11.73	17.89	1.52515	44.39	11.32	0.846297	6.14	23.2434	8.65	2.51	5.56	260.5	62.92	5.18	5.5	0.9	1.59	3.19	0	0	0	3.91	2.45912	5	3	3	3	0
88105	78	1	156	69	80	242	38.16	40.04	1.04927	42.99	9.72	1.39817	7.47	25.6896	10.22	2.75	7.65	260.7	62.58	5.47	6.15	1.48	1.41	3.63	0	1	0	4.74	3.3617	4.5	4	4	3	0
88191	78	1	182	80	95	292	27.07	23.77	0.878094	43.47	19.72	2.57764	8.16	24	11.14	2.98	6.32	300.81	55.14	11.6	5.57	2.27	1.55	2.85	1	1	0	4.02	2.59355	2.75	3	4	3	0
88313	60	1	122	74	83	261	19	14	0.736842	45.64	13	0.969357	10.04	21.1927	13.79	3.75	4.25	177.08	45	4.75	5.68	1.11	1.6	3.12	0	0	0	4.08	2.55	6.08333	3	4	3	1
88328	50	1	112	64	93	261	23.81	23.58	0.99034	46.77	19.14	1.43287	10.38	24.858	14.19	3.81	4.64	328.97	58.26	6.87	4.81	1.22	1.81	2.33	0	1	0	3	1.65746	3.16667	1	2	4	0
88379	61	1	124	68	76	233	23	20	0.869565	45.1	30	1.12135	7.08	23.6128	9.49	2.41	4.82	247.91	52	5.58	6.09	1.1	2.46	2.17	0	0	0	3.63	1.47561	3.91667	1	3	4	1
88953	45	1	103	68	83	224	12.49	14.48	1.15933	43.64	9.67	1.0255	10.49	26.1719	15.03	4.54	4.1	267.74	57.99	5.07	3.92	1.1	1.32	2.15	0	0	0	2.6	1.9697	2.16667	2	1	2	0
88981	82	1	157	63	85	208	22	30	1.36364	47.6	15	1.22114	14.87	24.3046	20.8	5.93	5.79	318	53	6.11	5.42	1.11	1.78	2.54	0	1	0	3.64	2.04494	1.91667	2	3	4	0
89056	57	1	137	83	81	245	25.17	23.95	0.95153	46.52	10.92	1.35046	13.86	22.3757	19.65	5.79	4.85	339.83	56.12	5.36	5.74	1.44	1.71	3.01	0	0	0	4.03	2.35673	1.08333	2	4	4	1
89138	48	1	132	80	90	298	15.77	19.01	1.20545	43.83	8.77	1.1921	5.56	27.1669	8.08	2.52	3.99	260.67	54.84	5.4	5.21	1.22	1.56	2.95	0	1	0	3.65	2.33974	5.08333	2	3	3	0
89163	66	0	132	82	95	242	16.24	20.79	1.28017	44.05	21.27	1.32889	13.26	26.5731	18.51	5.25	6.6	371.02	77.43	6.93	5.46	1.09	1.22	3.51	0	0	0	4.24	3.47541	1.75	4	4	2	1
89247	50	1	118	75	71	235	20.74	26.77	1.6414	45.02	14.18	1.22964	10.48	20.5693	15.91	5.43	4.72	307.6	52.2	6	6.53	1.14	2.02	3.54	0	0	0	4.51	2.23267	3.08333	2	4	4	0
89265	41	1	94	58	68	220	15.21	19.76	1.29915	43.07	10.37	1.11827	4.9	19.6752	7.27	2.37	4.95	260.88	58.71	5.23	4.26	1.17	1.22	2.37	0	0	0	3.04	2.4918	3.66667	3	2	2	0
89285	41	1	121	79	84	204	21	17	0.809524	46.1	14	0.49152	7.75	23.5666	12.02	4.27	7.31	349	81	4.88	4.97	0.67	1.01	2.89	0	0	0	3.96	3.92079	8.83333	4	4	1	0
89297	46	1	107	66	75	176	13.25	17.71	1.3366	43.66	11.48	1.41274	10.94	21.3578	15.05	4.11	5.7	224.95	71.24	5.44	5.48	1.51	1.18	2.9	0	0	0	4.3	3.64407	4.08333	4	4	1	0
89298	49	1	127	76	77	193	42.66	34.61	0.811299	48.64	66.21	1.98733	10.07	20.1956	13.32	3.25	7.15	290.88	40.08	5.7	6.94	2.56	1.48	4.2	0	0	0	5.46	3.68919	1.58333	4	4	3	0
89397	50	1	108	71	65	229	10	16	1.6	46.4	17	0.995472	4.68	19.052	6.8	2.12	4.24	263	56.4	4.92	5	1.1	1.44	3.08	0	0	0	3.56	2.47222	1	3	3	3	0
89407	51	0	133	74	70	199	16.26	25.09	1.54305	45.87	16.94	1.87331	8.3	21.6296	11.47	3.17	5.24	314.94	85.92	5.38	5.8	2.42	1.66	3.08	0	0	0	4.14	2.49398	5.66667	3	4	4	0
89504	45	1	133	79	95	247	14.92	21.64	1.4504	44.35	13.24	1.20132	8.32	25.6544	11.86	3.54	4.02	370.08	71.89	5.45	5.5	1.22	1.71	2.77	0	0	1	3.79	2.21637	5.91667	2	3	4	1
89552	52	1	102	61	79	239	11.95	17.93	1.50042	45.45	16.55	1.70944	8.1	20.0692	10.71	2.61	3.59	274.86	58.26	5.61	5.69	1.97	1.24	2.83	0	0	0	4.45	3.58871	4.41667	4	4	2	0
89687	42	1	129	81	86	304	12	17	1.41667	45.6	15	0.95866	9.71	21.6128	14.5	4.79	4.2	254.35	47	6.21	5.98	0.84	1.51	3.46	0	0	0	4.47	2.96026	6.83333	3	4	3	0
89830	57	1	103	64	73	336	9.9	16.51	1.66768	46.63	12.65	1.4191	7.54	19.3821	11.59	4.05	6.1	256.76	56.28	4.98	6.1	1.66	1.75	3.42	0	0	0	4.35	2.48571	2.5	3	4	4	0
89905	60	1	132	86	80	176	36.32	26.67	0.734306	43.97	133.39	2.05234	16.94	23.4952	19.97	3.03	6.54	408.63	82.8	9.32	6.14	1.79	1.76	3.43	1	0	1	4.38	2.48864	6	3	4	4	0
90184	85	1	146	81	95	171	25.47	30.22	1.18649	39.95	15.46	1.01498	12.09	25.4694	18.7	6.61	7.09	479.64	51.91	6.73	4.39	0.82	1.97	1.59	1	1	1	2.42	1.22843	1	1	1	4	0
90272	75	1	137	64	84	272	14	18	1.28571	42.25	15	1.25536	8.04	24.1288	11.21	3.17	4.89	351.89	63	5.57	6.17	1.26	1.53	3.23	0	0	0	4.64	3.03268	6.08333	4	4	3	0
90368	42	1	128	88	76	329	14.39	21.2	1.47325	44.57	15.62	0.711552	8.5	22.9421	12.24	3.74	5.22	271.08	67.01	5.03	5.23	0.81	1.26	3.25	0	0	0	3.97	3.15079	4.91667	4	4	2	0
90415	68	1	163	100	81	202	15.56	19.16	1.23136	48.04	44.15	1.07206	10.17	19.7777	13.97	3.8	6.47	253	53	5.41	5.47	1.08	1.78	3.37	0	1	0	3.69	2.07303	1.75	2	3	4	0
90456	54	0	115	70	78	274	10	16	1.6	49.6	10	0.852072	6.68	23.0518	9.2	2.52	5.4	240	57.5	5.21	5.3	0.9	2.22	2.25	0	0	0	3.08	1.38739	6.08333	1	2	4	0
90475	59	0	136	91	81	185	44.19	29.88	0.676171	50.02	16.07	2.53994	11.9	21.4533	15.7	3.8	6.28	439.22	78.63	10.61	4.67	2.39	1.67	2.13	1	1	1	3	1.79641	2.91667	1	2	4	0
90556	71	1	167	89	105	278	11.65	15.28	1.31159	45.84	17.73	1.45131	7.99	30.0712	11.48	3.49	6.56	328.66	75.88	5.58	5.39	1.53	1.27	3.21	0	1	0	4.12	3.24409	1	4	4	2	1
90609	41	0	106	59	85	216	37	25	0.675676	45.2	20	1.32641	20	26.4463	24.72	4.72	4.1	349	66	5.5	4.76	1.37	0.96	2.79	0	1	0	3.8	3.95833	4.08333	4	3	1	1
91026	46	1	138	77	80	297	15.14	19.19	1.2675	43.14	30.43	1.69843	7.04	21.3039	9.7	2.66	3.07	286.13	68.16	5.23	5.37	2.09	2.08	2.31	0	0	0	3.29	1.58173	5	1	2	4	1
91422	55	1	125	70	81	195	15.53	17.41	1.12106	44.77	12.95	0.331926	9.29	23.7332	14.82	5.53	8.23	382.3	67	4.89	4.49	0.57	1.55	2.51	0	0	1	2.94	1.89677	1.66667	2	2	3	0
91642	64	1	139	84	83	253	17.86	28.29	1.58399	42.82	12.45	1.22586	7.35	22.5981	10.5	3.15	5.08	228.97	71.75	5.54	5.45	1.23	1.76	2.9	0	0	0	3.69	2.09659	4.66667	2	3	4	0
91846	47	0	118	80	88	242	27	21	0.777778	49.2	17	0.839949	10.9	26.1286	17.13	6.23	6.35	360	79	5.45	4.91	0.85	1.19	2.95	0	0	0	3.72	3.12605	5.25	4	3	1	1
91973	42	1	140	100	66	232	14	16	1.14286	43.32	9	0.869702	13.01	21.3382	18.79	5.78	3.03	297.24	64.08	4.92	4.3	0.97	1.43	2.18	0	1	0	2.87	2.00699	8	2	2	3	0
92322	50	1	113	61	67	283	20.14	21.16	1.05065	46.09	19.59	0.910232	7.79	21.2585	10.26	2.47	6.52	435.48	75.05	5.02	5.92	0.99	1.9	3.05	0	0	1	4.02	2.11579	3.66667	2	4	4	0
92678	39	1	106	60	75	215	13.53	14.29	1.05617	45.11	9.7	1.23103	6.31	22.5827	9.05	2.74	3.87	199.06	49.6	5.15	4.72	1.33	1.39	2.52	0	0	0	3.33	2.39568	2	3	3	2	0
93014	70	0	172	100	86	162	18.48	23.12	1.25108	47.13	39.05	1.88117	19.37	24.841	26.03	6.66	5.52	355.33	82.19	5.27	5.7	2.49	1.44	2.91	0	1	0	4.26	2.95833	4.91667	3	4	3	1
93098	42	1	115	70	70	276	54.05	33.52	0.620167	44.67	44.61	1.49967	6.95	20.8209	9.84	2.89	3.54	209.22	51.82	5.24	5.76	1.71	1.57	3.49	0	0	0	4.19	2.66879	6.08333	3	4	3	0
93215	46	1	135	72	72	157	10.02	17.53	1.7495	46.63	12.2	1.34054	8.12	20.202	11.47	3.35	3.07	235.19	57.93	5.42	5.3	1.41	1.92	2.51	0	1	0	3.38	1.76042	5.08333	1	3	4	0
93361	62	1	144	73	89	179	19.73	25.88	1.31171	45.64	11.77	2.10346	7.42	25.6369	10.54	3.12	4.32	350.68	53.21	6.07	5.38	2.7	1.6	2.53	0	1	0	3.78	2.3625	5.91667	2	3	3	1
93479	45	0	147	90	96	303	20.7	14.66	0.708213	47.58	63.92	2.38451	8.16	27.6601	11.23	3.07	3.02	581.9	64.28	5.98	5.44	3.63	1.26	2.97	0	1	1	4.18	3.31746	2.16667	4	4	2	1
[truncated: 33,422 more rows]

## Sheet: Sensitivity 2
Patient ID	Age	Sex	SBP	DBP	WC	PLT	ALT	AST	ASTALT	ALB	GGT	TyG	IBIL	BMI	TBIL	DBIL	BUN	UA	Cr	FPG	TC	TG	HDL-C	LDL-C	Diabetes	Hypertension	Hyperuricemia	Non-HDL-C	NHHR	TIME	NHHR4	Non-HDL-C4	HDL-C4	STATUS
[truncated: 29,548 more rows]

[truncated: 1 more sheets: Annotations]
